# Supplementary material for: Benign breast tumors may arise on different immunological backgrounds
Source: Mol Oncol. 2024 May 16;18(10):2495–509. doi: 10.1002/1878-0261.13655 (PMC11459044; doi:10.1002/1878-0261.13655)
Supplement: Supplementary file 5 — Table S1. Clinical information for sample analysis. [file MOL2-18-2495-s018.xlsx]

## Sheet: Ark1
patient ID	Subject ID	Normal adjacent tissue	Age at Diagnosis	Age group (1= < 50 , 2 = >50)	Hist grade	Tissue type	Hist type	Tumor grade	Tumor grade	Tumor size	Lymph node status	N	ER status	ER exp (0 = 0, 1= 1)	ER status %	PR status	PR exp (0=0, 1=1)	PR status %	HER status	Her2 exp (0=0, 1=1)	HER score IHC	Histological subgorup	Subgroups (1= TNBC, 2= ER+/PR-/HER2-, 3= ER+/PR+/HER2-, 4 = ER+/PR+/HER+, 5= ER-/HER2+, 6= ER+/PR-/HER+)	Ki67%	BRACA1/2 status	Metastasis (0= M0, 1 = Mx)	Diabetes	Alive?	Date of death	cause of death (cancer = 1, other= 0)	Relapse (0= 0, 1=1)	PAM50
CM102		CM102_N0_N	50.3205	2	2	AN	IDC	2	2	21mm	N0	0	pos	1	>90	pos	1	<10	neg	0		ER+/PR+/HER2-	3			0	no	no	17.7.2020	1	1
CM107		CM107_N0_N	57.7753	2	1	AN	IDC/DCIS	1	1	11mm	N0	0	pos	1		pos	1		neg	0	1+	ER+/PR+/HER2-	3			0	no	yes
CM119		CM119_N0_N	76.0767	2	3	AN	IDC	1	1	15mm	N0	0	pos	1		neg	0		neg	0	1+	ER+/PR-/HER2-	2			0	no	no	29.09.2019	0	0
CM121		CM121_N0_N	56.8329	2	2	AN	IDC	1	1	15mm	N0	0	pos	1		neg	0		neg	0		ER+/PR-/HER2-	2			0	no	yes			0
CM127		CM127_N0_N	62.7068	2	2	AN	ILC	2	2	21mm	N2	2	pos	1		pos	1		neg	0	1+	ER+/PR+/HER2-	3			0	no	no	28.06.2018	1	1
CM130		CM130_N0_N	49.3425	1	2	AN	IDC	2	2	35mm	N0	0	pos	1	80%	pos	1	100%	neg	0		ER+/PR+/HER2-	3			0	no	yes			0
CM131		CM131_N0_N	30.7781	1	3	AN	IDC	2	2	45mm	N0	0	neg	0		neg	0		neg	0		ER-/PR-/HER2-	1		BRCA	0		yes			0
CM132		CM132_N0_N	60.474	2	3	AN	IDC	2	2	40mm	N0	0	neg	0		neg	0		neg	0	1+	ER-/PR-/HER2-	1			0	no	no	02.12.2010	1	1
CM139		CM139_N0_N	36.7233	1	3	AN	IDC	2	2	35mm	N0	0	neg	0		neg	0		neg	0		ER-/PR-/HER2-	1			0		yes			0
CM14		CM14_N0_N	75.0356	2	3	AN	IDC	1	1	16mm	N1	1	neg	0		neg	0		pos	1	3+	ER-/PR-/HER2+	5			0	no	yes			0
CM141		CM141_N0_N	76.2274	2	2	AN	IDC	2	2	16mm/22mm	N1c	1	pos	1		neg	0		neg	0	1+	ER+/PR-/HER2-	2			0	no	yes			0
CM143		CM143_N0_N	70.8082	2	3	AN	IDC	2	2	40mm	N1	1	pos	1		pos	1		neg	0	1+	ER+/PR+/HER2-	3			0	no	yes			0
CM144		CM144_N0_N	69.0082	2	2	AN	IDC	1	1	10mm	N0	0	pos	1		pos	1		pos	1	3+	ER+/PR+/HER2+	4			0	no	yes
CM145		CM141_N0_N	79.3452	2	3	AN	IDC	2	2	40mm	N0	0	pos	1		pos	1		neg	0	0	ER+/PR+/HER2-	3			0	no	no	04.07.2019	0
CM157		CM157_N0_N	51	2	1	AN	IDC	1	1	13mm	N0	0	pos	1	>50%	pos	1	>50%	neg	0	1+	ER+/PR+/HER2-	3			0	no	yes			0
CM167		CM167_N0_N	43.4877	1	3	AN	IDC	3	3	7,22,23 mm	N3	3	neg	0		neg	0		neg	0		ER-/PR-/HER2-	1			0	yes / pregnancy	no	20.7.2012	1	1
CM168		CM168_N0_N	79.5068	2	2	AN	IDC	1	1	13mm	N0	0	pos	1		pos	1		neg	0	0	ER+/PR+/HER2-	3			0	no	no	21.01.2013	0
CM171		CM171_N0_N	56.2137	2	2	AN	IDC	2	2	22mm	N1a	1	pos	1	>80%	pos	1	>20%	neg	0	2+(IKKE AMP)	ER+/PR+/HER2-	3			0	no	no	23.12.2018	1	1
CM173		CM173_N0_N	46.2959	1	3	AN	IDC	2	2	22mm	N0	0	pos	1	>50%	pos	1	10-50%	neg	0	2+	ER+/PR+/HER2-	3			0	no	yes			0
CM182		CM182_N0_N	55.1178	2	2	AN	IDC	2	2	27mm	N0	0	pos	1		pos	1		neg	0	1+	ER+/PR+/HER2-	3			0	no	yes			0
CM186		CM186_N0_N	82.726	2	2	AN	IDC	1	1	6mm	N0	0	pos	1	>50%	pos	1	>10%	neg	0	0	ER+/PR+/HER2-	3			0	no	yes			0
CM187		CM187_N0_N	67.5123	2	2	AN	IDC	2	2	30mm	N0	0	pos	1		pos	1		neg	0	1+	ER+/PR+/HER2-	3			0	no	yes			0
CM188		CM188_N0_N	54.9068	2	2	AN	IDC	2	2	42mm	N0	0	neg	0		neg	0		neg	0	1+	ER-/PR-/HER2-	1			0	no	yes
CM205		CM205_N0_N	65.6438	2	2	AN	IDC	2	2	18mm	N1	1	pos	1		pos	1		neg	0	1+	ER+/PR+/HER2-	3			0	no	no	12.03.2018	0	0
CM22		CM22_N0_N	57.1233	2	3	AN	IDC	2	2	22mm	N0	0	pos	1		neg	0		pos	1	3+	ER+/PR-/HER2+	6			0	no	yes
CM221		CM221_N0_N	42.8685	1	2	AN	IDC	1	1	13mm	N0	0	pos	1	>50%	pos	1	>50%	neg	0	2+	ER+/PR+/HER2-	3			0		yes			0
CM225		CM225_N0_N	63.4822	2	2	AN	IDC	2	2	21mm	N0	0	pos	1	>50%	pos	1	>10%	neg	0	2+(ikke amplifisert)	ER+/PR+/HER2-	3			0	no	yes			0
CM226		CM226_N0_N	50.6192	2	1	AN	IDC	1c	1		N0	0	pos	1	>50%	pos	1	>10%	neg	0	3+ ikke amplifisert	ER+/PR+/HER2-	3			0	no	yes			0
CM231		CM231_N0_N	79.3836	2	3	AN	IDC	2	2	30mm	Na2	Na2	pos	1	>50%	pos	1	>10%	neg	0	0	ER+/PR+/HER2-	3			0	yes T2	no	17.03.2017	0	0
CM232		CM232_N0_N	67.8548	2	3	AN	IDC	2	2	28mm	N1	1	neg	0	>1%	neg	0	>10%	pos	1	3+(amplifisert gen)	ER-/PR-/HER2+	5	<15%		0	no	yes			0
CM235		CM235_N0_N	45.989	1	2	AN	IDC	1	1	15mm	N2	2	pos	1	>90%	pos	1	>90%	neg	0	2+	ER+/PR+/HER2-	3	>15%		0	no	yes			0
CM238		CM238_N0_N	87.4356	2	2	AN	IDC	3	3	70mm	N1	1	neg	0		neg	0		neg	0	1+	ER-/PR-/HER2-	1	>15%		0	no	no	01.01.2012	0	0
CM239		CM239_N0_N	82.6767	2	2	AN	IDC	2	2	25mm	N1	1	pos	1	>50%	pos	1		neg	0	ikke amp	ER+/PR+/HER2-	3			0	no	yes			0
CM240		CM240_N0_N	63.1151	2	3	AN	IDC	2	2	22mm	N1a	1	neg	0		neg	0		neg	0	1+	ER-/PR-/HER2-	1	>15%		0	yes	no	07.12.2009	0	0
CM241		CM241_N0_N	36.7425	1	3	AN	IDC	2	2	40mm	N3	3	neg	0	<1%	neg	0	<10%	neg	0	2+ gen ikke apmlifisert	ER-/PR-/HER2-	1			0	no	no	31.05.2011	1	1
CM245		CM245_N0_N	78.8658	2	2	AN	IDC	3	3	60mm	N0	0	pos	1	>50%	neg	0	<10%	neg	0		ER+/PR-/HER2-	2			0	no	yes			0
CM249		CM249_N0_N	58.1808	2	2	AN	IDC	1	1	16 mm	N0	0	pos	1	>50%	pos	1	>10%	neg	0		ER+/PR+/HER2-	3			0	no	yes			0
CM269		CM269_N0_N	82.6356	2	3	AN	IDC	P4	4	65mm	N1	1	pos	1		pos	1		neg	0		ER+/PR+/HER2-	3			0	no	no	21.04.2014	0	0
CM61		CM61_N0_N	72.4356	2	3	AN	IDC	2	2	22mm	N0	0	neg	0		neg	0		pos	1	0	ER-/PR-/HER2+	5			0	no	yes			0
CM75		CM75_N0_N	82.8575	2	2	AN	IDC	1	1	18mm	N0	0	neg	0		neg	0		neg	0		ER-/PR-/HER2-	1			0	no	no	14.10.2017	1	1
CM82		CM82_N0_N	42.9836	1	3	AN	IDC	3	3	22mm	N0	0	pos	1	svak	pos	1	svak	neg	0		ER+/PR+/HER2-	3			0	no	yes			0
CM84		CM84_N0_N	72.3699	2	2	AN	IDC	1	1	12mm	N1a	1	pos	1		pos	1		neg	0		ER+/PR+/HER2-	3			0	no	no	18.01.2013	0	0
CM97		CM97_N0_N	54.6795	2	2	AN	IDC	2	2	20mm	N1	1	pos	1		neg	0		pos	1	2+ (AMPLIFISER)	ER+/PR-/HER2+	6			0	no	yes			0
CM151		CM151_N0_N				AN
CM135	CM135_B0_b		66.6164	2	2	benign	mucinøst adenom DCIS	1	1		N0	0	pos	1		pos	1		neg	0	+1	ER+/PR+/HER2-	3			0		no	19.11.2012	0	0
CM163	CM163_B0_b		67.6685	2	2	benign	IDC	1	1	13mm	N0	0	neg	0		neg	0		neg	0		ER-/PR-/HER2-	1			0		no	07.03.2018	1	1
CM185	CM185_B0_b	CM185_N0_N	72.9562	2	3	benign	IDC, apokrin	1	1	15mm	N0	0	pos	1		pos	1		pos	1	3+	ER+/PR+/HER2+	4		BRCA2	0		yes			0
CM189	CM189_B0_b		63.2767	2	3	benign	IDC, fibrocystic tisue	2	2	25mm	N0	0	neg	0		neg	0		pos	1	3+	ER-/PR-/HER2+	5			0		yes			1
CM190	CM130_B0_b	2 samples	71.2767	2	3	benign	DCIS			10mm													0					no	06.10.2020	1	1
CM195	CM195_B0_b		66.6082	2	1	benign	IDC	1	1	17mm	N0	0	pos	1		pos	1		neg	0	1+	ER+/PR+/HER2-	3			0		yes			0
CM200	CM200_B0_b		61.5233	2		benign	IDC	1c	1	19 mm	N0	0	pos	1		neg	0						0					yes
CM209	CM209_B0_b	CM209_N0_N	56.7945	2	3	benign	IDC/Fibroadenom	2	2	40mm	N0	0	neg	0		neg	0		pos	1	2+ amplifisert gen	ER-/PR-/HER2+	5			0	no	yes			0
CM267	CM267_B0_b		83.2082	2		benign	IDC	1	1	15mm	N0	0	pos	1	>50%	neg	0	< 10%	NA	NA			0			0		yes	25.04.2021	0	0
CM371	CM371_B0_b		45.6274	1	3	benign	IDC	2	2	24mm,11mm	N1	1	neg	0		neg	0		pos	1	3+	ER-/PR-/HER2+	5			0	no	yes			0
CM45	CM45_B0_b		43.7233	1	3	benign	DCIS/IDC	1	1	20mm	N0	0											0			0		no	12.2.2018	1	1
CM49	CM49_B0_b	CM49_N0_N	64.926	2	2	benign	IDC	2	2	32mm	N0	0	pos	1		neg	0		pos	1	3+	ER+/PR-/HER2+	6			0		yes
CM50	CM50_B0_b	CM50_N0_N	74.5068	2	1	benign	ILC	1	1	12mm	N0	0	pos	1		neg	0		neg	0		ER+/PR-/HER2-	2			0		yes			0
CM95	CM95_B0_b		61.811	2	1	benign	fibroadenoma	1	1	21mm	N0	0	pos	1	50%	pos	1	75%	neg	0	1+	ER+/PR+/HER2-	3			0		yes			0
CM123						benign
CM166	CM166_M0_b		51.3534	2	3	Malignant	IDC	2	2	45mm	N0	0	pos	1		pos	1		neg	0	2+	ER+/PR+/HER2-	3			0	no	yes			0	Lum B
CM328	CM328_M0_b		49.2959	1	3	Malignant	DCIS	1	1	80mm	N0	0	pos	1		pos	1		neg	0		ER+/PR+/HER2-	3			0	no	yes			0	Lum B
CM399	CM399_M0_T		58.7288	2	2	Malignant	IDC	1	1	11mm	N0	0	pos	1	>50%	pos	1	>10%	neg	0	1+	ER-/PR-/HER2+	5			0	no	no	08.11.2011	0	0	Lum B
CM66	CM66_M0_T		79.9123	2	2	Malignant	IDC	1	1	19mm	N0	0	pos	1	>10%	pos	1	>50%	neg	0	1+	ER+/PR+/HER2-	3			0	no	no	15.10.2013	1	1	Lum A
CM8	CM8_M0_T		36.1699	1	3	Malignant	IDC	2	2	40mm	N0	0	pos	1		pos	1		pos	1	3+	ER+/PR+/HER2+	4			0	no	yes			0	Lum B
CMG26	CMG26_M1_T		82.5562	2	2	Malignant	ILC			20mm			pos	1		pos	1		NA	NA			0			0		no	5.6.2004	1	1	LumB
CMG27	CMG27_M0_T		75.4027	2	1	Malignant	ILC	2	2	20mm	N1	1	pos	1		pos	1		NA	NA			0			0		yes			0	LumB
CM1	CM1_M0_T	CM1_N0_N	62.2904	2	2	Malignant and AN	IDC	3	3	65mm	N1	1	pos	1		pos	1		neg	0	0	ER+/PR+/HER2-	3			0	no	no	03.03.2010	0	0	Lum B
CM10	CM10_M0_T	CM10_N0_N	48.1616	1	2	Malignant and AN	ILC	3	3	50mm	N3	3	pos	1		pos	1		neg	0	+1	ER+/PR+/HER2-	3			0		yes			0	Lum A
CM101	CM101_M0_T	CM101_N0_N	77.1452	2	3	Malignant and AN	IDC	2	2	30mm	N1	1	pos	1		pos	1		pos	1	3+	ER+/PR+/HER2+	4			0	no	no	14.07.2012	1	1	Lum B
CM103	CM103_M0_T	CM103_N0_N	44.0767	1	2	Malignant and AN	IDC	2	2	22mm	N0	0	pos	1		pos	1		neg	0	1+	ER+/PR+/HER2-	3			1	no	no	04.12.2016	1	1	Normal
CM104	CM104_M0_T		73.789	2	2	Malignant and AN	ILC	3	3	55mm	N1a	1	pos	1		pos	1		neg	0		ER+/PR+/HER2-	3			0	yes	yes			0	Normal
CM106	CM106_M0_T	CM106_N0_N	44.9288	1	3	Malignant and AN	IDC	1	1	11mm	N0	0	pos	1	>50%	pos	1	>50%	neg	0	0	ER+/PR+/HER2-	3			0	no	yes			0	Normal
CM11	CM11_M0_T	CM11_N0_N	76.1233	2	2	Malignant and AN	IDC	2	2	26mm	N1a	1	pos	1		pos	1		neg	0	1+	ER+/PR+/HER2-	3			0	no	yes			0	Lum A
CM110	CM110_M0_T	CM110_N0_N	77.5178	2	3	Malignant and AN	IDC	2	2	26mm	N1a	1	pos	1		neg	0		neg	0	1+	ER+/PR-/HER2-	2			0	no	no	01.05.2016	1	1	Lum B
CM112	CM112_M0_B	CM112_N0_N	61.0767	2	3	Malignant and AN	IDC	2	2	22mm	N1	1	neg	0		neg	0		pos	1	3+	ER-/PR-/HER2+	5	>10%		0	no	yes			0	Her2
CM113	CM113_M0_T	CM113_N0_N	74.0712	2	3	Malignant and AN	IDC	2	2	25mm	N2	2	neg	0		neg	0		neg	0	1+	ER-/PR-/HER2-	1			0	no	yes			0	HER2
CM114	CM114_M0_T	CM114_N0_N	94.7397	2	2	Malignant and AN	IDC	1a	1	10mm			neg	0		neg	0		neg	0	1+	ER-/PR-/HER2-	1			0	no	no	23.01.2013	0	0	Her2
CM115	CM115_M0_B	CM115_N0_N	64.3699	2		Malignant and AN	ILC	2	2	25mm	N1	1	pos	1		pos	1		neg	0	+1	ER+/PR+/HER2-	3			0		yes			0	lum A
CM120	CM120_M0_T	CM120_N0_N	40.463	1	3	Malignant and AN	IDC	2	2	25 mm og 4 mm	N0	0	pos	1	10-50%	neg	0	<10%	neg	0		ER+/PR-/HER2-	2		yes	1	no	no	16.08.2015	1	1	Her2
CM122	CM122_M0_T	CM122_N0_N	46.1836	1	2	Malignant and AN	ILC	3	3	> 50mm	N1	1	pos	1	>50%	pos	1	>50%	neg	0	1+	ER+/PR+/HER2-	3			1		yes				LumA
CM125	CM125_M0_T	CM125_N0_N	96.9726	2	3	Malignant and AN	IDC	2	2	42mm	N0	0	neg	0		neg	0		pos	1	3+	ER-/PR-/HER2+	5			0	no	no	19.05.2019	0	0	Normal
CM126	CM126_M0_T	CM126_N0_N	46.3973	1	2	Malignant and AN	IDC	2	2	28mm	N1	1	pos	1	> 50%	pos	1	> 50%	neg	0	1+	ER+/PR+/HER2-	3			0		yes				lumA
CM128	CM128_M0_B	CM128_N0_N	86.0082	2	2	Malignant and AN	IDC	2	2	31mm	N1	1	pos	1	>50%	pos	1	>50	neg	0	2+(ingen amp)	ER+/PR+/HER2-	3			0		no	09.11.2013	0	0	Lum B
CM129	CM129_M0_T	CM129_N0_N	82.7452	2	2	Malignant and AN	IDC	2	2	30mm	N0	0	pos	1	>50%	pos	1	>50%	neg	0	2+	ER+/PR+/HER2-	3			0		yes				LumB
CM13	CM13_M0_T	CM13_N0_N	45.463	1	2	Malignant and AN	IDC	1	1	15mm	N0	0	pos	1	>50%	neg	0		neg	0	1+	ER+/PR-/HER2-	2		negativ	0	no	yes			0	Lum B
CM137	CM137_M0_B	CM137_N0_N	63.874	2	2	Malignant and AN	IDC	2	2	35mm	N3	3	pos	1	100%	pos	1		pos	1	2+(gen amplifisert)	ER+/PR+/HER2+	4			0	no	yes			1	Lum B
CM140	yes	CM140_N0_N	64.3973	2	3	Malignant and AN	IDC	2	2	26mm	N0	0	neg	0		neg	0		neg	0	0	ER-/PR-/HER2-	1			0	no	no	06.01.2018	0	0	Basal
CM146	CM146_M0_T	CM146_N0_N	72.8356	2	2	Malignant and AN	IDC	2	2	30mm	N1	1	neg	0		neg	0		pos	1	3+	ER-/PR-/HER2+	5			0	Type2	no	12.01.2015	unk0wn	unk0wn	Normal
CM148	CM148_M0_T	CM148_N0_N	79.2575	2	3	Malignant and AN	IDC	2	2	23mm	N0	0	pos	1	>10%	neg	0		pos	1	2+ (gen amplifisert)	ER+/PR-/HER2+	6			0	no	no	06.09.2011	1	1	Her2
CM149	yes	CM149_N0_N	48.9041	1	2	Malignant and AN	IDC	2	2	35mm	N2	2	pos	1	>50%	pos	1	>50%	neg	0	0	ER+/PR+/HER2-	3			0	no	yes			0	Lum B
CM15	CM15_M0_T	CM15_N0_N	76.2712	2	3	Malignant and AN	IDC	1	1	19mm	N0	0	neg	0		neg	0		neg	0	0	ER-/PR-/HER2-	1			0	no	no	31.07.2015	0	0	Basal
CM150	yes	CM150_N0_N	51.0959	2	3	Malignant and AN	IDC	1	1	18mm	N0	0	pos	1		pos	1		neg	0	2+ (gen ikke amplifisert)	ER+/PR+/HER2-	3			0	no	yes			0	Lum A
CM158	yes	CM158_N0_N	59.0658	2	2	Malignant and AN	ILC	3	3	60mm	N3a	3	pos	1	>50%	pos	1	10-50%	neg	0	1+	ER+/PR+/HER2-	3			0	no	yes			0	Lum B
CM159	CM159_M0_T	CM159_N0_N	74.7014	2	3	Malignant and AN	IDC	2	2	50mm	N2	2	pos	1		neg	0		neg	0	0	ER+/PR-/HER2-	2			0	no	yes			0	Lum B
CM16	yes	CM16_N0_N	49.5699	1	3	Malignant and AN	ILC	3	3	55mm	N3	3	pos	1		pos	1		neg	0		ER+/PR+/HER2-	3		negativ	0	no	yes			0	Lum A
CM160	CM160_M0_T	CM160_N0_N	49.9562	1	2	Malignant and AN	IDC	2	2	11mm/15mm	N0	0	pos	1		pos	1		neg	0	1+	ER+/PR+/HER2-	3			0	no	yes			0	Lum A
CM161	CM161_M0_T	CM161_N0_N	62.463	2	1	Malignant and AN	Mucinøst adenocarcinom	2	2	23mm	N0	0	pos	1	>10	neg	0		neg	0	2+	ER+/PR-/HER2-	2			0		yes			0	lumA
CM166	yes	CM166_N0_N	51.3534	2	3	Malignant and AN	IDC	2	2	25mm	N0	0	pos	1		pos	1		neg	0	1+	ER+/PR+/HER2-	3			0	no	yes			0	Lum B
CM170	CM170_M0_T	CMG170_N0_N	84.5315	2	3	Malignant and AN	IDC/ILC	3	3	50 mm	N0	0	neg	0		neg	0		pos	1	3+	ER-/PR-/HER2+	5			0	no	no	18.6.2011	0	0	Her2
CM172	yes	CM172_N0_N	85.411	2	2	Malignant and AN	IDC	1	1	18mm	N2	2	pos	1		neg	0		neg	0		ER+/PR-/HER2-	2			0	no	no	04.09.2011		0	Lum B
CM175	CM175_M0_T	CM175_N0_N	70.1671	2	2	Malignant and AN	IDC	2	2	23mm	N0	0	pos	1		pos	1		neg	0	1+	ER+/PR+/HER2-	3			0	no	yes			0	Lum A
CM18	CM18_M0_T	CM18_N0_N	64.8137	2	2	Malignant and AN	ILC	2	2	40mm	N2	2	pos	1		neg	0		neg	0	+1	ER+/PR-/HER2-	2			0		yes			1	LumA
CM19	CM19_M0_T	CM19_N0_N	61.4548	2	2	Malignant and AN	IDC	1	1	16mm	N2	2	pos	1	>50%	pos	1		neg	0	1+	ER+/PR+/HER2-	3			0	no	no	15.04.2017	0	1	Normal
CM196	CM196_M0_T	CM196_N0_N	43.4329	1	3	Malignant and AN	IDC	2	2	50mm	N0	0	neg	0		neg	0		neg	0	1+	ER-/PR-/HER2-	1			0	no	yes			0	Basal
CM198	CM198_M0_B	CM198_N0_N	59.8849	2	2	Malignant and AN	ILC /apokrin	2	2	8mm	N3	3	neg	0		neg	0		pos	1	3+	ER-/PR-/HER2+	5			1		no	29.10.2011	1	1	Her2
CM203	yes	CM203_N0_N	68.0027	2	1	Malignant and AN	IDC	1	1	13mm/17mm	N1a	1	pos	1		pos	1		neg	0	1+	ER+/PR+/HER2-	3	<15%		0	no	yes			0	Lum A
CM21	CM21_M0_B	CM21_N0_N	63.9562	2	3	Malignant and AN	IDC	2	2	17mm	N0	0	pos	1		pos	1		neg	0	1+	ER+/PR+/HER2-	3			0	yes	no	31.03.2021	1	1	Lum B
CM211	CM211_M0_T	CM211_N0_N	47.537	1	1	Malignant and AN	IDC	1	1	12mm	N1	1	pos	1	>50%	pos	1	>50%	neg	0	0	ER+/PR+/HER2-	3	5-10%		0	no	yes			0	LumA
CM213	CM213_M0_T	CM213_N0_N	51.7205	2	2	Malignant and AN	IDC	2	2	22mm	N2	2	pos	1	>50%	pos	1	>50%	neg	0	2+	ER+/PR+/HER2-	3	11%		1	no	yes				LumA
CM214	CM214_M0_T	CM214_N0_N	66.7671	2	3	Malignant and AN	IDC	1c	1	14mm	N1a	1	neg	0		neg	0		pos	1	3+	ER-/PR-/HER2+	5	60%		0	no	yes			0	LumA
CM216	CM216_M0_T	CM216_N0_N	56.2466	2	2	Malignant and AN	IDC	1	1	20mm	N0	0	pos	1	>50%	pos	1	>50%	neg	0	1+	ER+/PR+/HER2-	3			0	no	yes			0	LumA
CM219	CM219_M0_T	CM219_N0_N	48.1973	1	3	Malignant and AN	IDC	1	1	17mm	N1a	1	neg	0	<1%	neg	0	<10%	neg	0	1+	ER-/PR-/HER2-	1	15%		0	no	yes			0	Lum B
CM23	CM23_M0_B	CM23_N0_N	68.9233	2	2	Malignant and AN	IDC	1	1	10mm	N0	0	pos	1		pos	1		neg	0	0	ER+/PR+/HER2-	3			0	no	yes			0	Lum A
CM234	yes	CM234_N0_N	69.4575	2	2	Malignant and AN	IDC	2	2	35mm	N2a	2	pos	1	>50%	pos	1		neg	0	2+(ikke amplifisert)	ER+/PR+/HER2-	3	<15%		0	no	yes			1	Lum A
CM251	CM251_M0_T	CM251_N0_N	90.1973	2	3	Malignant and AN	IDC	1	1	9mm	N0	0	neg	0	<1%	neg	0	<10%	neg	0	0	ER-/PR-/HER2-	1			0	no	no	18.01.2011	0	0	Normal
CM26	CM26_M0_T	CM26_N0_N	58.7178	2	2	Malignant and AN	IDC	2	2	26mm	N3	3	pos	1	>50%	pos	1	>50%	neg	0	2+	ER+/PR+/HER2-	3			0		no	27.06.2019	1	1	Lum A
CM260	CM260_M0_T	CM26_N0_N	48.9096	1	3	Malignant and AN	IDC	2	2	20mm	N0	0	pos	1	>50%	pos	1	>50%	neg	0	2+	ER+/PR+/HER2-	3		negativ	0	no	no			0	Lum A
CM261	CM261_M0_T	CM261_N0_N	79.7616	2	2	Malignant and AN	IDC	2	2	20mm	N0	0	pos	1	100%	Pos	1	10%	neg	0	1+	ER+/PR+/HER2-	3			1	yes	no	21.09.2015	1	1	LumB
CM264	CM264_M0_T	CM264_N0_N	60.6027	2	2	Malignant and AN	IDC	2	2	29mm	N0	0	pos	1	>50%	pos	1	>10%	neg	0	1+	ER+/PR+/HER2-	3			0	no	yes			0	Lum B
CM266	CM266_M0_T	CM226_N0_N	84.5534	2	2	Malignant and AN	IDC	2	2	31mm	N2a	2a	pos	1	>50%	pos	1	>10%					0	9%		0	no	yes			0	Lum A
CM267	CM267_M0_T	CM267_N0_N	83.1342	2	1	Malignant and AN	IDC	1	1	15mm	N0	0	pos	1	>50%	neg	0	<10%					0			0	no	yes				Normal
CM269	CM269_M0_T	CM269_N0_N	75.3425	2	2	Malignant and AN	IDC	1	1	11mm	N0	0	pos	1	>50%	pos	1	>10%	neg	0	1+	ER+/PR+/HER2-	3			0	no	no	14.12.2020	0	0	Lum A
CM270	CM270_M0_T	CM270_N0_N	78.1041	2	3	Malignant and AN	IDC	2	2	25mm	N0	0	pos	1	>50%	pos	1	>10%	neg	0	1+	ER+/PR+/HER2-	3			0	no	yes			0	Lum B
CM271	CM271_M0_T	CM271_N0_N	87.2932	2	1	Malignant and AN	IDC	1	1	12mm	N0	0	pos	1	>50%	pos	1	>50%	neg	0	1+	ER+/PR+/HER2-	3			0	no	no	17.12.2014	0	0	Lum A
CM272	CM272_M0_T	CM272_N0_N	85.2219	2	2	Malignant and AN	Mucinøs/ductal	2	2	35mm	N1a	1	pos	1	>50%	pos	1	>10%	neg	0	1+	ER+/PR+/HER2-	3			0	no	no	31.05.2011	0	0	Normal
CM274	CM274_M0_T	CM274_N0_N	79.1753	2	1	Malignant and AN	IDC	1	1	19mm	N1	1	pos	1	>50%	pos	1	>10%	neg	0	0	ER+/PR+/HER2-	3			0	no	no	26.08.2011	0	0	Normal
CM276	CM276_M0_T	CM276_N0_N	31.4767	1	3	Malignant and AN	IDC	2	2	37mm	N1a	1	neg	0	<1%	neg	0	<10%	neg	0	0	ER-/PR-/HER2-	1	50%		0	no	yes			0	Basal
CM278	CM278_M0_T	CM278_N0_N	71.9151	2	3	Malignant and AN	IDC	2	2	50mm	N0	0	neg	0	<1%	neg	0	<10%	neg	0	1+	ER-/PR-/HER2-	1			0	no	yes			0	Basal
CM282	CM282_M0_T	CM282_N0_N	75.0849	2	3	Malignant and AN	IDC	2	2	21mm	N1	1	pos	1	>50%	pos	1	>10%	neg	0	1+	ER+/PR+/HER2-	3	19%		0	no	yes			0	Lum B
CM284	CM284_M0_T	CM284_N0_N	80.7753	2	2	Malignant and AN	IDC	1	1	19mm	N0	0	pos	1	>50%	pos	1	>10%	neg	0	0	ER+/PR+/HER2-	3			0	no	yes			0	Lum A
CM288	CM288_M0_T	CM288_N0_N	42.1973	1	3	Malignant and AN	IDC	1c	1	9mm	N2	2	neg	0		nrg	nrg		pos	1	3+	ER-/PR-/HER2+	5			0	no	yes			0	Her2
CM289	CM289_M0_T	CM289_N0_N	48.6466	1	2	Malignant and AN	IDC	1	1	16mm	N0	0	pos	1	>10%-<50%	pos	1	100%	neg	0	1+	ER+/PR+/HER2-	3			0	no	yes			0	Her2
CM294	CM294_M0_T	CM294_N0_N	60.9726	2	2	Malignant and AN	IDC	2	2	25mm	N0	0	pos	1	>50%	pos	1	>10%	neg	0	0	ER+/PR+/HER2-	3			0	no	yes			1	Lum B
CM295	CM295_M0_T	CM295_N0_N	66.7452	2	2	Malignant and AN	IDC	1	1	15mm	N0	0	pos	1	>10%	pos	1	>50%	neg	0	2+	ER+/PR+/HER2-	3			0	yes	yes			0	Lum A
CM297	CM297_M0_T	CM297_N0_N	69.1507	2	3	Malignant and AN	IDC	P4	4	45mm	N1	1	pos	1	<1%	pos	1	<10 %	pos	1	3+	ER+/PR+/HER2+	4	50%		0	no	no	03.05.2011			Her2
CM298	CM298_M0_T	CM298_N0_N	66.6247	2	3	Malignant and AN	IDC	2	2	37mm	N0	0	pos	1	1-10%	neg	0	<10%	neg	0	1+	ER+/PR-/HER2-	2			1	no	no	16.03.2015	1	1	Basal
CM300	CM300_M0_T	CM300_N0_N	57.211	2	3	Malignant and AN	IDC	1	1	18mm	N1	1	pos	1	>50%	pos	1	<10%	neg	0	+1	ER+/PR+/HER2-	3			0	no	yes			0	Lum B
CM303	CM303_M0_T	CM303_N0_N	78.0548	2	3	Malignant and AN	IDC	2	2	45mm	N1a	1	neg	0		neg	0		neg	0	1+	ER-/PR-/HER2-	1			1	Type2	no	15.11.2012	0	1	Lum B
CM307	CM307_M0_T	CM307_N0_N	61.1425	2	2	Malignant and AN	IDC	2	2	20mm 13mm	N1a	1	pos	1	>50%	pos	1	>10%	neg	0	1+	ER+/PR+/HER2-	3	5%		0	no	yes			0	Lum A
CM308	CM308_M0_T	CM308_N0_N	75.5342	2	2	Malignant and AN	IDC	1	1	18mm	N1a	1	pos	1	>50%	pos	1	>10%	neg	0	1+	ER+/PR+/HER2-	3			0	no	yes			mo	Lum A
CM309	CM309_M0_T	CM309_N0_N	51.8411	2	3	Malignant and AN	IDC	2	2	25mm	N0	0	neg	0	<1%	neg	0	<10%	neg	0	1+	ER-/PR-/HER2-	1			0	no	yes			0	Basal
CM31	CM31_M0_T	CM31_N0_N	83.1123	2	3	Malignant and AN	IDC	2	2	26mm	N0	0	pos	1	>50%	pos	1	>50	neg	0		ER+/PR+/HER2-	3			0		no	21.03.2014		0	Normal
CM317	CM317_M0_T	CM317_N0_N	67.5671	2	2	Malignant and AN	ILC	2	2	18mm	N1	1	pos	1	>50%	pos	1	>10%	neg	0	1+	ER+/PR+/HER2-	3	42%		0	no	yes			0	Lum B
CM32	CM32_M0_T	CM32_N0_N	54.2055	2	2	Malignant and AN	IDC	2	2	43mm	N2	2	pos	1	>50%	neg	0		Pos	1	3+	ER+/PR-/HER2+	6			0	no	no	08.10.2019	1	0	Her2
CM320	CM320_M0_T	CM320_N0_N	64.0192	2	3	Malignant and AN	IDC	1	1	19mm	N0	0	pos	1	>50%	pos	1	>10%	neg	0	1+	ER+/PR+/HER2-	3			0	no	yes			0	Lum B
CM321	CM321_M0_T	CM321_N0_N	90.0192	2	2	Malignant and AN	IDC	3	3	60mm	N3a	3	pos	1	>50%	pos	1	>10%	pos	1	3+	ER+/PR+/HER2+	4			0	no	no	16.06.2014	0	0	Lum A
CM323	CM323_M0_T	CM323_N0_N	58.8685	2	2	Malignant and AN	ILC	2	2	30mm	N2	2	pos	1	>50%	pos	1	>10%	neg	0	1+	ER+/PR+/HER2-	3			0	no	yes			0	Lum A
CM324	CM324_M0_T	CM324_N0_N	54.011	2	3	Malignant and AN	IDC	2	2	25mm	N1	1	neg	0	<1%	neg	0	<10%	pos	1	3+	ER-/PR-/HER2+	5	38%		0	no	yes			0	Normal
CM325	CM325_M0_T	CM325_N0_N	47.4027	1	2	Malignant and AN	IDC	2	2	21mm	N0	0	pos	1	>50%	pos	1	>10%	neg	0	1+	ER+/PR+/HER2-	3		no	0	no	yes			0	Normal
CM326	CM326_M0_T	CM326_N0_N	38.7014	1	3	Malignant and AN	IDC	3	3	80mm	N0	0	pos	1	>50%	neg	0	<10%	neg	0	2+	ER+/PR-/HER2-	2			0	no	yes			0	Normal
CM329	CM329_M0_T	CM329_N0_N	83.9425	2	3	Malignant and AN	IDC	2	2	38mm	N0	0	pos	1	>50%	pos	1	>10%	neg	0	2+	ER+/PR+/HER2-	3			0	no	no	14.12.2013	0	0	Her2
CM33	CM33_M0_B	CM33_N0_N	43.1233	1	3	Malignant and AN	DCIS	1	1	6mm	N0	0	pos	1		pos	1		neg	0	0	ER+/PR+/HER2-	3		BRACA 1	0	no	yes			0	Basal
CM330	CM330_M0_T	CM330_N0_N	46.8274	1	3	Malignant and AN	IDC	2	2	22mm	N0	0	pos	1	10-50%	pos	1	>10%	neg	0	1+	ER+/PR+/HER2-	3			0	no	yes				Normal
CM331	CM331_M0_T	CM331_N0_N	49.2712	1	3	Malignant and AN	IDC	2	2	38mm	N3	3	pos	1	>50%	pos	1	>10%	neg	0	1+	ER+/PR+/HER2-	3	26%		0	no	yes			0	Normal
CM332	CM332_M0_T	CM332_N0_N	39.4575	1	3	Malignant and AN	Mucinøst C	2	2	30mm	N1	1	pos	1	>50% (80)	pos	1	>10%	neg	0	1+	ER+/PR+/HER2-	3	20-30%		0	no	yes			0	Normal
CM333	CM333_M0_T	CM333_N0_N	61.1781	2	1	Malignant and AN	IDC	2	2	30mm	N0	0	pos	1	100%	pos	1	100%	neg	0	1+	ER+/PR+/HER2-	3			0	no	yes			0	Lum A
CM337	CM337_M0_T	CM337_N0_N	54.0055	2	1	Malignant and AN	IDC	1	1	15mm	N0	0	pos	1	>50%	pos	1	>10%	neg	0	0	ER+/PR+/HER2-	3			0	no	yes			0	Lum A
CM338	CM338_M0_T	CM338_N0_N	52.5973	2	3	Malignant and AN	IDS	2	2	40mm	N0	0	neg	0		neg	0		neg	0	1+	ER-/PR-/HER2-	1			0	no	yes			0	Basal
CM34	CM34_M0_B	CM34_N0_N	56.6356	2	1	Malignant and AN	IDC	1	1	5mm	N0	0	pos	1		pos	1		neg	0	1+	ER+/PR+/HER2-	3			0	no	yes			0	Lum A
CM342	CM342_M0_T	CM342_N0_N	62.7041	2	2	Malignant and AN	ILC	2	2	30mm	N1	1	pos	1	>50%	pos	1	<10%	neg	0	2	ER+/PR+/HER2-	3	20%		0	no	no	15.02-2019	1		LumB
CM343	CM343_M0_T	CM343_N0_N	67.1342	2	3	Malignant and AN	IDC	1	1	12mm	N0	0	neg	0		neg	0		neg	0	1+	ER-/PR-/HER2-	1			0	no	yes			0	Normal
CM344	CM344_M0_T	CM344_N0_N	90.4959	2	2	Malignant and AN	IDC	2	2	25 mm			pos	1	>50%	neg	0	< 1%					0			0	no	no	22.03.2019	0	0	Lum B
CM345	CM345_M0_T	CM345_N0_N	41.1178	1	3	Malignant and AN	IDC	2	2	30mm	N0	0	pos	1	>50%	pos	1	>10%	neg	0	0	ER+/PR+/HER2-	3			0	no	yes			0	Normal
CM349	CM349_M0_T	CM349_N0_N	62.9945	2	1	Malignant and AN	DCIS	1	1	17mm	N0	0	pos	1	>50%	pos	1	>10%	neg	0	1+	ER+/PR+/HER2-	3			0	no	n0	15.04.2021	0	0	Lum A
CM35	CM35_M0_B	CM35_N0_N	57.4986	2	2	Malignant and AN	ILC	1	1	11mm	N0	0	pos	1		pos	1		pos	1	3+	ER+/PR+/HER2+	4	<50%		0	no	yes			0	Lum B
CM350	CM350_M0_T	CM350_N0_N	51.1288	2	2	Malignant and AN	ILC	2	2	30mm	N0	0	pos	1	>50%	pos	1	>10%	neg	0	1+	ER+/PR+/HER2-	3			0	no	yes			0	Normal
CM351	CM351_M0_T	CM351_N0_N	79.2932	2	2	Malignant and AN	IDC	1	1	16mm	N0	0	pos	1	>50%	neg	0		pos	1	3+	ER+/PR-/HER2+	6			0	no	yes			0	Lum B
CM354	CM354_M0_T	CM354_N0_N	62.0658	2	3	Malignant and AN	IDC	2	2	24mm	N0	0	pos	1	>50%	pos	1	>10%	neg	0	1+	ER+/PR+/HER2-	3			0	yes	yes			0	Lum B
CM362	CM362_M0_T	CM362_N0_N	64.074	2	2	Malignant and AN	IDC	2	2	22mm	N1	1	pos	1	>50%	pos	1	>10%	neg	0	2+	ER+/PR+/HER2-	3	5%		0	no	no	05.01.2019	0	0	LumA
CM363	CM363_M0_T	CM363_N0_N	68.9342	2	2	Malignant and AN	IDC	2	2	35mm	N3	3	pos	1	>50%	pos	1	>10%	neg	0	0	ER+/PR+/HER2-	3	22%		1	no	no	28.02.2017	1	1	Normal
CM365	CM365_M0_T	CM365_N0_N	32.6658	1	1	Malignant and AN	IDC	2	2	24mm	N0	0	pos	1	>50%	pos	1	<100%	neg	0	0	ER+/PR+/HER2-	3		neg	0	no	no	30.11.2013	1	1	Lum A
CM368	CM368_M0_T	CM368_N0_N	58.9644	2	3	Malignant and AN	IDC	2	2	33mm	N3	3	pos	1	>50%	pos	1	>10%	neg	0	1+	ER+/PR+/HER2-	3	28%		0	no	yes			0	Lum A
CM369	CM369_M0_T	CM369_M0_N	43.9973	1	2	Malignant and AN	IDC	2	2	30mm	N1	1	pos	1	>50%	pos	1	>90%	neg	0	0	ER+/PR+/HER2-	3	34%	neg	0	no	no	11.09.2020	1	0	Lum A
CM370	CM370_M0_T	CM370_N0_N	66.5836	2	3	Malignant and AN	IDC	2	2	23mm	N2	2	neg	0	<1%	neg	0	<10%	neg	0	1+	ER-/PR-/HER2-	1	50%		1	no	no	17.06.2014	1	1	Basal
CM374	CM374_M0_T	CM374_N0_N	65.5562	2	3	Malignant and AN	IDC	1	1	18mm	N0	0	neg	0	0%	neg	0	0%	neg	0	1+	ER-/PR-/HER2-	1			1	no	no	14.05.2017	1	1	Normal
CM375	CM375_M0_T	CM375_N0_N	77.2849	2	2	Malignant and AN	ILC	2	2	43mm	N0	0	pos	1	>50%	pos	1	>10%	neg	0	0	ER+/PR+/HER2-	3			0	no	yes				Normal
CM377	CM377_M0_T	CM377_N0_N	51.8932	2	3	Malignant and AN	IDC	2	2	21mm	N2	2	neg	0		neg	0		pos	1	3+	ER-/PR-/HER2+	5			0	no	yes			0	Normal
CM378	CM378_M0_T	CM378_N0_N	44.1068	1	3	Malignant and AN	IDC	1	1	20mm	N1	1	neg	0		neg	0		pos	1	3+	ER-/PR-/HER2+	5	20%		0	no	yes			0	Normal
CM38	CM38_M0_T	CM38_N0_N	42.8301	1	3	Malignant and AN	IDC	2	2	42mm	N0	0	neg	0		neg	0		neg	0	0	ER-/PR-/HER2-	1			0	no	yes			0	Basal
CM384	CM384_M0_T	CM384_N0_N	59.411	2	2	Malignant and AN	IDC	2	2	41mm	N1a	1	pos	1	>50%	pos	1	>10%	neg	0	1+	ER+/PR+/HER2-	3	23%		0	no	no	06.10.2017	1	1	Lum A
CM385	CM385_M0_T	CM385_N0_N	67.0986	2	2	Malignant and AN	IDC	1	1	11mm	N0	0	pos	1	>50%	pos	1	>50%	neg	0	1+	ER+/PR+/HER2-	3	26%		0	no	yes			0	Basal
CM387	CM387_M0_T	CM387_N0_N	68.6849	2	2	Malignant and AN	ILC	1	1	19mm	N0	0	pos	1	>50%	pos	1	>10%	neg	0		ER+/PR+/HER2-	3			0	no	yes			0	Lum A
CM388	CM388_M0_T	CM388_N0_N	58.7288	2	2	Malignant and AN	IDC	1	1	11mm	N0	0	pos	1	>50%	pos	1	>20%	neg	0	1+	ER+/PR+/HER2-	3			0	no	no	08.11.2011	0	0
CM393	CM393_M0_T	CM393_N0_N	66.2493	2	1	Malignant and AN	IDC	1	1	20mm	N0	0	pos	1	>50%	pos	1	>10%	neg	0	2+	ER+/PR+/HER2-	3			0	no	yes			0	Normal
CM394	CM394_M0_T	CM394_N0_N	66.5068	2	3	Malignant and AN	IDC	2	2	21mm	N0	0	neg	0		neg	0		neg	0	0	ER-/PR-/HER2-	1	26%		0	no	yes			0	Basal
CM395	CM395_M0_T	CM395_N0_N	45.0795	1	2	Malignant and AN	IDC	2	2	21mm	N0	0	pos	1	>50%	pos	1	<10%	pos	1	3+	ER+/PR+/HER2+	4	52%		0	no	yes			0	Her2
CM396	CM396_M0_T	CM396_N0_N	42.3452	1	3	Malignant and AN	IDC	2	2	21mm	N2	2	neg	0	<1%	neg	0	<10%	neg	0	0	ER-/PR-/HER2-	1	60%		0	no	yes			0	Normal
CM398	CM398_M0_T	CM398_N0_N	43.9342	1	3	Malignant and AN	IDC	2	2	30mm	N0	0	pos	1	>50%	pos	1	>10%	neg	0	0	ER+/PR+/HER2-	3			0	no	yes			0	Lum A
CM399	CM399_M0_T	CM399_N0_N	65.5534	2	3	Malignant and AN	IDC	2	2	21mm	N0	0	neg	0		neg	0		pos	1	3+	ER+/PR+/HER2-	3			0	no	yes			0	Her2
CM40	CM40_M0_T	CN40_N0_N	75.011	2	3	Malignant and AN	IDC	2	2	25mm	N0	0	neg	0		neg	0		pos	1	3+	ER-/PR-/HER2+	5			0	no	yes			0	Her2
CM400	CM400_M0_T	CM400_N0_N	59.4986	2	3	Malignant and AN	IDC	2	2	24MM	N2	2	neg	0	<1%	neg	0	<10%	pos	1	3+	ER-/PR-/HER2+	5			0	no	yes			0	Lum B
CM404	CM404_M0_T	CM404_N0_N	42.1808	1	3	Malignant and AN	IDC	1	1	13mm	N0	0	pos	1	>50%	pos	1	>10%	neg	0	1+	ER+/PR+/HER2-	3	35-40%		0	no	yes			0	Lum A
CM407	CM407_M0_T	CM407_N0_N	49.0384	1	3	Malignant and AN	IDC	2	2	29mm og 23 mm	N3a	3a	pos	1	>10%	neg	0		pos	1	3+	ER+/PR+/HER2+	4	35% og 23%		0	no	yes			0	Normal
CM41	CM41_M0_T	CM41_N0_N	67.6192	2	2	Malignant and AN	IDC	2	2	35mm	N1	1	pos	1		pos	1		neg	0	1+	ER+/PR+/HER2-	3			0	no	yes			0	Lum B
CM411	CM411_M0_T	CM411_N0_N	48.8055	1	3	Malignant and AN	IDC	2	2	13-15 mm , 5-12 mm	N3	3	pos	1	10-50%	neg	0		pos	1	3+	ER+/PR-/HER2+	6			0	no	no	02.04.2015	1	1	Her2
CM412	CM412_M0_T	CM412_N0_N	58.0822	2	2	Malignant and AN	ILC	2	2	31mm	N2	2	pos	1	>50%	pos	1	>10%	neg	0	1+	ER+/PR+/HER2-	3	13%		0	no	yes			0	Lum B
CM413	CM413_M0_T	CM413_N0_N	42.1589	1	1	Malignant and AN	ILC	1	1	5mm	N0	0	pos	1	>50%	pos	1	<10%	neg	0	1+	ER+/PR+/HER2-	3	9%		0	no	yes			0	Her2
CM415	CM415_M0_T	CM415_N0_N	46.9425	1	3	Malignant and AN	IDC	1	1	3mm	N0	0	pos	1	>50%	neg	0	0%	pos	1	3+	ER+/PR-/HER2+	6			0	no	yes			0	Normal
CM417	CM417_M0_T	CM417_N0_N	44.137	1	2	Malignant and AN	IDC	2	2	26mm, 10mm, 8mm	N1	1	pos	1	>50%	pos	1	>10%	neg	0	1+	ER+/PR+/HER2-	3	15-18%				no	20.04.2018			normal
CM418	CM418_M0_T	CM418_N0_N	57.2329	2	3	Malignant and AN	IDC	1	1	18mm	N1	1	pos	1	>50%	pos	1	>10%	neg	0	1+	ER+/PR+/HER2-	3	35%		0	no	yes			0	Lum B
CM419	CM419_M0_T	CM419_N0_N	48.2877	1	2	Malignant and AN	IDC	1	1	19mm	N0	0	neg	0		neg	0		neg	0	0	ER-/PR-/HER2-	1	80%		0	no	yes			0	Basal
CM420	CM420_M0_T	CM420_N0_N	45.3863	1	3	Malignant and AN	IDC	2	2	38mm	N1	1	neg	0		neg	0		neg	0	0	ER-/PR-/HER2-	1	55%		0	no	Yes			0	Basal
CM421	CM421_M0_T	CM421_N0_N	41.737	1	3	Malignant and AN	IDC	2	2	29mm	N1	1	neg	0	<1%	neg	0	<10%	pos	1	3+	ER-/PR-/HER2+	5	60%		0	no	no	04.06.2014	1	1	Normal
CM422	CM422_M0_T	CM422_N0_N	44.0082	1	3	Malignant and AN	IDC	1	1	13mm	N0	0	neg	0		neg	0		neg	0	1+	ER-/PR-/HER2-	1	65%		0	no	yes			0	Basal
CM423	CM423_M0_T	CM423_N0_N	44.3479	1	3	Malignant and AN	IDC	2	2	32-50 mm	N1	1	pos	1	>1%	neg	0		neg	0	0	ER+/PR-/HER2-	2	35%		0	no	yes				normal
CM424	CM424_M0_T	CM424_N0_N	57.7178	2	3	Malignant and AN	IDC	2	2	21mm	N0	0	neg	0		neg	0		neg	0	0	ER-/PR-/HER2-	1	38%		0	no	no	23.02.2014	1	1	Basal
CM425	CM425_M0_T	CM425_N0_N	79.5562	2	3	Malignant and AN	IDC	2	2	23mm	N0	0	pos	1	>50%	pos	1	>10%	neg	0	1+	ER+/PR+/HER2-	3	70%		0	no	yes			0	Normal
CM426	CM426_M0_T	CM426_N9_N	55.6932	2	3	Malignant and AN	IDC	1	1	20mm	N0	0	pos	1	13 %	neg	0	0%	neg	0	0	ER+/PR-/HER2-	2	40%	muligens	1	no	no	03.02.2014	1	1	Basal
CM435	CM435_M0_T	CM435_N0_N	42.9781	1	3	Malignant and AN	IDC	1	1	15 mm	N0	0	neg	0	<10%	neg	0		neg	0	1+	ER-/PR-/HER2-	1	65%		0	no	yes			0	Basal
CM436	CM436_M0_T	CM436_N0_N	58.7945	2	3	Malignant and AN	IDC	2	2	35mm	N2a	2	neg	0		neg	0		neg	0	2+	ER-/PR-/HER2-	1	35%		0	no	yes			1	Her2
CM439	CM439_M0_T	CM439_N0_N	46.4384	1	3	Malignant and AN	IDC	2	2	29mm	N0	0	pos	1	>50%	pos	1	>10%	neg	0	1+	ER+/PR+/HER2-	3	30%		0	no	no	2017	1	1	Lum B
CM44	CM44_M0_T	CM44_N0_N	68.9342	2	1	Malignant and AN	ILC	2	2	21mm	N1	1	pos	1		pos	1		neg	0	0	ER+/PR+/HER2-	3			0		yes			0	Normal
CM441	CM441_M0_T	CM441_N0_N	57.4603	2	2	Malignant and AN	IDC	2	2	32mm	N0	0	pos	1	>50%	neg	0		neg	0	0	ER+/PR-/HER2-	2	30%		0	no	yes			0	Lum B
CM442	CM442_M0_T	CM442_N0_N	75.5781	2	3	Malignant and AN	IDC	2	2	19mm	N0	0	neg	0	<10%	neg	0		neg	0	1+	ER-/PR-/HER2-	1	55%		0	no	yes			0	Normal
CM446	CM446_M0_T	CM446_N0_N	72.4164	2	2	Malignant and AN	IDC	2	2	35mm	N0	0	pos	1	>10%	pos	1	>10%	neg	0	0	ER+/PR+/HER2-	3	30%		0	no	yes			0	Lum A
CM455	CM455_M0_T	CM455_N0_N	65.8192	2	2	Malignant and AN	ILC	2	2	22mm	N1	1	pos	1	>50%	pos	1	>10%	neg	0	1+	ER+/PR+/HER2-	3	6%	Negativ	0	no	yes			0	Lum B
CM458	CM458_M0_T	CM458_N0_N	70.5671	2	3	Malignant and AN	IDC	2	2	24mm	N0	0	pos	1	<50%	neg	0		neg	0	0	ER+/PR-/HER2-	2	60%		1	no	no	18.07.2014	1	1	Lum B
CM46	CM46_M0_T	CM46_N0_N	82.0356	2	3	Malignant and AN	IDC	1	1	18mm	N0	0	pos	1		pos	1		neg	0	1+	ER+/PR+/HER2-	3			0	no	no	09.08.2013	1	1	Lum B
CM47	CM47_M0_T	CM47_N0_N	52.8466	2	3	Malignant and AN	IDC	2	2	36mm	N3	3	neg	0		neg	0		pos	1	3+	ER-/PR-/HER2+	5			0	no	no	06.06.2009	1	1	Her2
CM53	CM53_M0_B	CM53_N0_N	53.2137	2	1,2,3	Malignant and AN	ILC	2	2	50mm	N1	1	pos	1	10-50%	pos	1	10-50%	neg	0	1+	ER+/PR+/HER2-	3			0		yes				lumA
CM54	CM54_M0_T	CM54_N0_N	68.0466	2	3	Malignant and AN	IDC	3	3	13mm	N1	1	pos	1		neg	0		pos	1		ER+/PR-/HER2+	6			0	no	no	17.03.2012	0	0	Her2
CM56	CM56_M0_B	CM56_N0_N	76.6384	2	2	Malignant and AN	IDC	1	1	14mm	N0	0	neg	0		neg	0		neg	0	1/2	ER-/PR-/HER2-	1			0	yes	no	08.04.2013	0	0	Her2
CM64	CM64_M0_T	CM64_N0_N	59.1397	2	2	Malignant and AN	IDC	1	1	12mm	N0	0	pos	1		pos	1		pos	1	1+	ER+/PR+/HER2+	4			0	no	yes			0	Basal
CM65	CM65_M0_T	CM65_N0_N	57.8603	2	2	Malignant and AN	IDC	2	2	25mm	N0	0	pos	1		pos	1		neg	0	1+	ER+/PR+/HER2-	3			0	no	yes			0	Normal
CM8	CM8_M0_T	CM8_N0_N	36.211	1	3	Malignant and AN	IDC	2	2	40mm	N0	0	pos	1		pos	1		pos	1	3+	ER+/PR+/HER2+	4			0	no	yes			0
CM81	CM81_M0_B	CM81_N0_N	70.7452	2	1	Malignant and AN	IDC	1	1	9mm	N0	0	pos	1		pos	1		neg	0	0	ER+/PR+/HER2-	3			0	no	yes			0	Lum A
CM9	CM9_M0_T	CM9_N0_N	39.7178	1	3	Malignant and AN	IDC	2	2	45mm	N2a	2	pos	1	>50%	pos	1	<10%	neg	0	0	ER+/PR+/HER2-	3			0	no	no	29.08.2014	1	1	Her 2
CM93	CM93_M0_T	CM93_N0_N	57.9562	2	2	Malignant and AN	IDC	2	2	28mm	N1	1	pos	1		pos	1	<50%	neg	0	1+	ER+/PR+/HER2-	3			0	no	yes			0	Lum B
CM96	CM96_M0_T	CM96_N0_N	50.4904	2	2	Malignant and AN	IDC	2	2	29mm	N0	0	pos	1		pos	1		neg	0	1+	ER+/PR+/HER2-	3			1	no	no	13.09.2014	1	1	Lum B
CM99	CM99_M0_T	CM99_N0_N	69.2055	2	3	Malignant and AN	IDC	2	2	40mm	N0	0	pos	1	>50%	pos	1	>50%	neg	0	0	ER+/PR+/HER2-	3			0	no	no	11.01.2012	1	1	Lum B
CMG13	CMG13_M0_T		55.8164	2	3	Malignant and AN	IDC	1	1	15mm	N1	1	pos	1		pos	1		NA	NA			0			0	no	yes			0	lumB
CMG15	CMG15_M0_T	CMG15_N0_N	76.5233	2	2	Malignant and AN	IDC	1	1	15mm	N0	0	pos	1		pos	1						0			0	yes	no	30.06.2006	0	0	Lum B
CMG16	CMG16_M0_T	CMG15_N0_N	40.4329	1	3	Malignant and AN	IDC	1	1	14mm	N0	0	neg	0		neg	0						0			0	no	yes			0	Basal
CMG18	CMG18_M0_T	CMG18_N0_N			2	Malignant and AN	IDC	1	1	15mm	N0	0	pos	1		pos	1						0			0	yes	no	13.06.2008	0	0	Basal
CMG22	CMG22_M0_T	CMG22_N0_N	52.7178	2	2	Malignant and AN	IDC	2	2	22mm	N1	1	pos	1		pos	1		neg	0		ER+/PR+/HER2-	3			0	no	yes			1	Lum A
CMG23	CMG23_M0_T	CMG23_N0_N	84.6329	2	2	Malignant and AN	IDC			8mm			pos	1		pos	1						0			0		no	28.11.2006	1	1	LumA
CMG24	CMG24_M0_T	CMG24_N0_N	79.7452	2	2	Malignant and AN	IDC	2	2	34mm	N0	0	pos	1	>50	pos	1	>50	NA	NA			0			0	no	no	19.01.2012	1	1	LumB
CMG28	CMG28_M0_T	CMG28_N0_N	73.789	2	2	Malignant and AN	IDC	2	2	24mm	N1	1	pos	1		pos	1		neg	0		ER+/PR+/HER2-	3			0	no	no	07.08.2006	1	1	Lum B
CMG29	CMG29_M0_T	CMG29_N0_N	60.1808	2		Malignant and AN	IDC			7mm													0				no	yes			0	Basal
CMG3	CMG3_M0_T	CMG3_N0_N	42.789	1	2	Malignant and AN	IDC	2	2		N2	2	pos	1		pos	1		neg	0		ER+/PR+/HER2-	3			0	no	no	12.01.2016	1	1	Lum A
CMG32	CMG32_M0_T	CMG32_N0_N	50.0247	2	2	Malignant and AN	IDC	2	2	28mm	N0	0	pos	1		pos	1		neg	0	1+	ER+/PR+/HER2-	3			0	no	no	19.03.2012	1	1	Lum A
CMG33	CMG33_M0_T	CMG33_N0_N	77.6877	2	2	Malignant and AN		2	2	20mm	N0	0	pos	1		pos	1		neg	0		ER+/PR+/HER2-	3			0	no	yes			0	Lum A
CMG36	CMG36_M0_T	CMG36_N0_N				Malignant and AN																	0									Basal
CMG37	CMG37_M0_T	CMG37_N0_N	62.4712	2	2	Malignant and AN	IDC	1	1	14mm	N0	0	pos	1		pos	1		NA	NA			0			0	no	yes			0	LumA
CMG39	CMG39_M0_T	CMG39_N0_N			2	Malignant and AN	ILC	2	2	20mm	N0	0	pos	1		pos	1						0			0	no	mo	26.10.2009	0	0	Lum B
CMG42	CMG42_M0_T	CMG42_N0_N	45.7507	1	2	Malignant and AN	IDC	2	2	21mm 13mm	N0	0	pos	1		pos	1						0			0	no	yes			0	Lum A
CMG43	CMG43_M0_B	CMG43_N0_N	68.6247	2	2	Malignant and AN	ILC	2	2	30mm	N1	1	pos	1		pos	1		NA	NA			0			0		yes			0	Lum B
CMG44	CMG44_M0_T	CMG44_N0_N	67.4712	2	2	Malignant and AN	IDC	2	2	23mm	N0	0	pos	1		neg	0						0			0	no	yes			0	Lum A
CMG49	CMG49_M0_T	CMG49_N0_N	52.4247	2	2	Malignant and AN	IDC	2	2	30mm	N1	1	pos	1		pos	1		NA	NA			0			0	no	no	21.10.2015	1	1	Her2
CMG5	CMG5_M0_T	CMG5_N0_N	63.3863	2	2	Malignant and AN	IDC	2	2	25mm	N1	1	pos	1		pos	1		neg	0	0	ER+/PR+/HER2-	3			1	no	no	02.09.2008	1	1	Lum B
CMG55	CMG55_M0_T	CMG55_N0_N	76.7342	2	3	Malignant and AN	IDC	1	1	19mm	N1	1	pos	1	moderat	neg	0						0			0	no	no	13.01.2009	1	1	Lum B
CMG56	CMG56_M0_T	CMG56_N0_N	68.2986	2	2	Malignant and AN	IDC	1	1	27mm	N0	0	pos	1	>50%	pos	1	>10%					0			0	no	no	03.10.2018	1	1	Lum B
CMG57	CMG57_M0_T	CMG57_N0_N	69.5068	2	2	Malignant and AN	IDC	2	2	25mm	N0	0	pos	1		pos	1		neg	0		ER+/PR+/HER2-	3			0	no	yes			0	Lum B
CMG58	CMG58_M0_T	CMG58_N0_N	77.3123	2	1	Malignant and AN	IDC	2	2	20mm	N0	0	pos	1		pos	1						0			1	no	no	23.07.2008	1	1	Normal
CMG59	CMG59_M0_T	CMG59_N0_0	57.2	2	2	Malignant and AN	IDC	2	2	32mm	N0	0	pos	1	>1%	pos	1	<10%	pos	1	3+	ER+/PR+/HER2+	4	50%		0	no	yes			1	Lum B
CMG62	CMG62_M0_T	CMG62_N0_N	59.9205	2	2	Malignant and AN	IDC	1	1	15mm	N1	1	pos	1		neg	0		neg	0		ER+/PR-/HER2-	2			0	no	yes				Normal
CMG63	CMG63_M0_T	CMG63_N0_N	45.7945	1	2	Malignant and AN	ILC	2	2	22mm	N0	0	pos	1		pos	1		neg	0		ER+/PR+/HER2-	3			0	no	yes			0	Lum A
CMG64	CMG64_M0_T	CMG64_N0_N	83.2192	2		Malignant and AN																	0					no	05.03.2003			Her2
CMG7	CMG7_M0_T	CMG7_N0_N	43.5753	1	3	Malignant and AN	IDC	2	2	20mm	N0	0	neg	0		neg	0						0			0	no	yes			0	Her2
CMG8	CMG8_M0_T	CMG8_N0_N				Malignant and AN	IDC						pos	1		NA	NA						0				no		03.10.2019	1	1	LumB
RP1	RP1_N0		21			RP
RP10	RP10_N0		36			RP
RP11	RP11_N0		36			RP
RP13	RP13_N0		50			RP
RP14	RP14_N0		38			RP
RP16	RP16_N0		68			RP
RP17	RP17_N0		60			RP
RP2	RP2_N0		50			RP
RP20	RP20_N0		38			RP
RP22	RP22_N0		33			RP
RP23	RP23_N0		49			RP
RP24	RP24_N0		48			RP
RP26	RP26_N0		30			RP
RP27	RP27_N0		42			RP
RP28	RP28_N0		42			RP
RP3	RP3_N0		32			RP
RP33	RP33_N0		35			RP
RP35	RP35_N0		23			RP
RP36	RP36_N0		54			RP
RP37	RP37_N0		41			RP
RP38	RP38_N0		28			RP
RP39	RP39_N0		45			RP
RP4	RP4_N0		21			RP
RP40	RP40_N0		42			RP
RP45	RP45_N0		28			RP
RP46	RP46_N0		36			RP
RP47	RP47_N0		41			RP
RP48	RP48_N0		20			RP
RP5	RP5_N0		39			RP
RP50	RP50_N0		57			RP
RP51	RP51_N0					RP
RP53	RP53_N1		34			RP
RP53	RP53_N2		34			RP
RP54	RP54_N0		46			RP
RP55	RP55_N0		48			RP
RP57	RP57_N0		34			RP
RP58	RP58_N0		53			RP
RP6	RP6_N0		31			RP
RP62	RP62_N0		51			RP
RP63	RP63_N0		26			RP
RP64	RP64_N0		53			RP
RP65	RP65_N0		53			RP
RP66	RP66_N0		35			RP
RP67	RP67_N0		45			RP
RP70	RP70_N0		39			RP
