# Supplementary material for: Benign breast tumors may arise on different immunological backgrounds
Source: Mol Oncol. 2024 May 16;18(10):2495–509. doi: 10.1002/1878-0261.13655 (PMC11459044; doi:10.1002/1878-0261.13655)
Supplement: Supplementary file 6 — Table S2. Gene sets differing between malignant and benign tumors. [file MOL2-18-2495-s005.txt]

V1
1	GSE10147_IL3_VS_IL3_AND_HIVP17_STIM_PDC_UP
2	GSE10239_NAIVE_VS_MEMORY_CD8_TCELL_DN
3	GSE10240_CTRL_VS_IL17_AND_IL22_STIM_PRIMARY_BRONCHIAL_EPITHELIAL_CELLS_DN
4	GSE11057_NAIVE_VS_MEMORY_CD4_TCELL_DN
5	GSE11924_TFH_VS_TH2_CD4_TCELL_DN
6	GSE11961_MARGINAL_ZONE_BCELL_VS_MEMORY_BCELL_DAY7_UP
7	GSE11961_MEMORY_BCELL_DAY7_VS_MEMORY_BCELL_DAY40_DN
8	GSE12003_4D_VS_8D_CULTURE_BM_PROGENITOR_DN
9	GSE12707_AT16L1_HYPOMORPH_VS_WT_THYMUS_DN
10	GSE12707_AT16L1_HYPOMORPH_VS_WT_THYMUS_UP
11	GSE12845_IGD_NEG_BLOOD_VS_DARKZONE_GC_TONSIL_BCELL_UP
12	GSE12845_IGD_NEG_BLOOD_VS_NAIVE_TONSIL_BCELL_UP
13	GSE12845_NAIVE_VS_DARKZONE_GC_TONSIL_BCELL_UP
14	GSE12963_UNINF_VS_ENV_AND_NEF_AND_VPR_DEFICIENT_HIV1_INF_CD4_TCELL_UP
15	GSE13411_NAIVE_VS_IGM_MEMORY_BCELL_DN
16	GSE13484_UNSTIM_VS_YF17D_VACCINE_STIM_PBMC_DN
17	GSE13485_CTRL_VS_DAY21_YF17D_VACCINE_PBMC_UP
18	GSE13485_CTRL_VS_DAY3_YF17D_VACCINE_PBMC_DN
19	GSE13485_CTRL_VS_DAY7_YF17D_VACCINE_PBMC_DN
20	GSE13485_CTRL_VS_DAY7_YF17D_VACCINE_PBMC_UP
21	GSE13485_DAY3_VS_DAY21_YF17D_VACCINE_PBMC_UP
22	GSE13485_DAY3_VS_DAY7_YF17D_VACCINE_PBMC_DN
23	GSE13485_DAY7_VS_DAY21_YF17D_VACCINE_PBMC_UP
24	GSE13485_PRE_VS_POST_YF17D_VACCINATION_PBMC_DN
25	GSE13547_CTRL_VS_ANTI_IGM_STIM_ZFX_KO_BCELL_2H_UP
26	GSE13738_RESTING_VS_TCR_ACTIVATED_CD4_TCELL_UP
27	GSE13738_TCR_VS_BYSTANDER_ACTIVATED_CD4_TCELL_UP
28	GSE13762_CTRL_VS_125_VITAMIND_DAY5_DC_DN
29	GSE13887_RESTING_VS_NO_TREATED_CD4_TCELL_DN
30	GSE14000_4H_VS_16H_LPS_DC_TRANSLATED_RNA_DN
31	GSE14000_4H_VS_16H_LPS_DC_UP
32	GSE14000_TRANSLATED_RNA_VS_MRNA_4H_LPS_DC_DN
33	GSE14000_TRANSLATED_RNA_VS_MRNA_4H_LPS_DC_UP
34	GSE14000_UNSTIM_VS_4H_LPS_DC_TRANSLATED_RNA_UP
35	GSE14308_TH2_VS_NAIVE_CD4_TCELL_DN
36	GSE1432_CTRL_VS_IFNG_24H_MICROGLIA_DN
37	GSE14415_FOXP3_KO_NATURAL_TREG_VS_TCONV_UP
38	GSE14699_NAIVE_VS_ACT_CD8_TCELL_DN
39	GSE14769_40MIN_VS_360MIN_LPS_BMDM_DN
40	GSE14769_UNSTIM_VS_240MIN_LPS_BMDM_DN
41	GSE14769_UNSTIM_VS_360MIN_LPS_BMDM_DN
42	GSE14908_ATOPIC_VS_NONATOPIC_PATIENT_RESTING_CD4_TCELL_UP
43	GSE15330_GRANULOCYTE_MONOCYTE_PROGENITOR_VS_PRO_BCELL_DN
44	GSE15330_GRANULOCYTE_MONOCYTE_PROGENITOR_VS_PRO_BCELL_UP
45	GSE15330_HSC_VS_MEGAKARYOCYTE_ERYTHROID_PROGENITOR_IKAROS_KO_UP
46	GSE15330_MEGAKARYOCYTE_ERYTHROID_VS_GRANULOCYTE_MONOCYTE_PROGENITOR_IKAROS_KO_DN
47	GSE15330_WT_VS_IKAROS_KO_GRANULOCYTE_MONOCYTE_PROGENITOR_DN
48	GSE15330_WT_VS_IKAROS_KO_HSC_DN
49	GSE15330_WT_VS_IKAROS_KO_HSC_UP
50	GSE15659_NAIVE_VS_PTPRC_NEG_CD4_TCELL_UP
51	GSE15735_2H_VS_12H_HDAC_INHIBITOR_TREATED_CD4_TCELL_DN
52	GSE15930_STIM_VS_STIM_AND_IFNAB_24H_CD8_T_CELL_DN
53	GSE15930_STIM_VS_STIM_AND_TRICHOSTATINA_48H_CD8_T_CELL_DN
54	GSE16266_CTRL_VS_LPS_STIM_MEF_UP
55	GSE16385_IFNG_TNF_VS_IL4_STIM_MACROPHAGE_ROSIGLITAZONE_TREATED_DN
56	GSE16385_MONOCYTE_VS_12H_ROSIGLITAZONE_TREATED_MACROPHAGE_DN
57	GSE16385_UNTREATED_VS_12H_IL4_TREATED_MACROPHAGE_DN
58	GSE16386_IL4_VS_IL4_AND_ROSIGLITAZONE_STIM_MACROPHAGE_6H_DN
59	GSE16450_IMMATURE_VS_MATURE_NEURON_CELL_LINE_12H_IFNA_STIM_DN
60	GSE16522_ANTI_CD3CD28_STIM_VS_UNSTIM_NAIVE_CD8_TCELL_DN
61	GSE16697_CD4_TCELL_VS_TFH_CD4_TCELL_UP
62	GSE17186_BLOOD_VS_CORD_BLOOD_CD21HIGH_TRANSITIONAL_BCELL_UP
63	GSE17186_BLOOD_VS_CORD_BLOOD_NAIVE_BCELL_UP
64	GSE17186_MEMORY_VS_CD21LOW_TRANSITIONAL_BCELL_DN
65	GSE17186_MEMORY_VS_CD21LOW_TRANSITIONAL_BCELL_UP
66	GSE17186_NAIVE_VS_CD21LOW_TRANSITIONAL_BCELL_UP
67	GSE17301_ACD3_ACD28_VS_ACD3_ACD28_AND_IFNA5_STIM_CD8_TCELL_UP
68	GSE17301_CTRL_VS_48H_ACD3_ACD28_IFNA5_STIM_CD8_TCELL_UP
69	GSE17301_IFNA2_VS_IFNA5_STIM_ACD3_ACD28_ACT_CD8_TCELL_DN
70	GSE17721_12H_VS_24H_GARDIQUIMOD_BMDC_UP
71	GSE17721_CPG_VS_GARDIQUIMOD_0.5H_BMDC_DN
72	GSE17721_CTRL_VS_GARDIQUIMOD_1H_BMDC_UP
73	GSE17721_CTRL_VS_PAM3CSK4_2H_BMDC_UP
74	GSE17721_CTRL_VS_POLYIC_1H_BMDC_UP
75	GSE17721_CTRL_VS_POLYIC_24H_BMDC_DN
76	GSE17721_LPS_VS_CPG_24H_BMDC_UP
77	GSE17721_LPS_VS_CPG_6H_BMDC_UP
78	GSE17721_LPS_VS_CPG_8H_BMDC_UP
79	GSE17721_LPS_VS_GARDIQUIMOD_0.5H_BMDC_DN
80	GSE17721_LPS_VS_GARDIQUIMOD_12H_BMDC_UP
81	GSE17721_LPS_VS_GARDIQUIMOD_1H_BMDC_DN
82	GSE17721_LPS_VS_GARDIQUIMOD_4H_BMDC_UP
83	GSE17721_LPS_VS_PAM3CSK4_16H_BMDC_UP
84	GSE17721_LPS_VS_POLYIC_24H_BMDC_DN
85	GSE17721_LPS_VS_POLYIC_4H_BMDC_DN
86	GSE17721_PAM3CSK4_VS_CPG_12H_BMDC_DN
87	GSE17721_PAM3CSK4_VS_CPG_24H_BMDC_UP
88	GSE17721_PAM3CSK4_VS_GADIQUIMOD_0.5H_BMDC_DN
89	GSE17721_PAM3CSK4_VS_GADIQUIMOD_12H_BMDC_DN
90	GSE17721_POLYIC_VS_CPG_16H_BMDC_UP
91	GSE17721_POLYIC_VS_CPG_4H_BMDC_UP
92	GSE17721_POLYIC_VS_GARDIQUIMOD_12H_BMDC_UP
93	GSE17974_2H_VS_72H_UNTREATED_IN_VITRO_CD4_TCELL_UP
94	GSE17974_IL4_AND_ANTI_IL12_VS_UNTREATED_0.5H_ACT_CD4_TCELL_UP
95	GSE18148_CBFB_KO_VS_WT_TREG_DN
96	GSE18203_CTRL_VS_INTRATUMORAL_CPG_INJ_MC38_TUMOR_DN
97	GSE18281_PERIMEDULLARY_CORTICAL_REGION_VS_WHOLE_CORTEX_THYMUS_DN
98	GSE18281_SUBCAPSULAR_VS_CENTRAL_CORTICAL_REGION_OF_THYMUS_DN
99	GSE18791_CTRL_VS_NEWCASTLE_VIRUS_DC_10H_UP
100	GSE18791_CTRL_VS_NEWCASTLE_VIRUS_DC_12H_UP
101	GSE18791_CTRL_VS_NEWCASTLE_VIRUS_DC_16H_UP
102	GSE18791_CTRL_VS_NEWCASTLE_VIRUS_DC_1H_UP
103	GSE18791_CTRL_VS_NEWCASTLE_VIRUS_DC_2H_UP
104	GSE18791_CTRL_VS_NEWCASTLE_VIRUS_DC_4H_UP
105	GSE18791_CTRL_VS_NEWCASTLE_VIRUS_DC_6H_DN
106	GSE18791_CTRL_VS_NEWCASTLE_VIRUS_DC_6H_UP
107	GSE18791_CTRL_VS_NEWCASTLE_VIRUS_DC_8H_DN
108	GSE18791_CTRL_VS_NEWCASTLE_VIRUS_DC_8H_UP
109	GSE18791_UNSTIM_VS_NEWCATSLE_VIRUS_DC_10H_DN
110	GSE18791_UNSTIM_VS_NEWCATSLE_VIRUS_DC_10H_UP
111	GSE18791_UNSTIM_VS_NEWCATSLE_VIRUS_DC_18H_UP
112	GSE18791_UNSTIM_VS_NEWCATSLE_VIRUS_DC_6H_DN
113	GSE18804_BRAIN_VS_COLON_TUMORAL_MACROPHAGE_UP
114	GSE18804_SPLEEN_MACROPHAGE_VS_TUMORAL_MACROPHAGE_DN
115	GSE18893_CTRL_VS_TNF_TREATED_TREG_2H_DN
116	GSE18893_TCONV_VS_TREG_24H_TNF_STIM_DN
117	GSE18893_TCONV_VS_TREG_2H_CULTURE_DN
118	GSE19198_1H_VS_6H_IL21_TREATED_TCELL_DN
119	GSE19198_6H_VS_24H_IL21_TREATED_TCELL_DN
120	GSE19198_CTRL_VS_IL21_TREATED_TCELL_1H_DN
121	GSE19198_CTRL_VS_IL21_TREATED_TCELL_6H_UP
122	GSE1925_3H_VS_24H_IFNG_STIM_MACROPHAGE_DN
123	GSE19401_NAIVE_VS_IMMUNIZED_MOUSE_PLN_FOLLICULAR_DC_UP
124	GSE19401_PLN_VS_PEYERS_PATCH_FOLLICULAR_DC_DN
125	GSE19401_UNSTIM_VS_RETINOIC_ACID_STIM_FOLLICULAR_DC_UP
126	GSE19888_ADENOSINE_A3R_ACT_VS_TCELL_MEMBRANES_ACT_IN_MAST_CELL_UP
127	GSE19888_ADENOSINE_A3R_INH_PRETREAT_AND_ACT_BY_A3R_VS_TCELL_MEMBRANES_ACT_MAST_CELL_UP
128	GSE19888_ADENOSINE_A3R_INH_VS_ACT_WITH_INHIBITOR_PRETREATMENT_IN_MAST_CELL_UP
129	GSE19888_CTRL_VS_TCELL_MEMBRANES_ACT_MAST_CELL_PRETREAT_A3R_INH_DN
130	GSE19941_IL10_KO_VS_IL10_KO_AND_NFKBP50_KO_LPS_STIM_MACROPHAGE_UP
131	GSE19941_LPS_VS_LPS_AND_IL10_STIM_IL10_KO_MACROPHAGE_UP
132	GSE19941_UNSTIM_VS_LPS_STIM_IL10_KO_MACROPHAGE_UP
133	GSE19941_UNSTIM_VS_LPS_STIM_IL10_KO_NFKBP50_KO_MACROPHAGE_DN
134	GSE20151_CTRL_VS_FUSOBACT_NUCLEATUM_NEUTROPHIL_UP
135	GSE20198_IL12_VS_IFNA_TREATED_ACT_CD4_TCELL_UP
136	GSE20198_IL12_VS_IL12_IL18_TREATED_ACT_CD4_TCELL_UP
137	GSE20715_WT_VS_TLR4_KO_48H_OZONE_LUNG_UP
138	GSE20727_DNFB_ALLERGEN_VS_ROS_INH_AND_DNFB_ALLERGEN_TREATED_DC_DN
139	GSE21033_1H_VS_24H_POLYIC_STIM_DC_DN
140	GSE21033_CTRL_VS_POLYIC_STIM_DC_12H_DN
141	GSE21033_CTRL_VS_POLYIC_STIM_DC_3H_DN
142	GSE21063_3H_VS_16H_ANTI_IGM_STIM_BCELL_DN
143	GSE21063_CTRL_VS_ANTI_IGM_STIM_BCELL_NFATC1_KO_16H_UP
144	GSE21063_CTRL_VS_ANTI_IGM_STIM_BCELL_NFATC1_KO_3H_UP
145	GSE21063_WT_VS_NFATC1_KO_3H_ANTI_IGM_STIM_BCELL_DN
146	GSE2128_CTRL_VS_MIMETOPE_NEGATIVE_SELECTION_DP_THYMOCYTE_NOD_UP
147	GSE21360_NAIVE_VS_SECONDARY_MEMORY_CD8_TCELL_DN
148	GSE21360_PRIMARY_VS_QUATERNARY_MEMORY_CD8_TCELL_UP
149	GSE21360_PRIMARY_VS_TERTIARY_MEMORY_CD8_TCELL_UP
150	GSE21546_ELK1_KO_VS_SAP1A_KO_AND_ELK1_KO_DP_THYMOCYTES_UP
151	GSE21546_UNSTIM_VS_ANTI_CD3_STIM_ELK1_KO_DP_THYMOCYTES_UP
152	GSE21546_WT_VS_SAP1A_KO_DP_THYMOCYTES_UP
153	GSE21670_TGFB_VS_IL6_TREATED_CD4_TCELL_DN
154	GSE21927_BALBC_VS_C57BL6_MONOCYTE_SPLEEN_UP
155	GSE21927_SPLEEN_C57BL6_VS_4T1_TUMOR_BALBC_MONOCYTES_DN
156	GSE21927_SPLEEN_MONOCYTE_VS_GMCSF_GCSF_BONE_MARROW_DN
157	GSE21927_SPLEEN_VS_4T1_TUMOR_MONOCYTE_BALBC_DN
158	GSE21927_SPLEEN_VS_BONE_MARROW_MONOCYTE_BALBC_DN
159	GSE21927_SPLEEN_VS_TUMOR_MONOCYTE_BALBC_UP
160	GSE21927_SPLENIC_C26GM_TUMOROUS_VS_BONE_MARROW_MONOCYTES_DN
161	GSE21927_UNTREATED_VS_GMCSF_GCSF_TREATED_BONE_MARROW_UP
162	GSE2197_CPG_DNA_VS_UNTREATED_IN_DC_DN
163	GSE22045_TREG_VS_TCONV_DN
164	GSE22103_UNSTIM_VS_GMCSF_AND_IFNG_STIM_NEUTROPHIL_DN
165	GSE22103_UNSTIM_VS_GMCSF_AND_IFNG_STIM_NEUTROPHIL_UP
166	GSE22140_GERMFREE_VS_SPF_ARTHRITIC_MOUSE_CD4_TCELL_DN
167	GSE22140_GERMFREE_VS_SPF_MOUSE_CD4_TCELL_DN
168	GSE22140_HEALTHY_VS_ARTHRITIC_GERMFREE_MOUSE_CD4_TCELL_DN
169	GSE22196_HEALTHY_VS_OBESE_MOUSE_SKIN_GAMMADELTA_TCELL_DN
170	GSE22196_HEALTHY_VS_OBESE_MOUSE_SKIN_GAMMADELTA_TCELL_UP
171	GSE22313_HEALTHY_VS_SLE_MOUSE_CD4_TCELL_UP
172	GSE22342_CD11C_HIGH_VS_LOW_DECIDUAL_MACROPHAGES_DN
173	GSE22432_MULTIPOTENT_PROGENITOR_VS_PDC_UP
174	GSE22443_NAIVE_VS_ACT_AND_IL12_TREATED_CD8_TCELL_UP
175	GSE22601_DOUBLE_NEGATIVE_VS_DOUBLE_POSITIVE_THYMOCYTE_UP
176	GSE22601_DOUBLE_NEGATIVE_VS_IMMATURE_CD4_SP_THYMOCYTE_UP
177	GSE22601_IMMATURE_CD4_SINGLE_POSITIVE_VS_CD4_SINGLE_POSITIVE_THYMOCYTE_DN
178	GSE22601_IMMATURE_CD4_SINGLE_POSITIVE_VS_CD4_SINGLE_POSITIVE_THYMOCYTE_UP
179	GSE22611_MUTANT_NOD2_VS_CTRL_TRANSDUCED_HEK293T_CELL_DN
180	GSE22886_CD8_TCELL_VS_BCELL_NAIVE_UP
181	GSE22886_CTRL_VS_LPS_24H_DC_DN
182	GSE22886_NAIVE_BCELL_VS_MONOCYTE_DN
183	GSE22886_NAIVE_VS_IGM_MEMORY_BCELL_UP
184	GSE22935_WT_VS_MYD88_KO_MACROPHAGE_UP
185	GSE23321_CENTRAL_VS_EFFECTOR_MEMORY_CD8_TCELL_DN
186	GSE23398_WT_VS_IL2_KO_CD4_TCELL_SCURFY_MOUSE_UP
187	GSE23568_ID3_TRANSDUCED_VS_ID3_KO_CD8_TCELL_UP
188	GSE24026_PD1_LIGATION_VS_CTRL_IN_ACT_TCELL_LINE_UP
189	GSE24142_ADULT_VS_FETAL_DN2_THYMOCYTE_DN
190	GSE24574_NAIVE_VS_TCONV_CD4_TCELL_UP
191	GSE24726_WT_VS_E2_2_KO_PDC_DAY4_POST_DELETION_UP
192	GSE24726_WT_VS_E2_2_KO_PDC_DN
193	GSE25087_FETAL_VS_ADULT_TCONV_DN
194	GSE25088_ROSIGLITAZONE_VS_IL4_AND_ROSIGLITAZONE_STIM_MACROPHAGE_DAY10_UP
195	GSE25123_CTRL_VS_IL4_AND_ROSIGLITAZONE_STIM_MACROPHAGE_DN
196	GSE25123_CTRL_VS_IL4_STIM_MACROPHAGE_DN
197	GSE25123_CTRL_VS_ROSIGLITAZONE_STIM_MACROPHAGE_UP
198	GSE25123_WT_VS_PPARG_KO_MACROPHAGE_DN
199	GSE25123_WT_VS_PPARG_KO_MACROPHAGE_IL4_STIM_UP
200	GSE2585_THYMIC_DC_VS_MTEC_DN
201	GSE2585_THYMIC_DC_VS_MTEC_UP
202	GSE2585_THYMIC_MACROPHAGE_VS_MTEC_UP
203	GSE25890_CTRL_VS_IL33_IL7_TREATED_NUOCYTES_DN
204	GSE26030_TH1_VS_TH17_DAY15_POST_POLARIZATION_DN
205	GSE26030_TH1_VS_TH17_RESTIMULATED_DAY15_POST_POLARIZATION_DN
206	GSE26030_TH1_VS_TH17_RESTIMULATED_DAY5_POST_POLARIZATION_UP
207	GSE26030_UNSTIM_VS_RESTIM_TH17_DAY5_POST_POLARIZATION_DN
208	GSE26488_CTRL_VS_PEPTIDE_INJECTION_OT2_THYMOCYTE_DN
209	GSE26727_WT_VS_KLF2_KO_LPS_STIM_MACROPHAGE_UP
210	GSE26890_CXCR1_NEG_VS_POS_EFFECTOR_CD8_TCELL_UP
211	GSE26928_NAIVE_VS_CENT_MEMORY_CD4_TCELL_UP
212	GSE2706_UNSTIM_VS_2H_R848_DC_DN
213	GSE27241_CTRL_VS_DIGOXIN_TREATED_CD4_TCELL_IN_TH17_POLARIZING_CONDITIONS_UP
214	GSE2770_IL12_AND_TGFB_VS_IL4_TREATED_ACT_CD4_TCELL_48H_DN
215	GSE2770_IL12_AND_TGFB_VS_IL4_TREATED_ACT_CD4_TCELL_48H_UP
216	GSE2770_IL12_VS_TGFB_AND_IL12_TREATED_ACT_CD4_TCELL_48H_DN
217	GSE2770_IL4_ACT_VS_ACT_CD4_TCELL_48H_DN
218	GSE2770_TGFB_AND_IL4_ACT_VS_ACT_CD4_TCELL_2H_DN
219	GSE2770_UNTREATED_VS_TGFB_AND_IL12_TREATED_ACT_CD4_TCELL_48H_UP
220	GSE27786_BCELL_VS_NEUTROPHIL_UP
221	GSE27786_BCELL_VS_NKTCELL_DN
222	GSE27786_LIN_NEG_VS_BCELL_DN
223	GSE27786_LIN_NEG_VS_MONO_MAC_UP
224	GSE27786_LIN_NEG_VS_NEUTROPHIL_UP
225	GSE27786_LSK_VS_CD4_TCELL_DN
226	GSE27786_LSK_VS_LIN_NEG_CELL_UP
227	GSE27786_NKCELL_VS_MONO_MAC_UP
228	GSE27786_NKTCELL_VS_MONO_MAC_DN
229	GSE27859_DC_VS_CD11C_INT_F480_INT_DC_UP
230	GSE28237_FOLLICULAR_VS_EARLY_GC_BCELL_UP
231	GSE28408_LY6G_POS_VS_NEG_DC_UP
232	GSE28726_NAIVE_VS_ACTIVATED_CD4_TCELL_UP
233	GSE28726_NAIVE_VS_ACTIVATED_NKTCELL_UP
234	GSE28737_BCL6_HET_VS_BCL6_KO_FOLLICULAR_BCELL_DN
235	GSE28783_ANTI_MIR33_VS_UNTREATED_ATHEROSCLEROSIS_MACROPHAGE_UP
236	GSE29615_CTRL_VS_DAY3_LAIV_IFLU_VACCINE_PBMC_UP
237	GSE29615_DAY3_VS_DAY7_LAIV_FLU_VACCINE_PBMC_DN
238	GSE29615_DAY3_VS_DAY7_LAIV_FLU_VACCINE_PBMC_UP
239	GSE29618_BCELL_VS_MDC_DAY7_FLU_VACCINE_DN
240	GSE29618_LAIV_VS_TIV_FLU_VACCINE_DAY7_BCELL_DN
241	GSE29618_LAIV_VS_TIV_FLU_VACCINE_DAY7_PDC_UP
242	GSE29618_PRE_VS_DAY7_FLU_VACCINE_MONOCYTE_UP
243	GSE29618_PRE_VS_DAY7_POST_LAIV_FLU_VACCINE_BCELL_UP
244	GSE29618_PRE_VS_DAY7_POST_LAIV_FLU_VACCINE_MONOCYTE_UP
245	GSE29618_PRE_VS_DAY7_POST_TIV_FLU_VACCINE_PDC_DN
246	GSE3039_ALPHABETA_CD8_TCELL_VS_B1_BCELL_DN
247	GSE3039_ALPHAALPHA_CD8_TCELL_VS_B2_BCELL_DN
248	GSE3039_ALPHAALPHA_VS_ALPHABETA_CD8_TCELL_UP
249	GSE3039_B2_VS_B1_BCELL_DN
250	GSE3039_CD4_TCELL_VS_ALPHAALPHA_CD8_TCELL_UP
251	GSE30971_WBP7_HET_VS_KO_MACROPHAGE_2H_LPS_STIM_UP
252	GSE31622_WT_VS_KLF3_KO_BCELL_DN
253	GSE32423_CTRL_VS_IL7_IL4_MEMORY_CD8_TCELL_DN
254	GSE32901_TH1_VS_TH17_NEG_CD4_TCELL_UP
255	GSE32986_GMCSF_VS_GMCSF_AND_CURDLAN_LOWDOSE_STIM_DC_UP
256	GSE32986_UNSTIM_VS_CURDLAN_LOWDOSE_STIM_DC_DN
257	GSE33162_HDAC3_KO_VS_HDAC3_KO_MACROPHAGE_DN
258	GSE33162_UNTREATED_VS_4H_LPS_STIM_HDAC3_KO_MACROPHAGE_UP
259	GSE3337_4H_VS_16H_IFNG_IN_CD8POS_DC_DN
260	GSE33424_CD161_HIGH_VS_INT_CD8_TCELL_DN
261	GSE339_CD4POS_VS_CD8POS_DC_IN_CULTURE_DN
262	GSE339_CD4POS_VS_CD8POS_DC_UP
263	GSE339_CD8POS_VS_CD4CD8DN_DC_IN_CULTURE_UP
264	GSE339_EX_VIVO_VS_IN_CULTURE_CD4POS_DC_UP
265	GSE339_EX_VIVO_VS_IN_CULTURE_CD8POS_DC_DN
266	GSE3400_UNTREATED_VS_IFNB_TREATED_MEF_DN
267	GSE34006_WT_VS_A2AR_KO_TREG_DN
268	GSE34156_NOD2_LIGAND_VS_NOD2_AND_TLR1_TLR2_LIGAND_6H_TREATED_MONOCYTE_UP
269	GSE34156_NOD2_LIGAND_VS_TLR1_TLR2_LIGAND_24H_TREATED_MONOCYTE_DN
270	GSE34156_NOD2_LIGAND_VS_TLR1_TLR2_LIGAND_6H_TREATED_MONOCYTE_DN
271	GSE34156_NOD2_LIGAND_VS_TLR1_TLR2_LIGAND_6H_TREATED_MONOCYTE_UP
272	GSE34205_HEALTHY_VS_FLU_INF_INFANT_PBMC_DN
273	GSE34205_RSV_VS_FLU_INF_INFANT_PBMC_DN
274	GSE34515_CD16_NEG_VS_POS_MONOCYTE_UP
275	GSE360_CTRL_VS_B_MALAYI_LOW_DOSE_MAC_DN
276	GSE360_CTRL_VS_L_DONOVANI_MAC_UP
277	GSE360_CTRL_VS_M_TUBERCULOSIS_DC_DN
278	GSE360_CTRL_VS_T_GONDII_MAC_UP
279	GSE360_DC_VS_MAC_B_MALAYI_HIGH_DOSE_DN
280	GSE360_DC_VS_MAC_DN
281	GSE360_DC_VS_MAC_L_DONOVANI_UP
282	GSE360_DC_VS_MAC_L_MAJOR_DN
283	GSE360_L_DONOVANI_VS_M_TUBERCULOSIS_DC_DN
284	GSE360_L_DONOVANI_VS_M_TUBERCULOSIS_MAC_DN
285	GSE360_L_MAJOR_VS_B_MALAYI_LOW_DOSE_DC_UP
286	GSE360_T_GONDII_VS_B_MALAYI_HIGH_DOSE_MAC_DN
287	GSE360_T_GONDII_VS_M_TUBERCULOSIS_MAC_UP
288	GSE36009_UNSTIM_VS_LPS_STIM_NLRP10_KO_DC_DN
289	GSE36078_UNTREATED_VS_AD5_INF_MOUSE_LUNG_DC_DN
290	GSE36392_TYPE_2_MYELOID_VS_EOSINOPHIL_IL25_TREATED_LUNG_UP
291	GSE36527_CD62L_HIGH_VS_CD62L_LOW_TREG_CD69_NEG_KLRG1_NEG_DN
292	GSE36527_CD62L_HIGH_VS_CD62L_LOW_TREG_CD69_NEG_KLRG1_NEG_UP
293	GSE36527_CD69_NEG_VS_POS_TREG_CD62L_LOS_KLRG1_NEG_UP
294	GSE36826_WT_VS_IL1R_KO_SKIN_STAPH_AUREUS_INF_DN
295	GSE36891_UNSTIM_VS_PAM_TLR2_STIM_PERITONEAL_MACROPHAGE_UP
296	GSE369_PRE_VS_POST_IL6_INJECTION_SOCS3_KO_LIVER_DN
297	GSE37301_HEMATOPOIETIC_STEM_CELL_VS_CD4_TCELL_UP
298	GSE37301_MULTIPOTENT_PROGENITOR_VS_GRAN_MONO_PROGENITOR_DN
299	GSE37336_LY6C_POS_VS_NEG_NAIVE_CD4_TCELL_UP
300	GSE37416_0H_VS_24H_F_TULARENSIS_LVS_NEUTROPHIL_DN
301	GSE37416_0H_VS_48H_F_TULARENSIS_LVS_NEUTROPHIL_DN
302	GSE37416_0H_VS_6H_F_TULARENSIS_LVS_NEUTROPHIL_UP
303	GSE37416_12H_VS_48H_F_TULARENSIS_LVS_NEUTROPHIL_DN
304	GSE37416_CTRL_VS_24H_F_TULARENSIS_LVS_NEUTROPHIL_DN
305	GSE37416_CTRL_VS_6H_F_TULARENSIS_LVS_NEUTROPHIL_DN
306	GSE37532_WT_VS_PPARG_KO_LN_TCONV_DN
307	GSE37532_WT_VS_PPARG_KO_LN_TREG_UP
308	GSE37532_WT_VS_PPARG_KO_VISCERAL_ADIPOSE_TISSUE_TCONV_DN
309	GSE37533_PPARG1_FOXP3_VS_FOXP3_TRANSDUCED_CD4_TCELL_DN
310	GSE37533_PPARG1_FOXP3_VS_FOXP3_TRANSDUCED_CD4_TCELL_PIOGLITAZONE_TREATED_DN
311	GSE37533_PPARG1_FOXP3_VS_FOXP3_TRANSDUCED_CD4_TCELL_PIOGLITAZONE_TREATED_UP
312	GSE37533_PPARG1_FOXP3_VS_PPARG2_FOXP3_TRANSDUCED_CD4_TCELL_PIOGLITAZONE_TREATED_DN
313	GSE37533_PPARG1_FOXP3_VS_PPARG2_FOXP3_TRANSDUCED_CD4_TCELL_PIOGLITAZONE_TREATED_UP
314	GSE37533_PPARG2_FOXP3_VS_FOXP3_TRANSDUCED_CD4_TCELL_DN
315	GSE37533_PPARG2_FOXP3_VS_FOXP3_TRANSDUCED_CD4_TCELL_UP
316	GSE37533_UNTREATED_VS_PIOGLIZATONE_TREATED_CD4_TCELL_PPARG1_AND_FOXP3_TRASDUCED_DN
317	GSE37534_GW1929_VS_PIOGLITAZONE_TREATED_CD4_TCELL_PPARG1_FOXP3_TRANSDUCED_UP
318	GSE37534_UNTREATED_VS_PIOGLITAZONE_TREATED_CD4_TCELL_PPARG1_AND_FOXP3_TRASDUCED_DN
319	GSE37534_UNTREATED_VS_PIOGLITAZONE_TREATED_CD4_TCELL_PPARG1_AND_FOXP3_TRASDUCED_UP
320	GSE37534_UNTREATED_VS_ROSIGLITAZONE_TREATED_CD4_TCELL_PPARG1_AND_FOXP3_TRASDUCED_DN
321	GSE37563_WT_VS_CTLA4_KO_CD4_TCELL_D4_POST_IMMUNIZATION_DN
322	GSE38681_WT_VS_LYL1_KO_LYMPHOID_PRIMED_MULTIPOTENT_PROGENITOR_DN
323	GSE38696_LIGHT_ZONE_VS_DARK_ZONE_BCELL_UP
324	GSE39152_CD103_NEG_VS_POS_MEMORY_CD8_TCELL_DN
325	GSE3920_IFNA_VS_IFNG_TREATED_ENDOTHELIAL_CELL_UP
326	GSE3982_BCELL_VS_TH1_DN
327	GSE3982_CENT_MEMORY_CD4_TCELL_VS_NKCELL_UP
328	GSE3982_CENT_MEMORY_CD4_TCELL_VS_TH1_DN
329	GSE3982_CTRL_VS_LPS_48H_DC_DN
330	GSE3982_CTRL_VS_LPS_4H_MAC_DN
331	GSE3982_MAC_VS_EFF_MEMORY_CD4_TCELL_UP
332	GSE3982_MAC_VS_NEUTROPHIL_LPS_STIM_DN
333	GSE3982_MAC_VS_NKCELL_UP
334	GSE3982_MAST_CELL_VS_NEUTROPHIL_DN
335	GSE39820_CTRL_VS_TGFBETA3_IL6_IL23A_CD4_TCELL_UP
336	GSE39820_TGFBETA3_IL6_VS_TGFBETA3_IL6_IL23A_TREATED_CD4_TCELL_DN
337	GSE39864_WT_VS_GATA3_KO_TREG_UP
338	GSE40068_BCL6_POS_VS_NEG_CXCR5_POS_TFH_UP
339	GSE40068_CXCR5NEG_BCL6NEG_CD4_TCELL_VS_CXCR5POS_BCL6NEG_TFH_UP
340	GSE40225_WT_VS_RIP_B7X_DIABETIC_MOUSE_PANCREATIC_CD8_TCELL_DN
341	GSE40274_CTRL_VS_FOXP3_AND_EOS_TRANSDUCED_ACTIVATED_CD4_TCELL_UP
342	GSE40274_CTRL_VS_FOXP3_AND_XBP1_TRANSDUCED_ACTIVATED_CD4_TCELL_DN
343	GSE40274_CTRL_VS_HELIOS_TRANSDUCED_ACTIVATED_CD4_TCELL_UP
344	GSE40666_STAT1_KO_VS_STAT4_KO_CD8_TCELL_UP
345	GSE40666_STAT1_KO_VS_STAT4_KO_CD8_TCELL_WITH_IFNA_STIM_90MIN_DN
346	GSE40666_UNTREATED_VS_IFNA_STIM_EFFECTOR_CD8_TCELL_90MIN_UP
347	GSE40666_UNTREATED_VS_IFNA_STIM_STAT4_KO_EFFECTOR_CD8_TCELL_90MIN_DN
348	GSE40666_UNTREATED_VS_IFNA_STIM_STAT4_KO_EFFECTOR_CD8_TCELL_90MIN_UP
349	GSE40685_TREG_VS_FOXP3_KO_TREG_PRECURSOR_UP
350	GSE411_WT_VS_SOCS3_KO_MACROPHAGE_IL6_STIM_100MIN_UP
351	GSE411_WT_VS_SOCS3_KO_MACROPHAGE_IL6_STIM_400MIN_DN
352	GSE41176_UNSTIM_VS_ANTI_IGM_STIM_TAK1_KO_BCELL_6H_UP
353	GSE41176_WT_VS_TAK1_KO_ANTI_IGM_STIM_BCELL_24H_UP
354	GSE4142_NAIVE_VS_MEMORY_BCELL_UP
355	GSE41867_DAY6_EFFECTOR_VS_DAY30_EXHAUSTED_CD8_TCELL_LCMV_CLONE13_UP
356	GSE41867_NAIVE_VS_DAY6_LCMV_EFFECTOR_CD8_TCELL_DN
357	GSE41867_NAIVE_VS_DAY6_LCMV_EFFECTOR_CD8_TCELL_UP
358	GSE41867_NAIVE_VS_DAY8_LCMV_ARMSTRONG_EFFECTOR_CD8_TCELL_DN
359	GSE41867_NAIVE_VS_DAY8_LCMV_CLONE13_EFFECTOR_CD8_TCELL_UP
360	GSE41867_NAIVE_VS_DAY8_LCMV_EFFECTOR_CD8_TCELL_DN
361	GSE41978_ID2_KO_VS_BIM_KO_KLRG1_LOW_EFFECTOR_CD8_TCELL_UP
362	GSE42021_CD24HI_VS_CD24INT_TREG_THYMUS_DN
363	GSE42021_CD24HI_VS_CD24LOW_TCONV_THYMUS_DN
364	GSE42021_CD24INT_VS_CD24LOW_TCONV_THYMUS_DN
365	GSE42021_CD24LO_TREG_VS_CD24LO_TCONV_THYMUS_DN
366	GSE42021_TCONV_PLN_VS_CD24HI_TCONV_THYMUS_UP
367	GSE42021_TCONV_PLN_VS_CD24INT_TCONV_THYMUS_DN
368	GSE42021_TREG_PLN_VS_CD24INT_TREG_THYMUS_DN
369	GSE42021_TREG_PLN_VS_CD24LO_TREG_THYMUS_DN
370	GSE42021_TREG_PLN_VS_TREG_PRECURSORS_THYMUS_DN
371	GSE42021_TREG_VS_TCONV_PLN_UP
372	GSE42724_MEMORY_BCELL_VS_PLASMABLAST_UP
373	GSE42724_NAIVE_BCELL_VS_PLASMABLAST_UP
374	GSE43955_1H_VS_10H_ACT_CD4_TCELL_WITH_TGFB_IL6_DN
375	GSE43955_1H_VS_42H_ACT_CD4_TCELL_WITH_TGFB_IL6_DN
376	GSE43955_1H_VS_60H_ACT_CD4_TCELL_UP
377	GSE43955_TH0_VS_TGFB_IL6_TH17_ACT_CD4_TCELL_42H_UP
378	GSE45365_CD8A_DC_VS_CD11B_DC_DN
379	GSE45365_CD8A_DC_VS_CD11B_DC_IFNAR_KO_UP
380	GSE45365_HEALTHY_VS_MCMV_INFECTION_BCELL_IFNAR_KO_DN
381	GSE45365_HEALTHY_VS_MCMV_INFECTION_CD8_TCELL_IFNAR_KO_DN
382	GSE45365_HEALTHY_VS_MCMV_INFECTION_CD8A_DC_IFNAR_KO_DN
383	GSE45365_NK_CELL_VS_BCELL_MCMV_INFECTION_DN
384	GSE45365_NK_CELL_VS_CD8A_DC_UP
385	GSE45365_WT_VS_IFNAR_KO_CD8A_DC_DN
386	GSE45365_WT_VS_IFNAR_KO_CD8A_DC_MCMV_INFECTION_UP
387	GSE4590_PRE_BCELL_VS_LARGE_PRE_BCELL_UP
388	GSE46242_CTRL_VS_EGR2_DELETED_ANERGIC_TH1_CD4_TCELL_UP
389	GSE46242_TH1_VS_ANERGIC_TH1_CD4_TCELL_DN
390	GSE46242_TH1_VS_ANERGIC_TH1_CD4_TCELL_WITH_EGR2_DELETED_DN
391	GSE46606_UNSTIM_VS_CD40L_IL2_IL5_3DAY_STIMULATED_IRF4HIGH_SORTED_BCELL_DN
392	GSE46606_UNSTIM_VS_CD40L_IL2_IL5_3DAY_STIMULATED_IRF4MID_SORTED_BCELL_DN
393	GSE4748_CTRL_VS_CYANOBACTERIUM_LPSLIKE_STIM_DC_1H_DN
394	GSE4984_GALECTIN1_VS_LPS_STIM_DC_UP
395	GSE4984_UNTREATED_VS_GALECTIN1_TREATED_DC_UP
396	GSE4984_UNTREATED_VS_LPS_TREATED_DC_DN
397	GSE5099_MONOCYTE_VS_ALTERNATIVE_M2_MACROPHAGE_UP
398	GSE5099_UNSTIM_VS_MCSF_TREATED_MONOCYTE_DAY3_UP
399	GSE5463_CTRL_VS_DEXAMETHASONE_TREATED_THYMOCYTE_UP
400	GSE5542_UNTREATED_VS_IFNA_TREATED_EPITHELIAL_CELLS_24H_UP
401	GSE5542_UNTREATED_VS_IFNA_TREATED_EPITHELIAL_CELLS_6H_UP
402	GSE5542_UNTREATED_VS_IFNG_TREATED_EPITHELIAL_CELLS_24H_DN
403	GSE5542_UNTREATED_VS_IFNG_TREATED_EPITHELIAL_CELLS_24H_UP
404	GSE5589_IL6_KO_VS_IL10_KO_LPS_STIM_MACROPHAGE_45MIN_DN
405	GSE5589_LPS_AND_IL10_VS_LPS_AND_IL6_STIM_IL6_KO_MACROPHAGE_45MIN_UP
406	GSE5589_LPS_VS_LPS_AND_IL10_STIM_IL6_KO_MACROPHAGE_180MIN_UP
407	GSE5589_LPS_VS_LPS_AND_IL10_STIM_IL6_KO_MACROPHAGE_45MIN_DN
408	GSE5589_LPS_VS_LPS_AND_IL6_STIM_MACROPHAGE_45MIN_UP
409	GSE5589_WT_VS_IL10_KO_LPS_AND_IL10_STIM_MACROPHAGE_45MIN_UP
410	GSE5589_WT_VS_IL6_KO_LPS_AND_IL10_STIM_MACROPHAGE_45MIN_DN
411	GSE6092_B_BURGDOFERI_VS_B_BURGDORFERI_AND_IFNG_STIM_ENDOTHELIAL_CELL_DN
412	GSE6259_BCELL_VS_CD4_TCELL_UP
413	GSE6259_FLT3L_INDUCED_33D1_POS_DC_VS_BCELL_DN
414	GSE6269_E_COLI_VS_STREP_PNEUMO_INF_PBMC_DN
415	GSE6269_FLU_VS_E_COLI_INF_PBMC_UP
416	GSE6269_FLU_VS_STAPH_AUREUS_INF_PBMC_DN
417	GSE6269_FLU_VS_STREP_PNEUMO_INF_PBMC_UP
418	GSE6269_HEALTHY_VS_FLU_INF_PBMC_DN
419	GSE6269_HEALTHY_VS_STAPH_PNEUMO_INF_PBMC_UP
420	GSE6681_DELETED_FOXP3_VS_WT_TREG_DN
421	GSE6875_WT_VS_FOXP3_KO_TREG_UP
422	GSE7218_UNSTIM_VS_ANTIGEN_STIM_THROUGH_IGM_BCELL_DN
423	GSE7219_UNSTIM_VS_LPS_AND_ANTI_CD40_STIM_NIK_NFKB2_KO_DC_DN
424	GSE7348_UNSTIM_VS_TOLERIZED_AND_LPS_STIM_MACROPHAGE_UP
425	GSE7400_CTRL_VS_CSF3_IN_VIVO_TREATED_PBMC_DN
426	GSE7400_CTRL_VS_CSF3_IN_VIVO_TREATED_PBMC_UP
427	GSE7460_WT_VS_FOXP3_HET_ACT_WITH_TGFB_TCONV_DN
428	GSE7548_DAY7_VS_DAY28_PCC_IMMUNIZATION_CD4_TCELL_DN
429	GSE7764_IL15_NK_CELL_24H_VS_SPLENOCYTE_DN
430	GSE7764_NKCELL_VS_SPLENOCYTE_DN
431	GSE7768_OVA_ALONE_VS_OVA_WITH_LPS_IMMUNIZED_MOUSE_WHOLE_SPLEEN_6H_UP
432	GSE7852_LN_VS_FAT_TREG_UP
433	GSE8384_CTRL_VS_B_ABORTUS_4H_MAC_CELL_LINE_DN
434	GSE8621_UNSTIM_VS_LPS_PRIMED_AND_LPS_STIM_MACROPHAGE_DN
435	GSE8921_3H_VS_24H_TLR1_2_STIM_MONOCYTE_DN
436	GSE9006_HEALTHY_VS_TYPE_2_DIABETES_PBMC_AT_DX_UP
437	GSE9037_WT_VS_IRAK4_KO_BMDM_DN
438	GSE9509_10MIN_VS_30MIN_LPS_AND_IL10_STIM_IL10_KO_MACROPHAGE_DN
439	GSE9509_LPS_VS_LPS_AND_IL10_STIM_IL10_KO_MACROPHAGE_20MIN_DN
440	GSE9650_NAIVE_VS_EFF_CD8_TCELL_DN
441	GSE9946_IMMATURE_VS_LISTERIA_INF_MATURE_DC_DN
442	GSE9960_GRAM_NEG_VS_GRAM_POS_SEPSIS_PBMC_UP
443	KAECH_NAIVE_VS_DAY8_EFF_CD8_TCELL_DN
444	GSE10325_LUPUS_CD4_TCELL_VS_LUPUS_MYELOID_DN
445	GSE11818_WT_VS_DICER_KO_TREG_DN
446	GSE11924_TFH_VS_TH17_CD4_TCELL_UP
447	GSE11961_MARGINAL_ZONE_BCELL_VS_MEMORY_BCELL_DAY40_UP
448	GSE12001_MIR223_KO_VS_WT_NEUTROPHIL_DN
449	GSE12003_MIR223_KO_VS_WT_BM_PROGENITOR_8D_CULTURE_DN
450	GSE12198_CTRL_VS_HIGH_IL2_STIM_NK_CELL_UP
451	GSE12963_UNINF_VS_ENV_AND_NEF_DEFICIENT_HIV1_INF_CD4_TCELL_UP
452	GSE13411_NAIVE_VS_SWITCHED_MEMORY_BCELL_DN
453	GSE14000_TRANSLATED_RNA_VS_MRNA_DC_UP
454	GSE14308_TH1_VS_INDUCED_TREG_DN
455	GSE1432_6H_VS_24H_IFNG_MICROGLIA_UP
456	GSE14769_UNSTIM_VS_120MIN_LPS_BMDM_DN
457	GSE15750_WT_VS_TRAF6KO_DAY10_EFF_CD8_TCELL_UP
458	GSE16385_MONOCYTE_VS_12H_IFNG_TNF_TREATED_MACROPHAGE_DN
459	GSE16385_ROSIGLITAZONE_VS_UNTREATED_IFNG_TNF_STIM_MACROPHAGE_DN
460	GSE16385_UNTREATED_VS_12H_ROSIGLITAZONE_IL4_TREATED_MACROPHAGE_DN
461	GSE16450_CTRL_VS_IFNA_12H_STIM_IMMATURE_NEURON_CELL_LINE_UP
462	GSE16451_CTRL_VS_WEST_EQUINE_ENC_VIRUS_IMMATURE_NEURON_CELL_LINE_UP
463	GSE17721_0.5H_VS_12H_POLYIC_BMDC_DN
464	GSE17721_0.5H_VS_24H_CPG_BMDC_UP
465	GSE17721_4H_VS_24H_POLYIC_BMDC_UP
466	GSE17721_ALL_VS_24H_PAM3CSK4_BMDC_UP
467	GSE17721_LPS_VS_POLYIC_16H_BMDC_DN
468	GSE17721_PAM3CSK4_VS_CPG_8H_BMDC_DN
469	GSE17974_0H_VS_2H_IN_VITRO_ACT_CD4_TCELL_DN
470	GSE17974_IL4_AND_ANTI_IL12_VS_UNTREATED_2H_ACT_CD4_TCELL_UP
471	GSE18791_CTRL_VS_NEWCASTLE_VIRUS_DC_14H_UP
472	GSE18791_CTRL_VS_NEWCASTLE_VIRUS_DC_4H_DN
473	GSE18893_CTRL_VS_TNF_TREATED_TCONV_2H_DN
474	GSE1925_CTRL_VS_24H_IFNG_STIM_MACROPHAGE_UP
475	GSE19825_NAIVE_VS_DAY3_EFF_CD8_TCELL_DN
476	GSE19888_ADENOSINE_A3R_INH_VS_INH_PRETREAT_AND_ACT_WITH_TCELL_MEMBRANES_MAST_CELL_UP
477	GSE20198_IL12_IL18_VS_IFNA_TREATED_ACT_CD4_TCELL_DN
478	GSE20715_0H_VS_6H_OZONE_LUNG_UP
479	GSE21033_3H_VS_24H_POLYIC_STIM_DC_DN
480	GSE21033_CTRL_VS_POLYIC_STIM_DC_24H_DN
481	GSE21360_PRIMARY_VS_TERTIARY_MEMORY_CD8_TCELL_DN
482	GSE21360_TERTIARY_VS_QUATERNARY_MEMORY_CD8_TCELL_UP
483	GSE21546_SAP1A_KO_VS_SAP1A_KO_AND_ELK1_KO_ANTI_CD3_STIM_DP_THYMOCYTES_UP
484	GSE21670_UNTREATED_VS_IL6_TREATED_CD4_TCELL_DN
485	GSE21927_HEALTHY_VS_TUMOROUS_BALBC_MOUSE_MONOCYTE_UP
486	GSE2197_CPG_DNA_VS_UNTREATED_IN_DC_UP
487	GSE22140_GERMFREE_VS_SPF_MOUSE_CD4_TCELL_UP
488	GSE22432_CONVENTIONAL_CDC_VS_PLASMACYTOID_PDC_DN
489	GSE22432_MULTIPOTENT_VS_COMMON_DC_PROGENITOR_UNTREATED_UP
490	GSE22589_HEALTHY_VS_HIV_INFECTED_DC_DN
491	GSE22589_HEALTHY_VS_HIV_INFECTED_DC_UP
492	GSE22611_NOD2_TRANSDUCED_VS_CTRL_HEK293T_STIMULATED_WITH_MDP_2H_UP
493	GSE22611_UNSTIM_VS_6H_MDP_STIM_MUTANT_NOD2_TRANSDUCED_HEK293T_CELL_DN
494	GSE22886_DAY0_VS_DAY7_MONOCYTE_IN_CULTURE_DN
495	GSE22886_NAIVE_CD4_TCELL_VS_NEUTROPHIL_UP
496	GSE23114_WT_VS_SLE2C1_MOUSE_SPLEEN_B1A_BCELL_DN
497	GSE23308_WT_VS_MINERALCORTICOID_REC_KO_MACROPHAGE_UP
498	GSE23925_LIGHT_ZONE_VS_NAIVE_BCELL_DN
499	GSE24634_IL4_VS_CTRL_TREATED_NAIVE_CD4_TCELL_DAY5_DN
500	GSE25087_TREG_VS_TCONV_FETUS_DN
501	GSE25123_CTRL_VS_IL4_AND_ROSIGLITAZONE_STIM_MACROPHAGE_UP
502	GSE25123_ROSIGLITAZONE_VS_IL4_AND_ROSIGLITAZONE_STIM_MACROPHAGE_DAY10_UP
503	GSE25123_ROSIGLITAZONE_VS_IL4_AND_ROSIGLITAZONE_STIM_PPARG_KO_MACROPHAGE_DAY10_UP
504	GSE25123_WT_VS_PPARG_KO_MACROPHAGE_IL4_AND_ROSIGLITAZONE_STIM_DN
505	GSE25677_MPL_VS_R848_STIM_BCELL_DN
506	GSE26351_WNT_VS_BMP_PATHWAY_STIM_HEMATOPOIETIC_PROGENITORS_UP
507	GSE26912_TUMORICIDAL_VS_CTRL_MACROPHAGE_DN
508	GSE26928_NAIVE_VS_CXCR5_POS_CD4_TCELL_UP
509	GSE2706_R848_VS_LPS_8H_STIM_DC_DN
510	GSE2706_UNSTIM_VS_2H_LPS_AND_R848_DC_UP
511	GSE27092_WT_VS_HDAC7_PHOSPHO_DEFICIENT_CD8_TCELL_UP
512	GSE27291_0H_VS_6H_STIM_GAMMADELTA_TCELL_DN
513	GSE2770_TGFB_AND_IL4_ACT_VS_ACT_CD4_TCELL_6H_UP
514	GSE2770_UNTREATED_VS_ACT_CD4_TCELL_2H_DN
515	GSE27786_CD4_TCELL_VS_NKCELL_DN
516	GSE27786_CD8_TCELL_VS_ERYTHROBLAST_UP
517	GSE27786_CD8_TCELL_VS_MONO_MAC_DN
518	GSE27786_CD8_TCELL_VS_NKCELL_UP
519	GSE27786_LIN_NEG_VS_CD8_TCELL_DN
520	GSE27859_MACROPHAGE_VS_DC_UP
521	GSE2826_WT_VS_XID_BCELL_UP
522	GSE28726_NAIVE_CD4_TCELL_VS_NAIVE_VA24NEG_NKTCELL_DN
523	GSE28737_WT_VS_BCL6_HET_MARGINAL_ZONE_BCELL_UP
524	GSE29618_LAIV_VS_TIV_FLU_VACCINE_DAY7_MONOCYTE_DN
525	GSE29618_PDC_VS_MDC_DAY7_FLU_VACCINE_DN
526	GSE30971_WBP7_HET_VS_KO_MACROPHAGE_UP
527	GSE32164_RESTING_DIFFERENTIATED_VS_ALTERNATIVELY_ACT_M2_MACROPHAGE_UP
528	GSE33162_UNTREATED_VS_4H_LPS_STIM_HDAC3_HET_MACROPHAGE_UP
529	GSE33162_UNTREATED_VS_4H_LPS_STIM_HDAC3_KO_MACROPHAGE_DN
530	GSE34156_UNTREATED_VS_24H_TLR1_TLR2_LIGAND_TREATED_MONOCYTE_DN
531	GSE35543_IN_VITRO_ITREG_VS_CONVERTED_EX_ITREG_DN
532	GSE360_CTRL_VS_B_MALAYI_LOW_DOSE_DC_DN
533	GSE360_CTRL_VS_M_TUBERCULOSIS_MAC_DN
534	GSE360_T_GONDII_VS_B_MALAYI_LOW_DOSE_MAC_DN
535	GSE360_T_GONDII_VS_M_TUBERCULOSIS_DC_UP
536	GSE36078_UNTREATED_VS_AD5_T425A_HEXON_INF_IL1R_KO_MOUSE_LUNG_DC_UP
537	GSE36078_WT_VS_IL1R_KO_LUNG_DC_AFTER_AD5_INF_UP
538	GSE3720_LPS_VS_PMA_STIM_VD2_GAMMADELTA_TCELL_DN
539	GSE37301_GRANULOCYTE_MONOCYTE_PROGENITOR_VS_RAG2_KO_NK_CELL_UP
540	GSE37319_WT_VS_RC3H1_KO_CD44LOW_CD8_TCELL_UP
541	GSE37416_0H_VS_12H_F_TULARENSIS_LVS_NEUTROPHIL_DN
542	GSE38696_LIGHT_ZONE_VS_DARK_ZONE_BCELL_DN
543	GSE39022_LN_VS_SPLEEN_DC_UP
544	GSE39110_DAY3_VS_DAY6_POST_IMMUNIZATION_CD8_TCELL_WITH_IL2_TREATMENT_UP
545	GSE3920_UNTREATED_VS_IFNB_TREATED_ENDOTHELIAL_CELL_UP
546	GSE3982_BASOPHIL_VS_TH2_UP
547	GSE3982_CTRL_VS_LPS_4H_MAC_UP
548	GSE3982_EOSINOPHIL_VS_EFF_MEMORY_CD4_TCELL_UP
549	GSE3982_EOSINOPHIL_VS_MAC_DN
550	GSE3982_MAST_CELL_VS_MAC_DN
551	GSE3982_NEUTROPHIL_VS_CENT_MEMORY_CD4_TCELL_UP
552	GSE39820_CTRL_VS_TGFBETA3_IL6_CD4_TCELL_DN
553	GSE40666_UNTREATED_VS_IFNA_STIM_STAT1_KO_CD8_TCELL_90MIN_UP
554	GSE41176_WT_VS_TAK1_KO_ANTI_IGM_STIM_BCELL_6H_DN
555	GSE41867_DAY15_EFFECTOR_VS_DAY30_MEMORY_CD8_TCELL_LCMV_ARMSTRONG_DN
556	GSE42021_CD24HI_VS_CD24LOW_TREG_THYMUS_DN
557	GSE42021_TREG_PLN_VS_CD24HI_TREG_THYMUS_DN
558	GSE43260_BTLA_POS_VS_NEG_INTRATUMORAL_CD8_TCELL_UP
559	GSE43955_10H_VS_30H_ACT_CD4_TCELL_WITH_TGFB_IL6_UP
560	GSE43955_1H_VS_20H_ACT_CD4_TCELL_WITH_TGFB_IL6_DN
561	GSE43955_TH0_VS_TGFB_IL6_TH17_ACT_CD4_TCELL_10H_DN
562	GSE43956_WT_VS_SGK1_KO_TH17_DIFFERENTIATED_CD4_TCELL_UP
563	GSE44649_WT_VS_MIR155_KO_ACTIVATED_CD8_TCELL_UP
564	GSE45365_CD8A_DC_VS_CD11B_DC_IFNAR_KO_MCMV_INFECTION_UP
565	GSE45365_NK_CELL_VS_CD8A_DC_MCMV_INFECTION_DN
566	GSE46606_IRF4HIGH_VS_IRF4MID_CD40L_IL2_IL5_DAY3_STIMULATED_BCELL_DN
567	GSE46606_UNSTIM_VS_CD40L_IL2_IL5_1DAY_STIMULATED_IRF4MID_SORTED_BCELL_UP
568	GSE5099_UNSTIM_VS_MCSF_TREATED_MONOCYTE_DAY7_DN
569	GSE5099_UNSTIM_VS_MCSF_TREATED_MONOCYTE_DAY7_UP
570	GSE5542_UNTREATED_VS_IFNA_AND_IFNG_TREATED_EPITHELIAL_CELLS_6H_UP
571	GSE5542_UNTREATED_VS_IFNG_TREATED_EPITHELIAL_CELLS_6H_DN
572	GSE6259_CD4_TCELL_VS_CD8_TCELL_DN
573	GSE6674_UNSTIM_VS_CPG_STIM_BCELL_DN
574	GSE7460_FOXP3_MUT_VS_WT_ACT_TCONV_UP
575	GSE7460_TREG_VS_TCONV_ACT_WITH_TGFB_UP
576	GSE7548_NAIVE_VS_DAY7_PCC_IMMUNIZATION_CD4_TCELL_DN
577	GSE7568_IL4_TGFB_DEXAMETHASONE_VS_IL4_TGFB_TREATED_MACROPHAGE_DN
578	GSE8384_CTRL_VS_B_ABORTUS_4H_MAC_CELL_LINE_UP
579	GSE8685_IL2_ACT_IL2_STARVED_VS_IL15_ACT_IL2_STARVED_CD4_TCELL_UP
580	GSE8921_UNSTIM_VS_TLR1_2_STIM_MONOCYTE_24H_DN
581	GSE9601_NFKB_INHIBITOR_VS_PI3K_INHIBITOR_TREATED_HCMV_INF_MONOCYTE_DN
582	GSE9988_ANTI_TREM1_VS_CTRL_TREATED_MONOCYTES_UP
583	GSE10463_CD40L_AND_VA347_VS_CD40L_IN_DC_UP
584	GSE10856_CTRL_VS_TNFRSF6B_IN_MACROPHAGE_UP
585	GSE11961_FOLLICULAR_BCELL_VS_GERMINAL_CENTER_BCELL_DAY40_UP
586	GSE11961_FOLLICULAR_BCELL_VS_GERMINAL_CENTER_BCELL_DAY7_UP
587	GSE14000_4H_VS_16H_LPS_DC_DN
588	GSE14769_20MIN_VS_360MIN_LPS_BMDM_DN
589	GSE15330_HSC_VS_MEGAKARYOCYTE_ERYTHROID_PROGENITOR_IKAROS_KO_DN
590	GSE17186_CD21LOW_VS_CD21HIGH_TRANSITIONAL_BCELL_DN
591	GSE17301_ACD3_ACD28_VS_ACD3_ACD28_AND_IFNA2_STIM_CD8_TCELL_UP
592	GSE17301_CTRL_VS_48H_ACD3_ACD28_IFNA2_STIM_CD8_TCELL_UP
593	GSE17721_0.5H_VS_8H_GARDIQUIMOD_BMDC_DN
594	GSE17721_0.5H_VS_8H_PAM3CSK4_BMDC_UP
595	GSE17721_CPG_VS_GARDIQUIMOD_24H_BMDC_UP
596	GSE17721_CTRL_VS_POLYIC_6H_BMDC_UP
597	GSE17721_LPS_VS_CPG_12H_BMDC_UP
598	GSE17721_LPS_VS_GARDIQUIMOD_0.5H_BMDC_UP
599	GSE17721_POLYIC_VS_CPG_12H_BMDC_UP
600	GSE18893_CTRL_VS_TNF_TREATED_TREG_24H_UP
601	GSE19374_UNINF_VS_LISTERIA_INFECTED_MACROPHAGE_UP
602	GSE19401_UNSTIM_VS_RETINOIC_ACID_AND_PAM2CSK4_STIM_FOLLICULAR_DC_UP
603	GSE19888_ADENOSINE_A3R_ACT_VS_TCELL_MEMBRANES_ACT_IN_MAST_CELL_DN
604	GSE19923_HEB_KO_VS_HEB_AND_E2A_KO_DP_THYMOCYTE_UP
605	GSE22140_HEALTHY_VS_ARTHRITIC_GERMFREE_MOUSE_CD4_TCELL_UP
606	GSE22886_NAIVE_BCELL_VS_DC_UP
607	GSE22886_NAIVE_BCELL_VS_MONOCYTE_UP
608	GSE22886_NAIVE_TCELL_VS_MONOCYTE_DN
609	GSE22886_NAIVE_VS_IGG_IGA_MEMORY_BCELL_DN
610	GSE22886_NAIVE_VS_MEMORY_TCELL_UP
611	GSE22935_WT_VS_MYD88_KO_MACROPHAGE_12H_MBOVIS_BCG_STIM_DN
612	GSE23925_LIGHT_ZONE_VS_DARK_ZONE_BCELL_DN
613	GSE26023_PHD3_KO_VS_WT_NEUTROPHIL_HYPOXIA_UP
614	GSE26030_UNSTIM_VS_RESTIM_TH17_DAY15_POST_POLARIZATION_DN
615	GSE2770_UNTREATED_VS_IL12_TREATED_ACT_CD4_TCELL_48H_DN
616	GSE27786_NKCELL_VS_NEUTROPHIL_DN
617	GSE27896_HDAC6_KO_VS_WT_TREG_DN
618	GSE29618_PDC_VS_MDC_DN
619	GSE3039_CD4_TCELL_VS_B1_BCELL_DN
620	GSE32901_TH1_VS_TH17_ENRICHED_CD4_TCELL_UP
621	GSE339_CD4POS_VS_CD4CD8DN_DC_UP
622	GSE34006_A2AR_KO_VS_A2AR_AGONIST_TREATED_TREG_DN
623	GSE34006_A2AR_KO_VS_A2AR_AGONIST_TREATED_TREG_UP
624	GSE34156_TLR1_TLR2_LIGAND_VS_NOD2_AND_TLR1_TLR2_LIGAND_24H_TREATED_MONOCYTE_UP
625	GSE34156_UNTREATED_VS_24H_NOD2_LIGAND_TREATED_MONOCYTE_DN
626	GSE34156_UNTREATED_VS_6H_NOD2_LIGAND_TREATED_MONOCYTE_UP
627	GSE34515_CD16_POS_MONOCYTE_VS_DC_DN
628	GSE360_CTRL_VS_B_MALAYI_LOW_DOSE_MAC_UP
629	GSE360_CTRL_VS_M_TUBERCULOSIS_MAC_UP
630	GSE360_L_MAJOR_VS_T_GONDII_MAC_DN
631	GSE360_LOW_DOSE_B_MALAYI_VS_M_TUBERCULOSIS_DC_UP
632	GSE37416_CTRL_VS_12H_F_TULARENSIS_LVS_NEUTROPHIL_DN
633	GSE37532_TREG_VS_TCONV_PPARG_KO_CD4_TCELL_FROM_VISCERAL_ADIPOSE_TISSUE_DN
634	GSE37532_VISCERAL_ADIPOSE_TISSUE_VS_LN_DERIVED_PPARG_KO_TREG_CD4_TCELL_UP
635	GSE37605_TREG_VS_TCONV_NOD_FOXP3_FUSION_GFP_UP
636	GSE3920_IFNB_VS_IFNG_TREATED_ENDOTHELIAL_CELL_UP
637	GSE3982_CTRL_VS_IGE_STIM_MAST_CELL_UP
638	GSE41867_DAY6_EFFECTOR_VS_DAY30_MEMORY_CD8_TCELL_LCMV_ARMSTRONG_DN
639	GSE43700_UNTREATED_VS_IL10_TREATED_PBMC_DN
640	GSE43863_TH1_VS_TFH_MEMORY_CD4_TCELL_DN
641	GSE43955_10H_VS_60H_ACT_CD4_TCELL_UP
642	GSE43955_TH0_VS_TGFB_IL6_IL23_TH17_ACT_CD4_TCELL_52H_DN
643	GSE4748_LPS_VS_LPS_AND_CYANOBACTERIUM_LPSLIKE_STIM_DC_3H_UP
644	GSE5503_LIVER_DC_VS_SPLEEN_DC_ACTIVATED_ALLOGENIC_TCELL_UP
645	GSE5542_IFNG_VS_IFNA_TREATED_EPITHELIAL_CELLS_24H_DN
646	GSE5542_UNTREATED_VS_IFNA_AND_IFNG_TREATED_EPITHELIAL_CELLS_6H_DN
647	GSE5589_LPS_VS_LPS_AND_IL10_STIM_MACROPHAGE_180MIN_UP
648	GSE6259_33D1_POS_DC_VS_CD4_TCELL_UP
649	GSE6269_E_COLI_VS_STAPH_AUREUS_INF_PBMC_DN
650	GSE7460_CTRL_VS_TGFB_TREATED_ACT_TREG_DN
651	GSE7852_LN_VS_FAT_TCONV_DN
652	GSE9006_TYPE_1_VS_TYPE_2_DIABETES_PBMC_AT_DX_UP
653	GSE9601_UNTREATED_VS_PI3K_INHIBITOR_TREATED_HCMV_INF_MONOCYTE_UP
654	GSE9988_LPS_VS_VEHICLE_TREATED_MONOCYTE_DN
655	GSE10240_IL22_VS_IL22_AND_IL17_STIM_PRIMARY_BRONCHIAL_EPITHELIAL_CELLS_UP
656	GSE10325_LUPUS_BCELL_VS_LUPUS_MYELOID_UP
657	GSE11057_NAIVE_VS_EFF_MEMORY_CD4_TCELL_DN
658	GSE11961_FOLLICULAR_BCELL_VS_MARGINAL_ZONE_BCELL_UP
659	GSE12845_IGD_NEG_BLOOD_VS_PRE_GC_TONSIL_BCELL_UP
660	GSE14350_IL2RB_KO_VS_WT_TEFF_UP
661	GSE14908_RESTING_VS_HDM_STIM_CD4_TCELL_ATOPIC_PATIENT_UP
662	GSE15659_NAIVE_CD4_TCELL_VS_ACTIVATED_TREG_DN
663	GSE16266_CTRL_VS_HEATSHOCK_AND_LPS_STIM_MEF_DN
664	GSE16385_MONOCYTE_VS_12H_IL4_TREATED_MACROPHAGE_DN
665	GSE16385_UNTREATED_VS_12H_IL4_TREATED_MACROPHAGE_UP
666	GSE17186_NAIVE_VS_CD21HIGH_TRANSITIONAL_BCELL_CORD_BLOOD_UP
667	GSE17721_0.5H_VS_4H_CPG_BMDC_UP
668	GSE17721_4_VS_24H_GARDIQUIMOD_BMDC_UP
669	GSE17721_CTRL_VS_CPG_2H_BMDC_UP
670	GSE17721_CTRL_VS_PAM3CSK4_1H_BMDC_DN
671	GSE17721_LPS_VS_CPG_4H_BMDC_UP
672	GSE17721_POLYIC_VS_CPG_24H_BMDC_UP
673	GSE1791_CTRL_VS_NEUROMEDINU_IN_T_CELL_LINE_0.8H_DN
674	GSE17974_0.5H_VS_72H_IL4_AND_ANTI_IL12_ACT_CD4_TCELL_UP
675	GSE18791_CTRL_VS_NEWCASTLE_VIRUS_DC_18H_UP
676	GSE18791_UNSTIM_VS_NEWCATSLE_VIRUS_DC_1H_DN
677	GSE19374_UNINF_VS_LISTERIA_INFECTED_MACROPHAGE_DN
678	GSE19888_ADENOSINE_A3R_ACT_VS_A3R_ACT_WITH_A3R_INH_PRETREATMENT_IN_MAST_CELL_DN
679	GSE19888_CTRL_VS_A3R_ACTIVATION_MAST_CELL_UP
680	GSE20500_CTRL_VS_RARA_ANTAGONIST_TREATED_CD4_TCELL_DN
681	GSE20727_CTRL_VS_DNFB_ALLERGEN_TREATED_DC_UP
682	GSE21670_UNTREATED_VS_IL6_TREATED_STAT3_KO_CD4_TCELL_UP
683	GSE22033_UNTREATED_VS_ROSIGLITAZONE_TREATED_MEF_UP
684	GSE22886_NAIVE_CD4_TCELL_VS_MONOCYTE_DN
685	GSE22886_NAIVE_TCELL_VS_NEUTROPHIL_UP
686	GSE22886_NAIVE_VS_IGG_IGA_MEMORY_BCELL_UP
687	GSE23505_IL6_IL1_VS_IL6_IL1_TGFB_TREATED_CD4_TCELL_DN
688	GSE24574_BCL6_HIGH_TFH_VS_NAIVE_CD4_TCELL_UP
689	GSE24634_IL4_VS_CTRL_TREATED_NAIVE_CD4_TCELL_DAY10_UP
690	GSE25677_MPL_VS_MPL_AND_R848_STIM_BCELL_UP
691	GSE27670_CTRL_VS_LMP1_TRANSDUCED_GC_BCELL_UP
692	GSE2770_TGFB_AND_IL4_VS_IL12_TREATED_ACT_CD4_TCELL_6H_UP
693	GSE28726_NAIVE_VS_ACTIVATED_VA24NEG_NKTCELL_DN
694	GSE28737_BCL6_HET_VS_BCL6_KO_FOLLICULAR_BCELL_UP
695	GSE29164_UNTREATED_VS_CD8_TCELL_AND_IL12_TREATED_MELANOMA_DAY3_UP
696	GSE32901_TH1_VS_TH17_ENRICHED_CD4_TCELL_DN
697	GSE32986_UNSTIM_VS_CURDLAN_HIGHDOSE_STIM_DC_DN
698	GSE360_CTRL_VS_B_MALAYI_HIGH_DOSE_MAC_DN
699	GSE3920_UNTREATED_VS_IFNA_TREATED_ENDOTHELIAL_CELL_UP
700	GSE3982_BASOPHIL_VS_CENT_MEMORY_CD4_TCELL_DN
701	GSE3982_BCELL_VS_NKCELL_UP
702	GSE3982_MAST_CELL_VS_DC_DN
703	GSE3982_MEMORY_CD4_TCELL_VS_TH2_UP
704	GSE3982_NEUTROPHIL_VS_EFF_MEMORY_CD4_TCELL_UP
705	GSE41867_DAY15_EFFECTOR_VS_DAY30_EXHAUSTED_CD8_TCELL_LCMV_CLONE13_DN
706	GSE41867_DAY15_EFFECTOR_VS_DAY30_EXHAUSTED_CD8_TCELL_LCMV_CLONE13_UP
707	GSE41867_DAY6_EFFECTOR_VS_DAY30_MEMORY_CD8_TCELL_LCMV_ARMSTRONG_UP
708	GSE41867_DAY6_VS_DAY8_LCMV_CLONE13_EFFECTOR_CD8_TCELL_DN
709	GSE41867_DAY8_EFFECTOR_VS_DAY30_EXHAUSTED_CD8_TCELL_LCMV_CLONE13_DN
710	GSE42021_CD24INT_TREG_VS_CD24INT_TCONV_THYMUS_UP
711	GSE43955_1H_VS_10H_ACT_CD4_TCELL_WITH_TGFB_IL6_UP
712	GSE43955_TGFB_IL6_VS_TGFB_IL6_IL23_TH17_ACT_CD4_TCELL_60H_UP
713	GSE45365_NK_CELL_VS_CD11B_DC_DN
714	GSE45365_NK_CELL_VS_CD8A_DC_MCMV_INFECTION_UP
715	GSE46242_CTRL_VS_EGR2_DELETED_TH1_CD4_TCELL_UP
716	GSE46606_IRF4HIGH_VS_WT_CD40L_IL2_IL5_DAY3_STIMULATED_BCELL_DN
717	GSE46606_UNSTIM_VS_CD40L_IL2_IL5_1DAY_STIMULATED_IRF4_KO_BCELL_UP
718	GSE46606_UNSTIM_VS_CD40L_IL2_IL5_1DAY_STIMULATED_IRF4MID_SORTED_BCELL_DN
719	GSE46606_UNSTIM_VS_CD40L_IL2_IL5_3DAY_STIMULATED_IRF4_KO_BCELL_DN
720	GSE4984_UNTREATED_VS_VEHICLE_CTRL_TREATED_DC_UP
721	GSE5589_LPS_AND_IL10_VS_LPS_AND_IL6_STIM_IL6_KO_MACROPHAGE_45MIN_DN
722	GSE5589_WT_VS_IL10_KO_LPS_STIM_MACROPHAGE_180MIN_UP
723	GSE6259_DEC205_POS_DC_VS_CD8_TCELL_UP
724	GSE6875_WT_VS_FOXP3_KO_TREG_DN
725	GSE7348_UNSTIM_VS_LPS_STIM_MACROPHAGE_UP
726	GSE8621_UNSTIM_VS_LPS_PRIMED_UNSTIM_MACROPHAGE_UP
727	GSE9878_CTRL_VS_EBF_TRANSDUCED_PAX5_KO_PRO_BCELL_UP
728	GSE9988_ANTI_TREM1_VS_LOW_LPS_MONOCYTE_UP
729	GSE9988_ANTI_TREM1_VS_LPS_MONOCYTE_UP
730	GSE9988_LPS_VS_LOW_LPS_MONOCYTE_DN
731	GSE10500_ARTHRITIC_SYNOVIAL_FLUID_VS_HEALTHY_MACROPHAGE_DN
732	GSE11961_PLASMA_CELL_DAY7_VS_GERMINAL_CENTER_BCELL_DAY40_UP
733	GSE13411_NAIVE_VS_MEMORY_BCELL_DN
734	GSE13484_UNSTIM_VS_12H_YF17D_VACCINE_STIM_PBMC_DN
735	GSE14415_ACT_TCONV_VS_ACT_NATURAL_TREG_DN
736	GSE14415_INDUCED_VS_NATURAL_TREG_UP
737	GSE14415_TCONV_VS_FOXP3_KO_INDUCED_TREG_DN
738	GSE15330_HSC_VS_LYMPHOID_PRIMED_MULTIPOTENT_PROGENITOR_DN
739	GSE15659_CD45RA_NEG_CD4_TCELL_VS_ACTIVATED_TREG_UP
740	GSE1566_WT_VS_EZH2_KO_LN_TCELL_DN
741	GSE16522_ANTI_CD3CD28_STIM_VS_UNSTIM_NAIVE_CD8_TCELL_UP
742	GSE17721_CTRL_VS_GARDIQUIMOD_8H_BMDC_DN
743	GSE17721_LPS_VS_GARDIQUIMOD_8H_BMDC_DN
744	GSE17721_LPS_VS_PAM3CSK4_0.5H_BMDC_UP
745	GSE17721_LPS_VS_PAM3CSK4_16H_BMDC_DN
746	GSE17721_LPS_VS_POLYIC_6H_BMDC_DN
747	GSE17721_POLYIC_VS_PAM3CSK4_2H_BMDC_UP
748	GSE18791_CTRL_VS_NEWCASTLE_VIRUS_DC_16H_DN
749	GSE1925_CTRL_VS_24H_IFNG_STIM_IFNG_PRIMED_MACROPHAGE_DN
750	GSE1925_CTRL_VS_IFNG_PRIMED_MACROPHAGE_3H_IFNG_STIM_UP
751	GSE2128_C57BL6_VS_NOD_THYMOCYTE_MIMETOPE_NEGATIVE_SELECTION_DN
752	GSE22033_UNTREATED_VS_MRL24_TREATED_MEF_DN
753	GSE22886_CD4_TCELL_VS_BCELL_NAIVE_UP
754	GSE22886_NAIVE_CD4_TCELL_VS_48H_ACT_TH1_UP
755	GSE22886_NAIVE_CD4_TCELL_VS_MEMORY_TCELL_DN
756	GSE25088_CTRL_VS_IL4_STIM_STAT6_KO_MACROPHAGE_DN
757	GSE25123_IL4_VS_IL4_AND_ROSIGLITAZONE_STIM_MACROPHAGE_DAY10_DN
758	GSE25146_UNSTIM_VS_HELIOBACTER_PYLORI_LPS_STIM_AGS_CELL_UP
759	GSE27670_BLIMP1_VS_LMP1_TRANSDUCED_GC_BCELL_UP
760	GSE2770_IL12_ACT_VS_ACT_CD4_TCELL_6H_DN
761	GSE2770_TGFB_AND_IL4_ACT_VS_ACT_CD4_TCELL_6H_DN
762	GSE28737_WT_VS_BCL6_KO_MARGINAL_ZONE_BCELL_DN
763	GSE29618_BCELL_VS_MDC_DN
764	GSE31082_CD4_VS_CD8_SP_THYMOCYTE_DN
765	GSE33162_HDAC3_KO_VS_HDAC3_KO_MACROPHAGE_UP
766	GSE3337_4H_VS_16H_IFNG_IN_CD8POS_DC_UP
767	GSE339_CD4POS_VS_CD4CD8DN_DC_IN_CULTURE_UP
768	GSE34156_NOD2_LIGAND_VS_NOD2_AND_TLR1_TLR2_LIGAND_24H_TREATED_MONOCYTE_DN
769	GSE34156_UNTREATED_VS_6H_NOD2_LIGAND_TREATED_MONOCYTE_DN
770	GSE35543_IN_VIVO_NTREG_VS_CONVERTED_EX_ITREG_UP
771	GSE360_T_GONDII_VS_B_MALAYI_LOW_DOSE_MAC_UP
772	GSE360_T_GONDII_VS_M_TUBERCULOSIS_MAC_DN
773	GSE369_PRE_VS_POST_IL6_INJECTION_IFNG_WT_LIVER_DN
774	GSE37301_CD4_TCELL_VS_RAG2_KO_NK_CELL_DN
775	GSE37301_MULTIPOTENT_PROGENITOR_VS_GRAN_MONO_PROGENITOR_UP
776	GSE37416_CTRL_VS_24H_F_TULARENSIS_LVS_NEUTROPHIL_UP
777	GSE3982_DC_VS_EFF_MEMORY_CD4_TCELL_UP
778	GSE39820_CTRL_VS_TGFBETA3_IL6_IL23A_CD4_TCELL_DN
779	GSE41867_NAIVE_VS_DAY8_LCMV_ARMSTRONG_EFFECTOR_CD8_TCELL_UP
780	GSE43863_NAIVE_VS_TH1_EFF_CD4_TCELL_D6_LCMV_UP
781	GSE43955_TH0_VS_TGFB_IL6_TH17_ACT_CD4_TCELL_20H_DN
782	GSE44955_MCSF_VS_MCSF_AND_IL27_STIM_MACROPHAGE_DN
783	GSE4748_CTRL_VS_CYANOBACTERIUM_LPSLIKE_STIM_DC_3H_DN
784	GSE5455_EX_VIVO_VS_POST_24H_INCUBATION_MONOCYTES_FROM_TUMOR_BEARING_MOUSE_DN
785	GSE5503_LIVER_DC_VS_PLN_DC_ACTIVATED_ALLOGENIC_TCELL_UP
786	GSE5679_CTRL_VS_RARA_AGONIST_AM580_TREATED_DC_DN
787	GSE7852_THYMUS_VS_FAT_TREG_UP
788	GSE9988_ANTI_TREM1_VS_ANTI_TREM1_AND_LPS_MONOCYTE_UP
789	GSE9988_ANTI_TREM1_VS_CTRL_TREATED_MONOCYTES_DN
790	GSE11057_NAIVE_CD4_VS_PBMC_CD4_TCELL_UP
791	GSE13306_TREG_VS_TCONV_DN
792	GSE14000_UNSTIM_VS_16H_LPS_DC_DN
793	GSE14000_UNSTIM_VS_4H_LPS_DC_DN
794	GSE1448_CTRL_VS_ANTI_VBETA5_DP_THYMOCYTE_UP
795	GSE1460_INTRATHYMIC_T_PROGENITOR_VS_THYMIC_STROMAL_CELL_UP
796	GSE16385_MONOCYTE_VS_12H_ROSIGLITAZONE_IFNG_TNF_TREATED_MACROPHAGE_DN
797	GSE16385_MONOCYTE_VS_12H_ROSIGLITAZONE_IL4_TREATED_MACROPHAGE_DN
798	GSE17721_LPS_VS_PAM3CSK4_2H_BMDC_DN
799	GSE18791_CTRL_VS_NEWCASTLE_VIRUS_DC_12H_DN
800	GSE18893_CTRL_VS_TNF_TREATED_TCONV_24H_DN
801	GSE21063_CTRL_VS_ANTI_IGM_STIM_BCELL_8H_DN
802	GSE21063_CTRL_VS_ANTI_IGM_STIM_BCELL_NFATC1_KO_16H_DN
803	GSE21360_NAIVE_VS_PRIMARY_MEMORY_CD8_TCELL_UP
804	GSE21670_UNTREATED_VS_IL6_TREATED_CD4_TCELL_UP
805	GSE21670_UNTREATED_VS_TGFB_IL6_TREATED_CD4_TCELL_DN
806	GSE22282_HYPOXIA_VS_NORMOXIA_MYELOID_DC_UP
807	GSE22886_NAIVE_BCELL_VS_DC_DN
808	GSE23308_CTRL_VS_CORTICOSTERONE_TREATED_MACROPHAGE_UP
809	GSE23984_CTRL_VS_HYPOCALEMIC_VITAMIND_ANALOG_TCELL_DN
810	GSE24081_CONTROLLER_VS_PROGRESSOR_HIV_SPECIFIC_CD8_TCELL_DN
811	GSE24210_TCONV_VS_TREG_DN
812	GSE24634_IL4_VS_CTRL_TREATED_NAIVE_CD4_TCELL_DAY10_DN
813	GSE24634_IL4_VS_CTRL_TREATED_NAIVE_CD4_TCELL_DAY3_DN
814	GSE24671_CTRL_VS_BAKIMULC_INFECTED_MOUSE_SPLENOCYTES_UP
815	GSE25085_FETAL_BM_VS_ADULT_BM_SP4_THYMIC_IMPLANT_DN
816	GSE27241_WT_VS_RORGT_KO_TH17_POLARIZED_CD4_TCELL_TREATED_WITH_DIGOXIN_UP
817	GSE2770_UNTREATED_VS_IL12_TREATED_ACT_CD4_TCELL_6H_DN
818	GSE27786_LIN_NEG_VS_NKCELL_DN
819	GSE27786_LSK_VS_NEUTROPHIL_DN
820	GSE27786_NKTCELL_VS_NEUTROPHIL_UP
821	GSE360_CTRL_VS_T_GONDII_MAC_DN
822	GSE37301_LYMPHOID_PRIMED_MPP_VS_CD4_TCELL_UP
823	GSE39110_UNTREATED_VS_IL2_TREATED_CD8_TCELL_DAY3_POST_IMMUNIZATION_UP
824	GSE42021_CD24HI_TREG_VS_CD24HI_TCONV_THYMUS_UP
825	GSE42021_CD24INT_TREG_VS_CD24INT_TCONV_THYMUS_DN
826	GSE45365_HEALTHY_VS_MCMV_INFECTION_BCELL_IFNAR_KO_UP
827	GSE5463_CTRL_VS_DEXAMETHASONE_TREATED_THYMOCYTE_DN
828	GSE5589_UNSTIM_VS_45MIN_LPS_AND_IL10_STIM_MACROPHAGE_DN
829	GSE5589_WT_VS_IL6_KO_LPS_STIM_MACROPHAGE_45MIN_DN
830	GSE6269_HEALTHY_VS_FLU_INF_PBMC_UP
831	GSE6269_HEALTHY_VS_STAPH_AUREUS_INF_PBMC_UP
832	GSE7509_DC_VS_MONOCYTE_DN
833	GSE12845_PRE_GC_VS_DARKZONE_GC_TONSIL_BCELL_UP
834	GSE13485_DAY1_VS_DAY21_YF17D_VACCINE_PBMC_DN
835	GSE13547_CTRL_VS_ANTI_IGM_STIM_ZFX_KO_BCELL_12H_DN
836	GSE15659_CD45RA_NEG_CD4_TCELL_VS_RESTING_TREG_DN
837	GSE17186_CD21LOW_VS_CD21HIGH_TRANSITIONAL_BCELL_CORD_BLOOD_UP
838	GSE17721_CTRL_VS_GARDIQUIMOD_1H_BMDC_DN
839	GSE17974_0H_VS_72H_IN_VITRO_ACT_CD4_TCELL_UP
840	GSE19941_UNSTIM_VS_LPS_AND_IL10_STIM_IL10_KO_NFKBP50_KO_MACROPHAGE_UP
841	GSE20152_SPHK1_KO_VS_WT_HTNFA_OVERXPRESS_ANKLE_DN
842	GSE20366_EX_VIVO_VS_HOMEOSTATIC_CONVERSION_NAIVE_CD4_TCELL_DN
843	GSE21670_TGFB_VS_IL6_TREATED_STAT3_KO_CD4_TCELL_UP
844	GSE22527_ANTI_CD3_INVIVO_VS_UNTREATED_MOUSE_TREG_DN
845	GSE22589_HEALTHY_VS_SIV_INFECTED_DC_DN
846	GSE22886_NEUTROPHIL_VS_MONOCYTE_DN
847	GSE23502_WT_VS_HDC_KO_MYELOID_DERIVED_SUPPRESSOR_CELL_BM_DN
848	GSE24142_DN2_VS_DN3_THYMOCYTE_ADULT_DN
849	GSE24634_TREG_VS_TCONV_POST_DAY3_IL4_CONVERSION_DN
850	GSE25088_IL4_VS_IL4_AND_ROSIGLITAZONE_STIM_MACROPHAGE_DAY10_UP
851	GSE26669_CTRL_VS_COSTIM_BLOCK_MLR_CD8_TCELL_UP
852	GSE27670_BLIMP1_VS_LMP1_TRANSDUCED_GC_BCELL_DN
853	GSE27786_BCELL_VS_CD8_TCELL_UP
854	GSE2826_XID_VS_BTK_KO_BCELL_UP
855	GSE3039_CD4_TCELL_VS_ALPHABETA_CD8_TCELL_UP
856	GSE360_LOW_DOSE_B_MALAYI_VS_M_TUBERCULOSIS_MAC_UP
857	GSE36009_UNSTIM_VS_LPS_STIM_NLRP10_KO_DC_UP
858	GSE36095_WT_VS_HDAC9_KO_TREG_UP
859	GSE3720_VD1_VS_VD2_GAMMADELTA_TCELL_WITH_LPS_STIM_UP
860	GSE3920_UNTREATED_VS_IFNG_TREATED_FIBROBLAST_UP
861	GSE3982_EOSINOPHIL_VS_NEUTROPHIL_DN
862	GSE41867_NAIVE_VS_DAY15_LCMV_EFFECTOR_CD8_TCELL_DN
863	GSE45365_HEALTHY_VS_MCMV_INFECTION_CD8A_DC_DN
864	GSE46606_DAY1_VS_DAY3_CD40L_IL2_IL5_STIMULATED_IRF4HIGH_BCELL_UP
865	GSE4748_CTRL_VS_LPS_STIM_DC_3H_DN
866	GSE6259_33D1_POS_DC_VS_BCELL_UP
867	GSE6259_FLT3L_INDUCED_DEC205_POS_DC_VS_CD8_TCELL_DN
868	GSE6674_UNSTIM_VS_ANTI_IGM_AND_CPG_STIM_BCELL_DN
869	GSE7768_OVA_WITH_LPS_VS_OVA_WITH_MPL_IMMUNIZED_MOUSE_WHOLE_SPLEEN_6H_DN
870	GSE9946_IMMATURE_VS_PROSTAGLANDINE2_TREATED_MATURE_DC_DN
871	GSE10240_IL17_VS_IL17_AND_IL22_STIM_PRIMARY_BRONCHIAL_EPITHELIAL_CELLS_UP
872	GSE11057_NAIVE_CD4_VS_PBMC_CD4_TCELL_DN
873	GSE12392_IFNAR_KO_VS_IFNB_KO_CD8_NEG_SPLEEN_DC_UP
874	GSE13485_CTRL_VS_DAY1_YF17D_VACCINE_PBMC_UP
875	GSE13485_DAY1_VS_DAY21_YF17D_VACCINE_PBMC_UP
876	GSE14000_UNSTIM_VS_16H_LPS_DC_TRANSLATED_RNA_DN
877	GSE15215_CD2_POS_VS_NEG_PDC_UP
878	GSE15735_CTRL_VS_HDAC_INHIBITOR_TREATED_CD4_TCELL_2H_UP
879	GSE15930_STIM_VS_STIM_AND_TRICHOSTATINA_48H_CD8_T_CELL_UP
880	GSE16755_CTRL_VS_IFNA_TREATED_MAC_DN
881	GSE18804_SPLEEN_MACROPHAGE_VS_BRAIN_TUMORAL_MACROPHAGE_DN
882	GSE21063_WT_VS_NFATC1_KO_BCELL_UP
883	GSE21360_SECONDARY_VS_QUATERNARY_MEMORY_CD8_TCELL_UP
884	GSE22886_CD8_VS_CD4_NAIVE_TCELL_UP
885	GSE22886_IL2_VS_IL15_STIM_NKCELL_DN
886	GSE24142_EARLY_THYMIC_PROGENITOR_VS_DN3_THYMOCYTE_DN
887	GSE26488_CTRL_VS_PEPTIDE_INJECTION_HDAC7_DELTAP_TG_OT2_THYMOCYTE_DN
888	GSE2706_UNSTIM_VS_8H_R848_DC_DN
889	GSE28726_NAIVE_VS_ACTIVATED_CD4_TCELL_DN
890	GSE29617_DAY3_VS_DAY7_TIV_FLU_VACCINE_PBMC_2008_UP
891	GSE3039_CD4_TCELL_VS_B2_BCELL_UP
892	GSE30971_CTRL_VS_LPS_STIM_MACROPHAGE_WBP7_KO_4H_DN
893	GSE32901_NAIVE_VS_TH17_NEG_CD4_TCELL_UP
894	GSE33162_HDAC3_KO_VS_HDAC3_KO_4H_LPS_STIM_MACROPHAGE_UP
895	GSE35685_CD34POS_CD10NEG_CD62LPOS_VS_CD34POS_CD10POS_BONE_MARROW_UP
896	GSE3720_UNSTIM_VS_LPS_STIM_VD1_GAMMADELTA_TCELL_UP
897	GSE3982_DC_VS_BASOPHIL_DN
898	GSE41176_UNSTIM_VS_ANTI_IGM_STIM_BCELL_1H_DN
899	GSE43955_TH0_VS_TGFB_IL6_TH17_ACT_CD4_TCELL_30H_DN
900	GSE5679_PPARG_LIGAND_ROSIGLITAZONE_VS_RARA_AGONIST_AM580_TREATED_DC_DN
901	GSE6259_DEC205_POS_DC_VS_BCELL_DN
902	GSE6259_FLT3L_INDUCED_VS_WT_SPLENIC_DC_33D1_POS_UP
903	GSE7460_TCONV_VS_TREG_THYMUS_DN
904	GSE12001_MIR223_KO_VS_WT_NEUTROPHIL_UP
905	GSE14308_TH1_VS_NAIVE_CD4_TCELL_UP
906	GSE17721_LPS_VS_CPG_16H_BMDC_UP
907	GSE17721_PAM3CSK4_VS_GADIQUIMOD_16H_BMDC_UP
908	GSE17974_CTRL_VS_ACT_IL4_AND_ANTI_IL12_2H_CD4_TCELL_DN
909	GSE18791_UNSTIM_VS_NEWCATSLE_VIRUS_DC_6H_UP
910	GSE19888_ADENOSINE_A3R_ACT_VS_TCELL_MEMBRANES_ACT_AND_A3R_INH_PRETREAT_IN_MAST_CELL_UP
911	GSE21670_STAT3_KO_VS_WT_CD4_TCELL_TGFB_IL6_TREATED_DN
912	GSE22443_IL2_VS_IL12_TREATED_ACT_CD8_TCELL_DN
913	GSE24210_IL35_TREATED_VS_UNTREATED_TCONV_CD4_TCELL_DN
914	GSE25123_IL4_VS_IL4_AND_ROSIGLITAZONE_STIM_MACROPHAGE_DAY10_UP
915	GSE27241_WT_VS_RORGT_KO_TH17_POLARIZED_CD4_TCELL_DN
916	GSE30083_SP2_VS_SP4_THYMOCYTE_UP
917	GSE3039_CD4_TCELL_VS_NKT_CELL_DN
918	GSE31082_DP_VS_CD4_SP_THYMOCYTE_DN
919	GSE32255_UNSTIM_VS_4H_LPS_STIM_DC_DN
920	GSE360_DC_VS_MAC_UP
921	GSE3720_UNSTIM_VS_PMA_STIM_VD2_GAMMADELTA_TCELL_DN
922	GSE38697_LIGHT_ZONE_VS_DARK_ZONE_BCELL_UP
923	GSE3982_EOSINOPHIL_VS_TH1_UP
924	GSE42021_CD24INT_VS_CD24LOW_TCONV_THYMUS_UP
925	GSE5503_LIVER_DC_VS_SPLEEN_DC_ACTIVATED_ALLOGENIC_TCELL_DN
926	GSE7218_IGM_VS_IGG_SIGNAL_THGOUGH_ANTIGEN_BCELL_DN
927	GSE8685_IL15_ACT_IL2_STARVED_VS_IL21_ACT_IL2_STARVED_CD4_TCELL_DN
928	GSE10094_LCMV_VS_LISTERIA_IND_EFF_CD4_TCELL_DN
929	GSE11961_FOLLICULAR_BCELL_VS_MEMORY_BCELL_DAY7_DN
930	GSE13738_RESTING_VS_BYSTANDER_ACTIVATED_CD4_TCELL_UP
931	GSE13887_HEALTHY_VS_LUPUS_RESTING_CD4_TCELL_DN
932	GSE1460_CORD_VS_ADULT_BLOOD_NAIVE_CD4_TCELL_UP
933	GSE16451_CTRL_VS_WEST_EQUINE_ENC_VIRUS_MATURE_NEURON_CELL_LINE_UP
934	GSE26030_UNSTIM_VS_RESTIM_TH1_DAY15_POST_POLARIZATION_DN
935	GSE2770_UNTREATED_VS_ACT_CD4_TCELL_2H_UP
936	GSE29615_CTRL_VS_LAIV_FLU_VACCINE_PBMC_DN
937	GSE32164_ALTERNATIVELY_ACT_M2_VS_CMYC_INHIBITED_MACROPHAGE_UP
938	GSE360_DC_VS_MAC_L_MAJOR_UP
939	GSE36009_WT_VS_NLRP10_KO_DC_LPS_STIM_UP
940	GSE37416_0H_VS_24H_F_TULARENSIS_LVS_NEUTROPHIL_UP
941	GSE37533_PPARG1_FOXP3_VS_PPARG2_FOXP3_TRANSDUCED_CD4_TCELL_UP
942	GSE3982_EFF_MEMORY_CD4_TCELL_VS_TH1_DN
943	GSE3982_EOSINOPHIL_VS_CENT_MEMORY_CD4_TCELL_DN
944	GSE3982_MAC_VS_BASOPHIL_DN
945	GSE39864_WT_VS_GATA3_KO_TREG_DN
946	GSE40655_FOXO1_KO_VS_WT_NTREG_UP
947	GSE41176_WT_VS_TAK1_KO_ANTI_IGM_STIM_BCELL_3H_DN
948	GSE9006_TYPE_1_DIABETES_AT_DX_VS_1MONTH_POST_DX_PBMC_UP
949	GSE10240_CTRL_VS_IL17_STIM_PRIMARY_BRONCHIAL_EPITHELIAL_CELLS_DN
950	GSE10325_BCELL_VS_LUPUS_BCELL_DN
951	GSE11057_CD4_EFF_MEM_VS_PBMC_UP
952	GSE11864_CSF1_PAM3CYS_VS_CSF1_IFNG_PAM3CYS_IN_MAC_DN
953	GSE15930_STIM_VS_STIM_AND_IFNAB_72H_CD8_T_CELL_DN
954	GSE16522_MEMORY_VS_NAIVE_CD8_TCELL_UP
955	GSE21379_WT_VS_SAP_KO_CD4_TCELL_DN
956	GSE21670_UNTREATED_VS_TGFB_IL6_TREATED_STAT3_KO_CD4_TCELL_DN
957	GSE2585_AIRE_KO_VS_WT_CD80_LOW_MTEC_UP
958	GSE26156_DOUBLE_POSITIVE_VS_CD4_SINGLE_POSITIVE_THYMOCYTE_DN
959	GSE27786_LSK_VS_CD4_TCELL_UP
960	GSE29617_DAY3_VS_DAY7_TIV_FLU_VACCINE_PBMC_2008_DN
961	GSE34156_UNTREATED_VS_6H_NOD2_AND_TLR1_TLR2_LIGAND_TREATED_MONOCYTE_UP
962	GSE360_T_GONDII_VS_M_TUBERCULOSIS_DC_DN
963	GSE39820_CTRL_VS_TGFBETA3_IL6_CD4_TCELL_UP
964	GSE40274_CTRL_VS_FOXP3_AND_HELIOS_TRANSDUCED_ACTIVATED_CD4_TCELL_UP
965	GSE411_UNSTIM_VS_100MIN_IL6_STIM_SOCS3_KO_MACROPHAGE_DN
966	GSE43955_1H_VS_42H_ACT_CD4_TCELL_WITH_TGFB_IL6_UP
967	GSE5589_IL6_KO_VS_IL10_KO_LPS_AND_IL6_STIM_MACROPHAGE_45MIN_DN
968	GSE5589_WT_VS_IL10_KO_LPS_STIM_MACROPHAGE_180MIN_DN
969	GSE6259_FLT3L_INDUCED_DEC205_POS_DC_VS_BCELL_DN
970	GSE7852_TREG_VS_TCONV_DN
971	GSE9037_CTRL_VS_LPS_1H_STIM_BMDM_UP
972	KAECH_DAY8_EFF_VS_DAY15_EFF_CD8_TCELL_UP
973	GSE10239_NAIVE_VS_KLRG1INT_EFF_CD8_TCELL_UP
974	GSE11057_NAIVE_VS_EFF_MEMORY_CD4_TCELL_UP
975	GSE11961_PLASMA_CELL_DAY7_VS_GERMINAL_CENTER_BCELL_DAY40_DN
976	GSE15735_CTRL_VS_HDAC_INHIBITOR_TREATED_CD4_TCELL_12H_DN
977	GSE1740_UNSTIM_VS_IFNA_STIMULATED_MCSF_IFNG_DERIVED_MACROPHAGE_UP
978	GSE17721_LPS_VS_PAM3CSK4_4H_BMDC_UP
979	GSE17721_PAM3CSK4_VS_CPG_4H_BMDC_UP
980	GSE22935_UNSTIM_VS_12H_MBOVIS_BCG_STIM_MYD88_KO_MACROPHAGE_UP
981	GSE26351_WNT_VS_BMP_PATHWAY_STIM_HEMATOPOIETIC_PROGENITORS_DN
982	GSE26669_CD4_VS_CD8_TCELL_IN_MLR_COSTIM_BLOCK_DN
983	GSE2770_IL12_AND_TGFB_VS_IL4_TREATED_ACT_CD4_TCELL_6H_UP
984	GSE27786_BCELL_VS_NKCELL_UP
985	GSE29617_CTRL_VS_DAY3_TIV_FLU_VACCINE_PBMC_2008_UP
986	GSE35685_CD34POS_CD38NEG_VS_CD34POS_CD10POS_BONE_MARROW_DN
987	GSE37416_0H_VS_3H_F_TULARENSIS_LVS_NEUTROPHIL_UP
988	GSE40666_STAT1_KO_VS_STAT4_KO_CD8_TCELL_DN
989	GSE5589_LPS_VS_LPS_AND_IL10_STIM_MACROPHAGE_45MIN_DN
990	GSE9960_HEALTHY_VS_GRAM_POS_SEPSIS_PBMC_DN
991	GSE10239_MEMORY_VS_DAY4.5_EFF_CD8_TCELL_UP
992	GSE13547_WT_VS_ZFX_KO_BCELL_ANTI_IGM_STIM_2H_DN
993	GSE15659_RESTING_TREG_VS_NONSUPPRESSIVE_TCELL_UP
994	GSE17721_0.5H_VS_12H_PAM3CSK4_BMDC_UP
995	GSE17721_4_VS_24H_CPG_BMDC_DN
996	GSE17721_LPS_VS_GARDIQUIMOD_1H_BMDC_UP
997	GSE20366_TREG_VS_NAIVE_CD4_TCELL_DEC205_CONVERSION_DN
998	GSE20715_WT_VS_TLR4_KO_6H_OZONE_LUNG_UP
999	GSE21546_SAP1A_KO_VS_SAP1A_KO_AND_ELK1_KO_DP_THYMOCYTES_DN
1000	GSE22935_WT_VS_MYD88_KO_MACROPHAGE_48H_MBOVIS_BCG_STIM_DN
1001	GSE24726_WT_VS_E2_22_KO_PDC_DAY4_POST_DELETION_DN
1002	GSE2770_IL4_ACT_VS_ACT_CD4_TCELL_6H_UP
1003	GSE2770_UNTREATED_VS_IL4_TREATED_ACT_CD4_TCELL_2H_DN
1004	GSE31082_CD4_VS_CD8_SP_THYMOCYTE_UP
1005	GSE32164_RESTING_DIFFERENTIATED_VS_CMYC_INHIBITED_MACROPHAGE_DN
1006	GSE36888_STAT5_AB_KNOCKIN_VS_WT_TCELL_IL2_TREATED_6H_UP
1007	GSE37301_PRO_BCELL_VS_RAG2_KO_NK_CELL_UP
1008	GSE37534_UNTREATED_VS_ROSIGLITAZONE_TREATED_CD4_TCELL_PPARG1_AND_FOXP3_TRASDUCED_UP
1009	GSE40184_HEALTHY_VS_HCV_INFECTED_DONOR_PBMC_UP
1010	GSE411_100MIN_VS_400MIN_IL6_STIM_SOCS3_KO_MACROPHAGE_DN
1011	GSE42021_CD24HI_VS_CD24LOW_TREG_THYMUS_UP
1012	GSE43863_TH1_VS_LY6C_INT_CXCR5POS_EFFECTOR_CD4_TCELL_UP
1013	GSE6259_FLT3L_INDUCED_DEC205_POS_DC_VS_BCELL_UP
1014	GSE14000_UNSTIM_VS_4H_LPS_DC_UP
1015	GSE17721_CPG_VS_GARDIQUIMOD_24H_BMDC_DN
1016	GSE18281_CORTICAL_THYMOCYTE_VS_WHOLE_CORTEX_THYMUS_DN
1017	GSE21927_SPLEEN_VS_4T1_TUMOR_MONOCYTE_BALBC_UP
1018	GSE22886_NAIVE_CD4_TCELL_VS_NKCELL_DN
1019	GSE26928_NAIVE_VS_EFF_MEMORY_CD4_TCELL_UP
1020	GSE27670_CTRL_VS_LMP1_TRANSDUCED_GC_BCELL_DN
1021	GSE2770_TGFB_AND_IL4_VS_IL12_TREATED_ACT_CD4_TCELL_48H_UP
1022	GSE27786_CD4_VS_CD8_TCELL_UP
1023	GSE37533_PPARG2_FOXP3_VS_FOXP3_TRANSDUCED_CD4_TCELL_PIOGLITAZONE_TREATED_UP
1024	GSE37605_C57BL6_VS_NOD_FOXP3_IRES_GFP_TCONV_DN
1025	GSE3982_NEUTROPHIL_VS_BASOPHIL_UP
1026	GSE40184_HEALTHY_VS_HCV_INFECTED_DONOR_PBMC_DN
1027	GSE40274_CTRL_VS_XBP1_TRANSDUCED_ACTIVATED_CD4_TCELL_UP
1028	GSE40666_NAIVE_VS_EFFECTOR_CD8_TCELL_UP
1029	GSE40666_WT_VS_STAT1_KO_CD8_TCELL_WITH_IFNA_STIM_90MIN_DN
1030	GSE41176_UNSTIM_VS_ANTI_IGM_STIM_TAK1_KO_BCELL_24H_UP
1031	GSE41978_WT_VS_BIM_KO_KLRG1_LOW_EFFECTOR_CD8_TCELL_DN
1032	GSE45365_NK_CELL_VS_CD8_TCELL_MCMV_INFECTION_DN
1033	GSE45365_WT_VS_IFNAR_KO_CD8A_DC_UP
1034	GSE5589_UNSTIM_VS_45MIN_LPS_STIM_MACROPHAGE_DN
1035	GSE6269_STAPH_AUREUS_VS_STREP_PNEUMO_INF_PBMC_UP
1036	GSE14769_UNSTIM_VS_240MIN_LPS_BMDM_UP
1037	GSE15624_3H_VS_6H_HALOFUGINONE_TREATED_CD4_TCELL_DN
1038	GSE21033_CTRL_VS_POLYIC_STIM_DC_3H_UP
1039	GSE21360_NAIVE_VS_PRIMARY_MEMORY_CD8_TCELL_DN
1040	GSE21927_SPLEEN_VS_TUMOR_MONOCYTE_C57BL6_DN
1041	GSE2405_0H_VS_9H_A_PHAGOCYTOPHILUM_STIM_NEUTROPHIL_UP
1042	GSE25088_CTRL_VS_ROSIGLITAZONE_STIM_MACROPHAGE_DN
1043	GSE26030_TH1_VS_TH17_DAY5_POST_POLARIZATION_UP
1044	GSE32034_LY6C_HIGH_VS_LOW_ROSIGLIZATONE_TREATED_MONOCYTE_DN
1045	GSE34205_HEALTHY_VS_RSV_INF_INFANT_PBMC_DN
1046	GSE36078_UNTREATED_VS_AD5_T425A_HEXON_INF_MOUSE_LUNG_DC_DN
1047	GSE3982_CTRL_VS_LPS_48H_DC_UP
1048	GSE3982_DC_VS_EFF_MEMORY_CD4_TCELL_DN
1049	GSE3982_MAC_VS_NEUTROPHIL_DN
1050	GSE45365_NK_CELL_VS_CD11B_DC_MCMV_INFECTION_DN
1051	GSE7509_DC_VS_MONOCYTE_UP
1052	GSE15330_HSC_VS_PRO_BCELL_DN
1053	GSE17721_4H_VS_24H_POLYIC_BMDC_DN
1054	GSE20484_MCSG_VS_CXCL4_MONOCYTE_DERIVED_MACROPHAGE_UP
1055	GSE21678_WT_VS_FOXO1_FOXO3_KO_TREG_DN
1056	GSE22935_UNSTIM_VS_12H_MBOVIS_BCG_STIM_MACROPHAGE_UP
1057	GSE23925_DARK_ZONE_VS_NAIVE_BCELL_DN
1058	GSE23984_CTRL_VS_HYPOCALEMIC_VITAMIND_ANALOG_TCELL_UP
1059	GSE26495_NAIVE_VS_PD1LOW_CD8_TCELL_DN
1060	GSE26890_CXCR1_NEG_VS_POS_EFFECTOR_CD8_TCELL_DN
1061	GSE26928_EFF_MEMORY_VS_CXCR5_POS_CD4_TCELL_UP
1062	GSE2770_IL12_AND_TGFB_ACT_VS_ACT_CD4_TCELL_2H_DN
1063	GSE2770_TGFB_AND_IL4_ACT_VS_ACT_CD4_TCELL_48H_DN
1064	GSE27786_NKCELL_VS_NKTCELL_UP
1065	GSE32164_ALTERNATIVELY_ACT_M2_VS_CMYC_INHIBITED_MACROPHAGE_DN
1066	GSE36826_WT_VS_IL1R_KO_SKIN_STAPH_AUREUS_INF_UP
1067	GSE37301_CD4_TCELL_VS_GRANULOCYTE_MONOCYTE_PROGENITOR_UP
1068	GSE37301_HEMATOPOIETIC_STEM_CELL_VS_MULTIPOTENT_PROGENITOR_DN
1069	GSE37301_LYMPHOID_PRIMED_MPP_VS_GRAN_MONO_PROGENITOR_UP
1070	GSE37416_0H_VS_3H_F_TULARENSIS_LVS_NEUTROPHIL_DN
1071	GSE37532_TREG_VS_TCONV_CD4_TCELL_FROM_LN_UP
1072	GSE3982_MAC_VS_BASOPHIL_UP
1073	GSE3982_MEMORY_CD4_TCELL_VS_TH1_DN
1074	GSE40274_CTRL_VS_IRF4_TRANSDUCED_ACTIVATED_CD4_TCELL_UP
1075	GSE44649_WT_VS_MIR155_KO_NAIVE_CD8_TCELL_DN
1076	GSE9601_UNTREATED_VS_NFKB_INHIBITOR_TREATED_HCMV_INF_MONOCYTE_DN
1077	GSE13173_UNTREATED_VS_IL12_TREATED_ACT_CD8_TCELL_DN
1078	GSE15659_RESTING_VS_ACTIVATED_TREG_DN
1079	GSE17721_CPG_VS_GARDIQUIMOD_6H_BMDC_DN
1080	GSE1791_CTRL_VS_NEUROMEDINU_IN_T_CELL_LINE_6H_DN
1081	GSE19888_ADENOSINE_A3R_INH_VS_TCELL_MEMBRANES_ACT_MAST_CELL_UP
1082	GSE19888_CTRL_VS_T_CELL_MEMBRANES_ACT_MAST_CELL_UP
1083	GSE19923_WT_VS_HEB_KO_DP_THYMOCYTE_DN
1084	GSE20152_SPHK1_KO_VS_HTNFA_OVEREXPRESS_ANKLE_DN
1085	GSE21670_UNTREATED_VS_TGFB_IL6_TREATED_STAT3_KO_CD4_TCELL_UP
1086	GSE22103_UNSTIM_VS_LPS_STIM_NEUTROPHIL_DN
1087	GSE23568_CTRL_TRANSDUCED_VS_WT_CD8_TCELL_DN
1088	GSE24671_CTRL_VS_SENDAI_VIRUS_INFECTED_MOUSE_SPLENOCYTES_DN
1089	GSE29618_MONOCYTE_VS_MDC_UP
1090	GSE29618_PRE_VS_DAY7_POST_TIV_FLU_VACCINE_BCELL_DN
1091	GSE32423_MEMORY_VS_NAIVE_CD8_TCELL_IL7_UP
1092	GSE339_CD8POS_VS_CD4CD8DN_DC_DN
1093	GSE43955_TH0_VS_TGFB_IL6_IL23_TH17_ACT_CD4_TCELL_52H_UP
1094	GSE4984_UNTREATED_VS_VEHICLE_CTRL_TREATED_DC_DN
1095	GSE6259_33D1_POS_DC_VS_CD4_TCELL_DN
1096	GSE8685_IL2_ACT_IL2_STARVED_VS_IL21_ACT_IL2_STARVED_CD4_TCELL_UP
1097	GSE9650_EFFECTOR_VS_EXHAUSTED_CD8_TCELL_DN
1098	GSE11864_UNTREATED_VS_CSF1_IFNG_PAM3CYS_IN_MAC_DN
1099	GSE1448_CTRL_VS_ANTI_VALPHA2_DP_THYMOCYTE_UP
1100	GSE17721_0.5H_VS_24H_LPS_BMDC_DN
1101	GSE17721_0.5H_VS_24H_PAM3CSK4_BMDC_UP
1102	GSE18281_SUBCAPSULAR_CORTICAL_REGION_VS_WHOLE_CORTEX_THYMUS_DN
1103	GSE20500_CTRL_VS_RETINOIC_ACID_TREATED_CD4_TCELL_UP
1104	GSE22611_NOD2_TRANSD_VS_CTRL_TRANSD_HEK293_MDP_STIM_6H_DN
1105	GSE22886_NAIVE_CD8_TCELL_VS_MONOCYTE_DN
1106	GSE25123_CTRL_VS_ROSIGLITAZONE_STIM_PPARG_KO_MACROPHAGE_UP
1107	GSE30971_2H_VS_4H_LPS_STIM_MACROPHAGE_WBP7_HET_DN
1108	GSE32901_NAIVE_VS_TH17_ENRICHED_CD4_TCELL_UP
1109	GSE360_DC_VS_MAC_B_MALAYI_LOW_DOSE_UP
1110	GSE37416_CTRL_VS_3H_F_TULARENSIS_LVS_NEUTROPHIL_UP
1111	GSE5589_IL6_KO_VS_IL10_KO_LPS_STIM_MACROPHAGE_45MIN_UP
1112	GSE5679_PPARG_LIGAND_ROSIGLITAZONE_VS_ROSIGLITAZONE_AND_RARA_AGONIST_AM580_TREATED_DC_UP
1113	GSE10240_IL17_VS_IL17_AND_IL22_STIM_PRIMARY_BRONCHIAL_EPITHELIAL_CELLS_DN
1114	GSE11864_CSF1_VS_CSF1_IFNG_IN_MAC_DN
1115	GSE12392_WT_VS_IFNB_KO_CD8A_NEG_SPLEEN_DC_UP
1116	GSE21927_BALBC_VS_C57BL6_MONOCYTE_TUMOR_UP
1117	GSE25088_CTRL_VS_IL4_AND_ROSIGLITAZONE_STIM_MACROPHAGE_UP
1118	GSE2706_2H_VS_8H_LPS_STIM_DC_DN
1119	GSE2706_R848_VS_LPS_2H_STIM_DC_UP
1120	GSE27670_CTRL_VS_BLIMP1_TRANSDUCED_GC_BCELL_UP
1121	GSE36527_CD69_NEG_VS_POS_TREG_CD62L_LOS_KLRG1_NEG_DN
1122	GSE37301_MULTIPOTENT_PROGENITOR_VS_COMMON_LYMPHOID_PROGENITOR_DN
1123	GSE41867_DAY8_EFFECTOR_VS_DAY30_EXHAUSTED_CD8_TCELL_LCMV_CLONE13_UP
1124	GSE41867_DAY8_EFFECTOR_VS_DAY30_MEMORY_CD8_TCELL_LCMV_ARMSTRONG_DN
1125	GSE42724_NAIVE_VS_MEMORY_BCELL_UP
1126	GSE46606_IRF4MID_VS_WT_CD40L_IL2_IL5_DAY3_STIMULATED_BCELL_DN
1127	GSE7568_CTRL_VS_3H_TGFB_TREATED_MACROPHAGES_WITH_IL4_AND_DEXAMETHASONE_UP
1128	GSE11386_NAIVE_VS_MEMORY_BCELL_UP
1129	GSE13485_DAY1_VS_DAY7_YF17D_VACCINE_PBMC_DN
1130	GSE14308_TH2_VS_TH1_DN
1131	GSE1460_CD4_THYMOCYTE_VS_NAIVE_CD4_TCELL_ADULT_BLOOD_UP
1132	GSE16386_IL4_VS_IL4_AND_ROSIGLITAZONE_STIM_MACROPHAGE_6H_UP
1133	GSE17721_CTRL_VS_POLYIC_12H_BMDC_UP
1134	GSE19401_UNSTIM_VS_PAM2CSK4_STIM_FOLLICULAR_DC_DN
1135	GSE21360_SECONDARY_VS_TERTIARY_MEMORY_CD8_TCELL_DN
1136	GSE2770_TGFB_AND_IL4_VS_TGFB_AND_IL12_TREATED_ACT_CD4_TCELL_48H_DN
1137	GSE29614_DAY3_VS_DAY7_TIV_FLU_VACCINE_PBMC_UP
1138	GSE32423_IL7_VS_IL7_IL4_MEMORY_CD8_TCELL_DN
1139	GSE40685_NAIVE_CD4_TCELL_VS_TREG_UP
1140	GSE43863_TFH_VS_LY6C_INT_CXCR5POS_EFFECTOR_CD4_TCELL_UP
1141	GSE5589_LPS_VS_LPS_AND_IL6_STIM_IL10_KO_MACROPHAGE_45MIN_UP
1142	GSE6269_E_COLI_VS_STREP_PNEUMO_INF_PBMC_UP
1143	GSE1112_OT1_CD8AB_VS_HY_CD8AA_THYMOCYTE_RTOC_CULTURE_DN
1144	GSE14386_UNTREATED_VS_IFNA_TREATED_ACT_PBMC_MS_PATIENT_DN
1145	GSE1460_DP_VS_CD4_THYMOCYTE_UP
1146	GSE17301_ACD3_ACD28_VS_ACD3_ACD28_AND_IFNA5_STIM_CD8_TCELL_DN
1147	GSE25088_CTRL_VS_IL4_AND_ROSIGLITAZONE_STIM_STAT6_KO_MACROPHAGE_DN
1148	GSE26495_NAIVE_VS_PD1HIGH_CD8_TCELL_DN
1149	GSE37301_MULTIPOTENT_PROGENITOR_VS_PRO_BCELL_UP
1150	GSE37605_C57BL6_VS_NOD_FOXP3_FUSION_GFP_TREG_DN
1151	GSE43863_TFH_VS_LY6C_INT_CXCR5POS_MEMORY_CD4_TCELL_UP
1152	GSE9988_LOW_LPS_VS_ANTI_TREM1_AND_LPS_MONOCYTE_DN
1153	GSE13229_MATURE_VS_INTMATURE_NKCELL_DN
1154	GSE16266_CTRL_VS_HEATSHOCK_AND_LPS_STIM_MEF_UP
1155	GSE17721_POLYIC_VS_GARDIQUIMOD_24H_BMDC_UP
1156	GSE2128_C57BL6_VS_NOD_THYMOCYTE_UP
1157	GSE22611_NOD2_VS_CTRL_TRANSDUCED_HEK293T_CELL_UP
1158	GSE22886_DC_VS_MONOCYTE_DN
1159	GSE2770_TGFB_AND_IL4_VS_IL12_TREATED_ACT_CD4_TCELL_48H_DN
1160	GSE32423_IL7_VS_IL7_IL4_NAIVE_CD8_TCELL_DN
1161	GSE7852_TREG_VS_TCONV_FAT_UP
1162	GSE9988_ANTI_TREM1_AND_LPS_VS_VEHICLE_TREATED_MONOCYTES_DN
1163	GSE11864_CSF1_VS_CSF1_IFNG_PAM3CYS_IN_MAC_DN
1164	GSE11884_WT_VS_FURIN_KO_NAIVE_CD4_TCELL_UP
1165	GSE13547_CTRL_VS_ANTI_IGM_STIM_BCELL_12H_UP
1166	GSE17186_MEMORY_VS_NAIVE_BCELL_DN
1167	GSE17721_CTRL_VS_PAM3CSK4_0.5H_BMDC_UP
1168	GSE24634_IL4_VS_CTRL_TREATED_NAIVE_CD4_TCELL_DAY7_DN
1169	GSE2770_IL12_AND_TGFB_ACT_VS_ACT_CD4_TCELL_6H_DN
1170	GSE30962_PRIMARY_VS_SECONDARY_CHRONIC_LCMV_INF_CD8_TCELL_DN
1171	GSE33292_DN3_THYMOCYTE_VS_TCF1_KO_TCELL_LYMPHOMA_DN
1172	GSE34156_UNTREATED_VS_6H_NOD2_AND_TLR1_TLR2_LIGAND_TREATED_MONOCYTE_DN
1173	GSE37605_C57BL6_VS_NOD_FOXP3_IRES_GFP_TREG_UP
1174	GSE44732_UNSTIM_VS_IL27_STIM_IMATURE_DC_UP
1175	GSE45365_CD8A_DC_VS_CD11B_DC_UP
1176	GSE9650_GP33_VS_GP276_LCMV_SPECIFIC_EXHAUSTED_CD8_TCELL_UP
1177	GSE16450_CTRL_VS_IFNA_12H_STIM_MATURE_NEURON_CELL_LINE_DN
1178	GSE1740_MCSF_VS_MCSF_AND_IFNG_DAY2_DERIVED_MACROPHAGE_DN
1179	GSE17721_0.5H_VS_4H_POLYIC_BMDC_UP
1180	GSE20715_0H_VS_24H_OZONE_LUNG_UP
1181	GSE21546_WT_VS_SAP1A_KO_DP_THYMOCYTES_DN
1182	GSE22935_24H_VS_48H_MBOVIS_BCG_STIM_MACROPHAGE_DN
1183	GSE26928_CENTR_MEMORY_VS_CXCR5_POS_CD4_TCELL_DN
1184	GSE2770_IL12_AND_TGFB_ACT_VS_ACT_CD4_TCELL_48H_DN
1185	GSE27786_LIN_NEG_VS_NKTCELL_DN
1186	GSE3337_CTRL_VS_4H_IFNG_IN_CD8POS_DC_UP
1187	GSE3565_DUSP1_VS_WT_SPLENOCYTES_POST_LPS_INJECTION_UP
1188	GSE37301_MULTIPOTENT_PROGENITOR_VS_COMMON_LYMPHOID_PROGENITOR_UP
1189	GSE37563_WT_VS_CTLA4_KO_CD4_TCELL_D4_POST_IMMUNIZATION_UP
1190	GSE46606_UNSTIM_VS_CD40L_IL2_IL5_1DAY_STIMULATED_IRF4HIGH_SORTED_BCELL_DN
1191	GSE5589_IL6_KO_VS_IL10_KO_LPS_AND_IL6_STIM_MACROPHAGE_45MIN_UP
1192	GSE9037_CTRL_VS_LPS_4H_STIM_BMDM_UP
1193	GSE12845_NAIVE_VS_DARKZONE_GC_TONSIL_BCELL_DN
1194	GSE16385_UNTREATED_VS_12H_ROSIGLITAZONE_IFNG_TNF_TREATED_MACROPHAGE_DN
1195	GSE16451_IMMATURE_VS_MATURE_NEURON_CELL_LINE_WEST_EQUINE_ENC_VIRUS_UP
1196	GSE17721_PAM3CSK4_VS_GADIQUIMOD_8H_BMDC_UP
1197	GSE20754_WT_VS_TCF1_KO_MEMORY_CD8_TCELL_UP
1198	GSE21063_WT_VS_NFATC1_KO_BCELL_DN
1199	GSE21360_TERTIARY_VS_QUATERNARY_MEMORY_CD8_TCELL_DN
1200	GSE21670_UNTREATED_VS_TGFB_TREATED_STAT3_KO_CD4_TCELL_DN
1201	GSE23505_IL6_IL1_IL23_VS_IL6_IL1_TGFB_TREATED_CD4_TCELL_UP
1202	GSE25088_ROSIGLITAZONE_VS_IL4_AND_ROSIGLITAZONE_STIM_MACROPHAGE_DAY10_DN
1203	GSE2706_UNSTIM_VS_2H_LPS_AND_R848_DC_DN
1204	GSE2770_IL12_VS_IL4_TREATED_ACT_CD4_TCELL_48H_UP
1205	GSE27786_LIN_NEG_VS_NEUTROPHIL_DN
1206	GSE32255_WT_VS_JMJD2D_KNOCKDOWN_4H_LPS_STIM_DC_UP
1207	GSE32901_NAIVE_VS_TH17_NEG_CD4_TCELL_DN
1208	GSE3565_CTRL_VS_LPS_INJECTED_DUSP1_KO_SPLENOCYTES_DN
1209	GSE360_L_DONOVANI_VS_B_MALAYI_LOW_DOSE_MAC_DN
1210	GSE40685_NAIVE_CD4_TCELL_VS_FOXP3_KO_TREG_PRECURSOR_UP
1211	GSE43955_1H_VS_20H_ACT_CD4_TCELL_UP
1212	GSE5679_RARA_AGONIST_AM580_VS_AM580_AND_ROSIGLITAZONE_TREATED_DC_DN
1213	GSE11864_CSF1_VS_CSF1_PAM3CYS_IN_MAC_UP
1214	GSE14308_TH17_VS_NATURAL_TREG_UP
1215	GSE21379_TFH_VS_NON_TFH_SAP_KO_CD4_TCELL_UP
1216	GSE21927_C26GM_VS_4T1_TUMOR_MONOCYTE_BALBC_UP
1217	GSE2706_R848_VS_LPS_2H_STIM_DC_DN
1218	GSE27786_CD4_TCELL_VS_NEUTROPHIL_UP
1219	GSE40274_CTRL_VS_FOXP3_AND_PBX1_TRANSDUCED_ACTIVATED_CD4_TCELL_DN
1220	GSE42088_2H_VS_24H_LEISHMANIA_INF_DC_UP
1221	GSE6259_FLT3L_INDUCED_DEC205_POS_DC_VS_CD4_TCELL_UP
1222	GSE10239_NAIVE_VS_MEMORY_CD8_TCELL_UP
1223	GSE12484_HEALTHY_VS_PERIDONTITIS_NEUTROPHILS_DN
1224	GSE14308_NAIVE_CD4_TCELL_VS_INDUCED_TREG_DN
1225	GSE14415_INDUCED_TREG_VS_FOXP3_KO_INDUCED_TREG_UP
1226	GSE1460_INTRATHYMIC_T_PROGENITOR_VS_NAIVE_CD4_TCELL_CORD_BLOOD_DN
1227	GSE17721_POLYIC_VS_PAM3CSK4_2H_BMDC_DN
1228	GSE21360_PRIMARY_VS_SECONDARY_MEMORY_CD8_TCELL_DN
1229	GSE25088_WT_VS_STAT6_KO_MACROPHAGE_ROSIGLITAZONE_AND_IL4_STIM_DN
1230	GSE25846_IL10_POS_VS_NEG_CD8_TCELL_DAY7_POST_CORONAVIRUS_BRAIN_DN
1231	GSE2770_TGFB_AND_IL4_VS_IL12_TREATED_ACT_CD4_TCELL_6H_DN
1232	GSE28408_LY6G_POS_VS_NEG_DC_DN
1233	GSE32986_CURDLAN_LOWDOSE_VS_CURDLAN_HIGHDOSE_STIM_DC_DN
1234	GSE36392_EOSINOPHIL_VS_MAC_IL25_TREATED_LUNG_DN
1235	GSE39382_IL3_VS_IL3_IL33_TREATED_MAST_CELL_UP
1236	GSE3982_CENT_MEMORY_CD4_TCELL_VS_TH1_UP
1237	GSE40274_FOXP3_VS_FOXP3_AND_HELIOS_TRANSDUCED_ACTIVATED_CD4_TCELL_DN
1238	GSE43955_10H_VS_60H_ACT_CD4_TCELL_WITH_TGFB_IL6_DN
1239	GSE5542_IFNA_VS_IFNA_AND_IFNG_TREATED_EPITHELIAL_CELLS_24H_UP
1240	GSE8835_CD4_VS_CD8_TCELL_CLL_PATIENT_UP
1241	GSE15330_HSC_VS_LYMPHOID_PRIMED_MULTIPOTENT_PROGENITOR_UP
1242	GSE16385_IFNG_TNF_VS_UNSTIM_MACROPHAGE_ROSIGLITAZONE_TREATED_UP
1243	GSE17721_CTRL_VS_PAM3CSK4_2H_BMDC_DN
1244	GSE17721_PAM3CSK4_VS_GADIQUIMOD_4H_BMDC_DN
1245	GSE17721_PAM3CSK4_VS_GADIQUIMOD_4H_BMDC_UP
1246	GSE1791_CTRL_VS_NEUROMEDINU_IN_T_CELL_LINE_3H_UP
1247	GSE21927_BALBC_VS_C57BL6_MONOCYTE_SPLEEN_DN
1248	GSE22589_HIV_VS_HIV_AND_SIV_INFECTED_DC_DN
1249	GSE26343_WT_VS_NFAT5_KO_MACROPHAGE_DN
1250	GSE2770_IL12_ACT_VS_ACT_CD4_TCELL_48H_UP
1251	GSE28237_EARLY_VS_LATE_GC_BCELL_DN
1252	GSE32255_WT_VS_JMJD2D_KNOCKDOWN_4H_LPS_STIM_DC_DN
1253	GSE35825_IFNA_VS_IFNG_STIM_MACROPHAGE_DN
1254	GSE41867_NAIVE_VS_EFFECTOR_CD8_TCELL_UP
1255	GSE42021_CD24INT_VS_CD24LOW_TREG_THYMUS_DN
1256	GSE5099_MONOCYTE_VS_CLASSICAL_M1_MACROPHAGE_DN
1257	GSE7568_IL4_TGFB_DEXAMETHASONE_VS_IL4_TGFB_TREATED_MACROPHAGE_UP
1258	GSE11961_FOLLICULAR_BCELL_VS_MEMORY_BCELL_DAY40_DN
1259	GSE12845_IGD_NEG_BLOOD_VS_NAIVE_TONSIL_BCELL_DN
1260	GSE13738_RESTING_VS_BYSTANDER_ACTIVATED_CD4_TCELL_DN
1261	GSE14415_FOXP3_KO_NATURAL_TREG_VS_TCONV_DN
1262	GSE22432_MULTIPOTENT_VS_COMMON_DC_PROGENITOR_UP
1263	GSE22935_UNSTIM_VS_24H_MBOVIS_BCG_STIM_MACROPHAGE_UP
1264	GSE23502_BM_VS_COLON_TUMOR_HDC_KO_MYELOID_DERIVED_SUPPRESSOR_CELL_DN
1265	GSE24292_WT_VS_PPARG_KO_MACROPHAGE_DN
1266	GSE26290_WT_VS_PDK1_KO_ANTI_CD3_AND_IL2_STIM_CD8_TCELL_DN
1267	GSE3565_CTRL_VS_LPS_INJECTED_SPLENOCYTES_DN
1268	GSE360_HIGH_VS_LOW_DOSE_B_MALAYI_DC_UP
1269	GSE360_L_DONOVANI_VS_B_MALAYI_HIGH_DOSE_MAC_UP
1270	GSE43863_TH1_VS_LY6C_LOW_CXCR5NEG_EFFECTOR_CD4_TCELL_DN
1271	GSE5542_IFNA_VS_IFNA_AND_IFNG_TREATED_EPITHELIAL_CELLS_6H_DN
1272	GSE6674_UNSTIM_VS_ANTI_IGM_AND_CPG_STIM_BCELL_UP
1273	GSE17721_POLYIC_VS_GARDIQUIMOD_16H_BMDC_UP
1274	GSE21670_STAT3_KO_VS_WT_CD4_TCELL_TGFB_TREATED_UP
1275	GSE21927_BALBC_VS_C57BL6_MONOCYTE_TUMOR_DN
1276	GSE23321_CD8_STEM_CELL_MEMORY_VS_NAIVE_CD8_TCELL_UP
1277	GSE27241_CTRL_VS_DIGOXIN_TREATED_CD4_TCELL_IN_TH17_POLARIZING_CONDITIONS_DN
1278	GSE27291_0H_VS_6H_STIM_GAMMADELTA_TCELL_UP
1279	GSE2770_IL12_ACT_VS_ACT_CD4_TCELL_48H_DN
1280	GSE2770_IL12_AND_TGFB_ACT_VS_ACT_CD4_TCELL_6H_UP
1281	GSE2770_TGFB_AND_IL4_VS_IL12_TREATED_ACT_CD4_TCELL_2H_UP
1282	GSE2770_UNTREATED_VS_TGFB_AND_IL4_TREATED_ACT_CD4_TCELL_4H_UP
1283	GSE32533_WT_VS_MIR17_OVEREXPRESS_ACT_CD4_TCELL_UP
1284	GSE3982_EOSINOPHIL_VS_MAST_CELL_DN
1285	GSE3982_MAST_CELL_VS_DC_UP
1286	GSE40273_EOS_KO_VS_WT_TREG_UP
1287	GSE43955_1H_VS_42H_ACT_CD4_TCELL_UP
1288	GSE5589_IL6_KO_VS_IL10_KO_LPS_STIM_MACROPHAGE_180MIN_UP
1289	GSE7831_UNSTIM_VS_CPG_STIM_PDC_1H_DN
1290	GSE14769_UNSTIM_VS_60MIN_LPS_BMDM_DN
1291	GSE15930_NAIVE_VS_24H_IN_VITRO_STIM_IL12_CD8_TCELL_UP
1292	GSE17721_LPS_VS_CPG_1H_BMDC_DN
1293	GSE18281_CORTICAL_VS_MEDULLARY_THYMOCYTE_DN
1294	GSE22886_NAIVE_CD4_TCELL_VS_DC_DN
1295	GSE22886_NAIVE_TCELL_VS_DC_DN
1296	GSE26343_UNSTIM_VS_LPS_STIM_MACROPHAGE_DN
1297	GSE27786_LIN_NEG_VS_BCELL_UP
1298	GSE33424_CD161_INT_VS_NEG_CD8_TCELL_UP
1299	GSE34006_UNTREATED_VS_A2AR_AGONIST_TREATED_TREG_DN
1300	GSE360_CTRL_VS_M_TUBERCULOSIS_DC_UP
1301	GSE44649_WT_VS_MIR155_KO_NAIVE_CD8_TCELL_UP
1302	GSE5542_IFNG_VS_IFNA_TREATED_EPITHELIAL_CELLS_6H_UP
1303	GSE7460_WT_VS_FOXP3_HET_ACT_TCONV_DN
1304	GSE1432_1H_VS_24H_IFNG_MICROGLIA_DN
1305	GSE17186_NAIVE_VS_CD21LOW_TRANSITIONAL_BCELL_CORD_BLOOD_DN
1306	GSE17721_LPS_VS_PAM3CSK4_6H_BMDC_DN
1307	GSE17721_PAM3CSK4_VS_GADIQUIMOD_2H_BMDC_DN
1308	GSE18281_SUBCAPSULAR_VS_PERIMEDULLARY_CORTICAL_REGION_OF_THYMUS_UP
1309	GSE19923_WT_VS_HEB_AND_E2A_KO_DP_THYMOCYTE_UP
1310	GSE20366_EX_VIVO_VS_DEC205_CONVERSION_NAIVE_CD4_TCELL_UP
1311	GSE25085_FETAL_LIVER_VS_FETAL_BM_SP4_THYMIC_IMPLANT_DN
1312	GSE32255_UNSTIM_VS_4H_LPS_STIM_DC_UP
1313	GSE33513_TCF7_KO_VS_HET_EARLY_THYMIC_PROGENITOR_DN
1314	GSE3982_BASOPHIL_VS_TH2_DN
1315	GSE41867_NAIVE_VS_EFFECTOR_CD8_TCELL_DN
1316	GSE43863_DAY6_EFF_VS_DAY150_MEM_LY6C_INT_CXCR5POS_CD4_TCELL_DN
1317	GSE43955_TH0_VS_TGFB_IL6_IL23_TH17_ACT_CD4_TCELL_60H_DN
1318	GSE21670_IL6_VS_TGFB_AND_IL6_TREATED_STAT3_KO_CD4_TCELL_DN
1319	GSE22432_MULTIPOTENT_PROGENITOR_VS_CDC_DN
1320	GSE3039_CD4_TCELL_VS_B2_BCELL_DN
1321	GSE32901_NAIVE_VS_TH1_CD4_TCELL_DN
1322	GSE34156_NOD2_LIGAND_VS_NOD2_AND_TLR1_TLR2_LIGAND_24H_TREATED_MONOCYTE_UP
1323	GSE34392_ST2_KO_VS_WT_DAY8_LCMV_EFFECTOR_CD8_TCELL_UP
1324	GSE34515_CD16_POS_MONOCYTE_VS_DC_UP
1325	GSE557_WT_VS_I_AB_KO_DC_UP
1326	GSE6674_PL2_3_VS_ANTI_IGM_AND_CPG_STIM_BCELL_UP
1327	GSE7219_WT_VS_NIK_NFKB2_KO_DC_UP
1328	GSE17721_CTRL_VS_LPS_0.5H_BMDC_DN
1329	GSE19888_NO_PRETREAT_VS_ADENOSINE_A3R_INHIBITOR_PRETREATED_MAST_CELL_TCELL_MEMBRANES_ACT_UP
1330	GSE2585_CTEC_VS_THYMIC_DC_UP
1331	GSE3039_ALPHAALPHA_CD8_TCELL_VS_B1_BCELL_DN
1332	GSE3691_IFN_PRODUCING_KILLER_DC_VS_PLASMACYTOID_DC_SPLEEN_DN
1333	GSE8835_CD4_VS_CD8_TCELL_UP
1334	GSE15930_STIM_VS_STIM_AND_TRICHOSTATINA_24H_CD8_T_CELL_DN
1335	GSE18804_SPLEEN_MACROPHAGE_VS_COLON_TUMORAL_MACROPHAGE_UP
1336	GSE20727_H2O2_VS_ROS_INHIBITOR_TREATED_DC_UP
1337	GSE22432_CDC_VS_COMMON_DC_PROGENITOR_UP
1338	GSE24634_TREG_VS_TCONV_POST_DAY7_IL4_CONVERSION_UP
1339	GSE46143_CTRL_VS_LMP2A_TRANSDUCED_CD10_POS_GC_BCELL_UP
1340	GSE5589_LPS_VS_LPS_AND_IL10_STIM_MACROPHAGE_180MIN_DN
1341	GSE14308_NAIVE_CD4_TCELL_VS_NATURAL_TREG_DN
1342	GSE19198_1H_VS_24H_IL21_TREATED_TCELL_DN
1343	GSE24634_NAIVE_CD4_TCELL_VS_DAY10_IL4_CONV_TREG_UP
1344	GSE25123_CTRL_VS_IL4_AND_ROSIGLITAZONE_STIM_PPARG_KO_MACROPHAGE_DN
1345	GSE26669_CTRL_VS_COSTIM_BLOCK_MLR_CD4_TCELL_DN
1346	GSE27896_HDAC6_KO_VS_WT_TREG_UP
1347	GSE3039_NKT_CELL_VS_ALPHAALPHA_CD8_TCELL_DN
1348	GSE32423_CTRL_VS_IL7_MEMORY_CD8_TCELL_DN
1349	GSE360_L_DONOVANI_VS_T_GONDII_MAC_DN
1350	GSE36095_WT_VS_HDAC9_KO_TREG_DN
1351	GSE46025_WT_VS_FOXO1_KO_KLRG1_LOW_CD8_EFFECTOR_TCELL_DN
1352	GSE6092_CTRL_VS_BORRELIA_BIRGDOFERI_INF_ENDOTHELIAL_CELL_UP
1353	GSE1740_UNSTIM_VS_IFNA_STIMULATED_MCSF_DERIVED_MACROPHAGE_DN
1354	GSE18893_TCONV_VS_TREG_24H_CULTURE_UP
1355	GSE22282_HYPOXIA_VS_NORMOXIA_MYELOID_DC_DN
1356	GSE2770_IL12_VS_TGFB_AND_IL12_TREATED_ACT_CD4_TCELL_2H_DN
1357	GSE3982_CTRL_VS_LPS_1H_NEUTROPHIL_UP
1358	GSE5589_IL6_KO_VS_IL10_KO_LPS_AND_IL10_STIM_MACROPHAGE_180MIN_DN
1359	GSE1460_NAIVE_CD4_TCELL_CORD_BLOOD_VS_THYMIC_STROMAL_CELL_DN
1360	GSE16385_MONOCYTE_VS_12H_ROSIGLITAZONE_IL4_TREATED_MACROPHAGE_UP
1361	GSE17721_0.5H_VS_12H_GARDIQUIMOD_BMDC_UP
1362	GSE24102_GRANULOCYSTIC_MDSC_VS_NEUTROPHIL_DN
1363	GSE24972_WT_VS_IRF8_KO_SPLEEN_FOLLICULAR_BCELL_DN
1364	GSE2706_UNSTIM_VS_8H_LPS_AND_R848_DC_DN
1365	GSE29949_CD8_NEG_DC_SPLEEN_VS_MONOCYTE_BONE_MARROW_UP
1366	GSE32986_CURDLAN_HIGHDOSE_VS_GMCSF_AND_CURDLAN_HIGHDOSE_STIM_DC_DN
1367	GSE36392_TYPE_2_MYELOID_VS_NEUTROPHIL_IL25_TREATED_LUNG_DN
1368	GSE41978_ID2_KO_VS_BIM_KO_KLRG1_LOW_EFFECTOR_CD8_TCELL_DN
1369	GSE43863_NAIVE_VS_MEMORY_TH1_CD4_TCELL_D150_LCMV_UP
1370	GSE8515_CTRL_VS_IL6_4H_STIM_MAC_UP
1371	GSE9037_CTRL_VS_LPS_1H_STIM_IRAK4_KO_BMDM_UP
1372	GSE1460_DP_THYMOCYTE_VS_NAIVE_CD4_TCELL_CORD_BLOOD_DN
1373	GSE17721_POLYIC_VS_CPG_4H_BMDC_DN
1374	GSE17974_IL4_AND_ANTI_IL12_VS_UNTREATED_48H_ACT_CD4_TCELL_DN
1375	GSE19772_CTRL_VS_HCMV_INF_MONOCYTES_AND_PI3K_INHIBITION_UP
1376	GSE19941_LPS_VS_LPS_AND_IL10_STIM_IL10_KO_NFKBP50_KO_MACROPHAGE_UP
1377	GSE20500_RETINOIC_ACID_VS_RARA_ANTAGONIST_TREATED_CD4_TCELL_DN
1378	GSE23321_EFFECTOR_MEMORY_VS_NAIVE_CD8_TCELL_UP
1379	GSE3982_DC_VS_MAC_LPS_STIM_DN
1380	GSE13547_WT_VS_ZFX_KO_BCELL_DN
1381	GSE15324_ELF4_KO_VS_WT_ACTIVATED_CD8_TCELL_DN
1382	GSE15330_HSC_VS_LYMPHOID_PRIMED_MULTIPOTENT_PROGENITOR_IKAROS_KO_UP
1383	GSE16385_ROSIGLITAZONE_IL4_VS_ROSIGLITAZONE_ALONE_STIM_MACROPHAGE_DN
1384	GSE17721_POLYIC_VS_GARDIQUIMOD_4H_BMDC_DN
1385	GSE1925_CTRL_VS_3H_IFNG_STIM_IFNG_PRIMED_MACROPHAGE_DN
1386	GSE2770_UNTREATED_VS_TGFB_AND_IL12_TREATED_ACT_CD4_TCELL_2H_DN
1387	GSE5099_MONOCYTE_VS_ALTERNATIVE_M2_MACROPHAGE_DN
1388	GSE18281_SUBCAPSULAR_CORTICAL_REGION_VS_WHOLE_MEDULLA_THYMUS_DN
1389	GSE20727_CTRL_VS_ROS_INHIBITOR_TREATED_DC_UP
1390	GSE22033_UNTREATED_VS_MRL24_TREATED_MEF_UP
1391	GSE24210_IL35_TREATED_VS_UNTREATED_TCONV_CD4_TCELL_UP
1392	GSE369_PRE_VS_POST_IL6_INJECTION_SOCS3_KO_LIVER_UP
1393	GSE39110_UNTREATED_VS_IL2_TREATED_CD8_TCELL_DAY6_POST_IMMUNIZATION_DN
1394	GSE43863_NAIVE_VS_TFH_CD4_EFF_TCELL_D6_LCMV_UP
1395	GSE45382_UNTREATED_VS_TGFB_TREATED_MACROPHAGES_UP
1396	GSE8685_IL2_STARVED_VS_IL15_ACT_IL2_STARVED_CD4_TCELL_UP
1397	GSE11864_CSF1_IFNG_VS_CSF1_IFNG_PAM3CYS_IN_MAC_DN
1398	GSE17721_CTRL_VS_PAM3CSK4_24H_BMDC_UP
1399	GSE18791_UNSTIM_VS_NEWCATSLE_VIRUS_DC_18H_DN
1400	GSE23925_DARK_ZONE_VS_NAIVE_BCELL_UP
1401	GSE2405_HEAT_KILLED_VS_LIVE_A_PHAGOCYTOPHILUM_STIM_NEUTROPHIL_9H_UP
1402	GSE30083_SP3_VS_SP4_THYMOCYTE_DN
1403	GSE32423_MEMORY_VS_NAIVE_CD8_TCELL_IL7_IL4_DN
1404	GSE3982_MEMORY_CD4_TCELL_VS_TH1_UP
1405	GSE40274_IRF4_VS_FOXP3_AND_IRF4_TRANSDUCED_ACTIVATED_CD4_TCELL_UP
1406	GSE41087_WT_VS_FOXP3_MUT_ANTI_CD3_CD28_STIM_CD4_TCELL_UP
1407	GSE46606_IRF4MID_VS_WT_CD40L_IL2_IL5_DAY1_STIMULATED_BCELL_DN
1408	GSE46606_UNSTIM_VS_CD40L_IL2_IL5_DAY1_STIMULATED_BCELL_UP
1409	GSE9960_GRAM_NEG_VS_GRAM_NEG_AND_POS_SEPSIS_PBMC_UP
1410	GSE17974_CTRL_VS_ACT_IL4_AND_ANTI_IL12_12H_CD4_TCELL_UP
1411	GSE360_DC_VS_MAC_M_TUBERCULOSIS_DN
1412	GSE40273_GATA1_KO_VS_WT_TREG_UP
1413	GSE9006_HEALTHY_VS_TYPE_2_DIABETES_PBMC_AT_DX_DN
1414	GSE15659_CD45RA_NEG_CD4_TCELL_VS_ACTIVATED_TREG_DN
1415	GSE17721_POLYIC_VS_GARDIQUIMOD_1H_BMDC_UP
1416	GSE21033_3H_VS_12H_POLYIC_STIM_DC_UP
1417	GSE21670_UNTREATED_VS_TGFB_IL6_TREATED_CD4_TCELL_UP
1418	GSE24634_NAIVE_CD4_TCELL_VS_DAY7_IL4_CONV_TREG_DN
1419	GSE27786_LSK_VS_CD8_TCELL_UP
1420	GSE360_L_DONOVANI_VS_T_GONDII_MAC_UP
1421	GSE411_UNSTIM_VS_400MIN_IL6_STIM_MACROPHAGE_DN
1422	GSE41867_LCMV_ARMSTRONG_VS_CLONE13_DAY8_EFFECTOR_CD8_TCELL_DN
1423	GSE42088_UNINF_VS_LEISHMANIA_INF_DC_8H_UP
1424	GSE5589_UNSTIM_VS_180MIN_LPS_STIM_MACROPHAGE_UP
1425	GSE15324_NAIVE_VS_ACTIVATED_ELF4_KO_CD8_TCELL_DN
1426	GSE15930_STIM_VS_STIM_AND_TRICHOSTATINA_72H_CD8_T_CELL_UP
1427	GSE17580_UNINFECTED_VS_S_MANSONI_INF_TREG_DN
1428	GSE17721_POLYIC_VS_PAM3CSK4_6H_BMDC_UP
1429	GSE21546_WT_VS_SAP1A_KO_AND_ELK1_KO_DP_THYMOCYTES_UP
1430	GSE23308_WT_VS_MINERALCORTICOID_REC_KO_MACROPHAGE_CORTICOSTERONE_TREATED_UP
1431	GSE25088_IL4_VS_IL4_AND_ROSIGLITAZONE_STIM_MACROPHAGE_DAY10_DN
1432	GSE29164_UNTREATED_VS_CD8_TCELL_TREATED_MELANOMA_DAY3_DN
1433	GSE29618_PRE_VS_DAY7_FLU_VACCINE_MDC_UP
1434	GSE32533_MIR17_KO_VS_MIR17_OVEREXPRESS_ACT_CD4_TCELL_DN
1435	GSE33424_CD161_HIGH_VS_NEG_CD8_TCELL_UP
1436	GSE43863_TFH_VS_LY6C_LOW_CXCR5NEG_EFFECTOR_CD4_TCELL_UP
1437	GSE2197_IMMUNOSUPPRESSIVE_DNA_VS_UNTREATEDIN_DC_DN
1438	GSE24726_WT_VS_E2_2_KO_PDC_UP
1439	GSE26669_CD4_VS_CD8_TCELL_IN_MLR_COSTIM_BLOCK_UP
1440	GSE31082_DN_VS_CD4_SP_THYMOCYTE_DN
1441	GSE360_HIGH_DOSE_B_MALAYI_VS_M_TUBERCULOSIS_MAC_UP
1442	GSE41867_NAIVE_VS_DAY6_LCMV_ARMSTRONG_EFFECTOR_CD8_TCELL_DN
1443	GSE43863_DAY6_EFF_VS_DAY150_MEM_TFH_CD4_TCELL_UP
1444	GSE15330_HSC_VS_LYMPHOID_PRIMED_MULTIPOTENT_PROGENITOR_IKAROS_KO_DN
1445	GSE16385_ROSIGLITAZONE_IFNG_TNF_VS_IL4_STIM_MACROPHAGE_DN
1446	GSE36009_WT_VS_NLRP10_KO_DC_LPS_STIM_DN
1447	GSE37605_NOD_VS_C57BL6_IRES_GFP_TREG_DN
1448	GSE38681_WT_VS_LYL1_KO_LYMPHOID_PRIMED_MULTIPOTENT_PROGENITOR_UP
1449	GSE43955_1H_VS_20H_ACT_CD4_TCELL_WITH_TGFB_IL6_UP
1450	GSE6259_BCELL_VS_CD4_TCELL_DN
1451	GSE11864_UNTREATED_VS_CSF1_IFNG_IN_MAC_DN
1452	GSE17721_CTRL_VS_GARDIQUIMOD_2H_BMDC_UP
1453	GSE20366_TREG_VS_NAIVE_CD4_TCELL_HOMEOSTATIC_CONVERSION_DN
1454	GSE23505_UNTREATED_VS_4DAY_IL6_IL1_TGFB_TREATED_CD4_TCELL_UP
1455	GSE37301_MULTIPOTENT_PROGENITOR_VS_CD4_TCELL_UP
1456	GSE3982_DC_VS_CENT_MEMORY_CD4_TCELL_DN
1457	GSE411_100MIN_VS_400MIN_IL6_STIM_SOCS3_KO_MACROPHAGE_UP
1458	GSE4142_NAIVE_BCELL_VS_PLASMA_CELL_DN
1459	GSE5503_LIVER_DC_VS_PLN_DC_ACTIVATED_ALLOGENIC_TCELL_DN
1460	GSE13229_IMM_VS_MATURE_NKCELL_UP
1461	GSE19941_LPS_VS_LPS_AND_IL10_STIM_IL10_KO_MACROPHAGE_DN
1462	GSE25123_CTRL_VS_IL4_STIM_MACROPHAGE_UP
1463	GSE26343_UNSTIM_VS_LPS_STIM_NFAT5_KO_MACROPHAGE_DN
1464	GSE2770_UNTREATED_VS_TGFB_AND_IL12_TREATED_ACT_CD4_TCELL_6H_UP
1465	GSE41867_DAY8_VS_DAY15_LCMV_CLONE13_EFFECTOR_CD8_TCELL_DN
1466	GSE42021_TREG_VS_TCONV_PLN_DN
1467	GSE45739_NRAS_KO_VS_WT_ACD3_ACD28_STIM_CD4_TCELL_UP
1468	GSE25088_CTRL_VS_IL4_STIM_MACROPHAGE_DN
