# Supplementary material for: Benign breast tumors may arise on different immunological backgrounds
Source: Mol Oncol. 2024 May 16;18(10):2495–509. doi: 10.1002/1878-0261.13655 (PMC11459044; doi:10.1002/1878-0261.13655)
Supplement: Supplementary file 8 — Table S4. Comparison of gene sets in malignant and benign tumors. [file MOL2-18-2495-s006.txt]

x
1	GSE10239_NAIVE_VS_MEMORY_CD8_TCELL_DN
2	GSE12707_AT16L1_HYPOMORPH_VS_WT_THYMUS_UP
3	GSE12845_IGD_NEG_BLOOD_VS_DARKZONE_GC_TONSIL_BCELL_UP
4	GSE13485_PRE_VS_POST_YF17D_VACCINATION_PBMC_DN
5	GSE13738_TCR_VS_BYSTANDER_ACTIVATED_CD4_TCELL_UP
6	GSE14000_TRANSLATED_RNA_VS_MRNA_4H_LPS_DC_DN
7	GSE14308_TH2_VS_NAIVE_CD4_TCELL_DN
8	GSE14769_40MIN_VS_360MIN_LPS_BMDM_DN
9	GSE14769_UNSTIM_VS_360MIN_LPS_BMDM_DN
10	GSE17186_MEMORY_VS_CD21LOW_TRANSITIONAL_BCELL_DN
11	GSE17301_CTRL_VS_48H_ACD3_ACD28_IFNA5_STIM_CD8_TCELL_UP
12	GSE17721_CTRL_VS_POLYIC_1H_BMDC_UP
13	GSE17721_PAM3CSK4_VS_GADIQUIMOD_0.5H_BMDC_DN
14	GSE17974_2H_VS_72H_UNTREATED_IN_VITRO_CD4_TCELL_UP
15	GSE18281_PERIMEDULLARY_CORTICAL_REGION_VS_WHOLE_CORTEX_THYMUS_DN
16	GSE18281_SUBCAPSULAR_VS_CENTRAL_CORTICAL_REGION_OF_THYMUS_DN
17	GSE18791_CTRL_VS_NEWCASTLE_VIRUS_DC_1H_UP
18	GSE18791_CTRL_VS_NEWCASTLE_VIRUS_DC_6H_DN
19	GSE18791_UNSTIM_VS_NEWCATSLE_VIRUS_DC_10H_UP
20	GSE18791_UNSTIM_VS_NEWCATSLE_VIRUS_DC_18H_UP
21	GSE18791_UNSTIM_VS_NEWCATSLE_VIRUS_DC_6H_DN
22	GSE18893_TCONV_VS_TREG_24H_TNF_STIM_DN
23	GSE19888_ADENOSINE_A3R_INH_PRETREAT_AND_ACT_BY_A3R_VS_TCELL_MEMBRANES_ACT_MAST_CELL_UP
24	GSE19888_CTRL_VS_TCELL_MEMBRANES_ACT_MAST_CELL_PRETREAT_A3R_INH_DN
25	GSE21033_1H_VS_24H_POLYIC_STIM_DC_DN
26	GSE21360_PRIMARY_VS_TERTIARY_MEMORY_CD8_TCELL_UP
27	GSE21927_UNTREATED_VS_GMCSF_GCSF_TREATED_BONE_MARROW_UP
28	GSE22045_TREG_VS_TCONV_DN
29	GSE22103_UNSTIM_VS_GMCSF_AND_IFNG_STIM_NEUTROPHIL_UP
30	GSE22196_HEALTHY_VS_OBESE_MOUSE_SKIN_GAMMADELTA_TCELL_UP
31	GSE22886_CD8_TCELL_VS_BCELL_NAIVE_UP
32	GSE22886_CTRL_VS_LPS_24H_DC_DN
33	GSE23398_WT_VS_IL2_KO_CD4_TCELL_SCURFY_MOUSE_UP
34	GSE24726_WT_VS_E2_2_KO_PDC_DAY4_POST_DELETION_UP
35	GSE24726_WT_VS_E2_2_KO_PDC_DN
36	GSE2585_THYMIC_DC_VS_MTEC_DN
37	GSE2585_THYMIC_MACROPHAGE_VS_MTEC_UP
38	GSE26030_TH1_VS_TH17_DAY15_POST_POLARIZATION_DN
39	GSE26030_UNSTIM_VS_RESTIM_TH17_DAY5_POST_POLARIZATION_DN
40	GSE2770_IL12_AND_TGFB_VS_IL4_TREATED_ACT_CD4_TCELL_48H_UP
41	GSE2770_TGFB_AND_IL4_ACT_VS_ACT_CD4_TCELL_2H_DN
42	GSE2770_UNTREATED_VS_TGFB_AND_IL12_TREATED_ACT_CD4_TCELL_48H_UP
43	GSE27786_LSK_VS_CD4_TCELL_DN
44	GSE27786_NKCELL_VS_MONO_MAC_UP
45	GSE27859_DC_VS_CD11C_INT_F480_INT_DC_UP
46	GSE28783_ANTI_MIR33_VS_UNTREATED_ATHEROSCLEROSIS_MACROPHAGE_UP
47	GSE29618_LAIV_VS_TIV_FLU_VACCINE_DAY7_BCELL_DN
48	GSE29618_PRE_VS_DAY7_POST_LAIV_FLU_VACCINE_BCELL_UP
49	GSE29618_PRE_VS_DAY7_POST_TIV_FLU_VACCINE_PDC_DN
50	GSE30971_WBP7_HET_VS_KO_MACROPHAGE_2H_LPS_STIM_UP
51	GSE31622_WT_VS_KLF3_KO_BCELL_DN
52	GSE32423_CTRL_VS_IL7_IL4_MEMORY_CD8_TCELL_DN
53	GSE339_CD8POS_VS_CD4CD8DN_DC_IN_CULTURE_UP
54	GSE34006_WT_VS_A2AR_KO_TREG_DN
55	GSE34156_NOD2_LIGAND_VS_TLR1_TLR2_LIGAND_6H_TREATED_MONOCYTE_DN
56	GSE34156_NOD2_LIGAND_VS_TLR1_TLR2_LIGAND_6H_TREATED_MONOCYTE_UP
57	GSE34205_RSV_VS_FLU_INF_INFANT_PBMC_DN
58	GSE34515_CD16_NEG_VS_POS_MONOCYTE_UP
59	GSE360_CTRL_VS_M_TUBERCULOSIS_DC_DN
60	GSE36527_CD69_NEG_VS_POS_TREG_CD62L_LOS_KLRG1_NEG_UP
61	GSE37301_MULTIPOTENT_PROGENITOR_VS_GRAN_MONO_PROGENITOR_DN
62	GSE37416_0H_VS_48H_F_TULARENSIS_LVS_NEUTROPHIL_DN
63	GSE37416_CTRL_VS_24H_F_TULARENSIS_LVS_NEUTROPHIL_DN
64	GSE37532_WT_VS_PPARG_KO_LN_TCONV_DN
65	GSE37534_UNTREATED_VS_PIOGLITAZONE_TREATED_CD4_TCELL_PPARG1_AND_FOXP3_TRASDUCED_DN
66	GSE37534_UNTREATED_VS_ROSIGLITAZONE_TREATED_CD4_TCELL_PPARG1_AND_FOXP3_TRASDUCED_DN
67	GSE38681_WT_VS_LYL1_KO_LYMPHOID_PRIMED_MULTIPOTENT_PROGENITOR_DN
68	GSE40068_CXCR5NEG_BCL6NEG_CD4_TCELL_VS_CXCR5POS_BCL6NEG_TFH_UP
69	GSE40274_CTRL_VS_FOXP3_AND_EOS_TRANSDUCED_ACTIVATED_CD4_TCELL_UP
70	GSE40274_CTRL_VS_HELIOS_TRANSDUCED_ACTIVATED_CD4_TCELL_UP
71	GSE40666_STAT1_KO_VS_STAT4_KO_CD8_TCELL_WITH_IFNA_STIM_90MIN_DN
72	GSE40666_UNTREATED_VS_IFNA_STIM_EFFECTOR_CD8_TCELL_90MIN_UP
73	GSE4142_NAIVE_VS_MEMORY_BCELL_UP
74	GSE41867_DAY6_EFFECTOR_VS_DAY30_EXHAUSTED_CD8_TCELL_LCMV_CLONE13_UP
75	GSE42021_TCONV_PLN_VS_CD24INT_TCONV_THYMUS_DN
76	GSE42724_NAIVE_BCELL_VS_PLASMABLAST_UP
77	GSE46606_UNSTIM_VS_CD40L_IL2_IL5_3DAY_STIMULATED_IRF4HIGH_SORTED_BCELL_DN
78	GSE46606_UNSTIM_VS_CD40L_IL2_IL5_3DAY_STIMULATED_IRF4MID_SORTED_BCELL_DN
79	GSE4748_CTRL_VS_CYANOBACTERIUM_LPSLIKE_STIM_DC_1H_DN
80	GSE5589_LPS_VS_LPS_AND_IL6_STIM_MACROPHAGE_45MIN_UP
81	GSE6092_B_BURGDOFERI_VS_B_BURGDORFERI_AND_IFNG_STIM_ENDOTHELIAL_CELL_DN
82	GSE6269_FLU_VS_E_COLI_INF_PBMC_UP
83	GSE6269_FLU_VS_STREP_PNEUMO_INF_PBMC_UP
84	GSE6269_HEALTHY_VS_FLU_INF_PBMC_DN
85	GSE7548_DAY7_VS_DAY28_PCC_IMMUNIZATION_CD4_TCELL_DN
86	GSE7764_NKCELL_VS_SPLENOCYTE_DN
87	KAECH_NAIVE_VS_DAY8_EFF_CD8_TCELL_DN
88	GSE16385_UNTREATED_VS_12H_ROSIGLITAZONE_IL4_TREATED_MACROPHAGE_DN
89	GSE16451_CTRL_VS_WEST_EQUINE_ENC_VIRUS_IMMATURE_NEURON_CELL_LINE_UP
90	GSE17721_0.5H_VS_24H_CPG_BMDC_UP
91	GSE17721_4H_VS_24H_POLYIC_BMDC_UP
92	GSE17721_PAM3CSK4_VS_CPG_8H_BMDC_DN
93	GSE18791_CTRL_VS_NEWCASTLE_VIRUS_DC_14H_UP
94	GSE18893_CTRL_VS_TNF_TREATED_TCONV_2H_DN
95	GSE21033_3H_VS_24H_POLYIC_STIM_DC_DN
96	GSE25123_CTRL_VS_IL4_AND_ROSIGLITAZONE_STIM_MACROPHAGE_UP
97	GSE27786_CD4_TCELL_VS_NKCELL_DN
98	GSE2826_WT_VS_XID_BCELL_UP
99	GSE29618_LAIV_VS_TIV_FLU_VACCINE_DAY7_MONOCYTE_DN
100	GSE44649_WT_VS_MIR155_KO_ACTIVATED_CD8_TCELL_UP
101	GSE7548_NAIVE_VS_DAY7_PCC_IMMUNIZATION_CD4_TCELL_DN
102	GSE8685_IL2_ACT_IL2_STARVED_VS_IL15_ACT_IL2_STARVED_CD4_TCELL_UP
103	GSE10463_CD40L_AND_VA347_VS_CD40L_IN_DC_UP
104	GSE11961_FOLLICULAR_BCELL_VS_GERMINAL_CENTER_BCELL_DAY7_UP
105	GSE19888_ADENOSINE_A3R_ACT_VS_TCELL_MEMBRANES_ACT_IN_MAST_CELL_DN
106	GSE22140_HEALTHY_VS_ARTHRITIC_GERMFREE_MOUSE_CD4_TCELL_UP
107	GSE27786_NKCELL_VS_NEUTROPHIL_DN
108	GSE43955_10H_VS_60H_ACT_CD4_TCELL_UP
109	GSE4748_LPS_VS_LPS_AND_CYANOBACTERIUM_LPSLIKE_STIM_DC_3H_UP
110	GSE6259_33D1_POS_DC_VS_CD4_TCELL_UP
111	GSE9601_UNTREATED_VS_PI3K_INHIBITOR_TREATED_HCMV_INF_MONOCYTE_UP
112	GSE17721_POLYIC_VS_CPG_24H_BMDC_UP
113	GSE17974_0.5H_VS_72H_IL4_AND_ANTI_IL12_ACT_CD4_TCELL_UP
114	GSE18791_UNSTIM_VS_NEWCATSLE_VIRUS_DC_1H_DN
115	GSE19888_ADENOSINE_A3R_ACT_VS_A3R_ACT_WITH_A3R_INH_PRETREATMENT_IN_MAST_CELL_DN
116	GSE28737_BCL6_HET_VS_BCL6_KO_FOLLICULAR_BCELL_UP
117	GSE29164_UNTREATED_VS_CD8_TCELL_AND_IL12_TREATED_MELANOMA_DAY3_UP
118	GSE41867_DAY15_EFFECTOR_VS_DAY30_EXHAUSTED_CD8_TCELL_LCMV_CLONE13_DN
119	GSE41867_DAY15_EFFECTOR_VS_DAY30_EXHAUSTED_CD8_TCELL_LCMV_CLONE13_UP
120	GSE42021_CD24INT_TREG_VS_CD24INT_TCONV_THYMUS_UP
121	GSE43955_1H_VS_10H_ACT_CD4_TCELL_WITH_TGFB_IL6_UP
122	GSE46606_UNSTIM_VS_CD40L_IL2_IL5_1DAY_STIMULATED_IRF4MID_SORTED_BCELL_DN
123	GSE15330_HSC_VS_LYMPHOID_PRIMED_MULTIPOTENT_PROGENITOR_DN
124	GSE17721_LPS_VS_PAM3CSK4_16H_BMDC_DN
125	GSE18791_CTRL_VS_NEWCASTLE_VIRUS_DC_16H_DN
126	GSE22033_UNTREATED_VS_MRL24_TREATED_MEF_DN
127	GSE22886_NAIVE_CD4_TCELL_VS_MEMORY_TCELL_DN
128	GSE31082_CD4_VS_CD8_SP_THYMOCYTE_DN
129	GSE34156_UNTREATED_VS_6H_NOD2_LIGAND_TREATED_MONOCYTE_DN
130	GSE39820_CTRL_VS_TGFBETA3_IL6_IL23A_CD4_TCELL_DN
131	GSE44955_MCSF_VS_MCSF_AND_IL27_STIM_MACROPHAGE_DN
132	GSE14000_UNSTIM_VS_16H_LPS_DC_DN
133	GSE14000_UNSTIM_VS_4H_LPS_DC_DN
134	GSE16385_MONOCYTE_VS_12H_ROSIGLITAZONE_IFNG_TNF_TREATED_MACROPHAGE_DN
135	GSE16385_MONOCYTE_VS_12H_ROSIGLITAZONE_IL4_TREATED_MACROPHAGE_DN
136	GSE17721_LPS_VS_PAM3CSK4_2H_BMDC_DN
137	GSE24081_CONTROLLER_VS_PROGRESSOR_HIV_SPECIFIC_CD8_TCELL_DN
138	GSE24671_CTRL_VS_BAKIMULC_INFECTED_MOUSE_SPLENOCYTES_UP
139	GSE6269_HEALTHY_VS_STAPH_AUREUS_INF_PBMC_UP
140	GSE20152_SPHK1_KO_VS_WT_HTNFA_OVERXPRESS_ANKLE_DN
141	GSE26669_CTRL_VS_COSTIM_BLOCK_MLR_CD8_TCELL_UP
142	GSE36009_UNSTIM_VS_LPS_STIM_NLRP10_KO_DC_UP
143	GSE3920_UNTREATED_VS_IFNG_TREATED_FIBROBLAST_UP
144	GSE6259_FLT3L_INDUCED_DEC205_POS_DC_VS_CD8_TCELL_DN
145	GSE13485_CTRL_VS_DAY1_YF17D_VACCINE_PBMC_UP
146	GSE16755_CTRL_VS_IFNA_TREATED_MAC_DN
147	GSE22886_IL2_VS_IL15_STIM_NKCELL_DN
148	GSE33162_HDAC3_KO_VS_HDAC3_KO_4H_LPS_STIM_MACROPHAGE_UP
149	GSE12001_MIR223_KO_VS_WT_NEUTROPHIL_UP
150	GSE22443_IL2_VS_IL12_TREATED_ACT_CD8_TCELL_DN
151	GSE30083_SP2_VS_SP4_THYMOCYTE_UP
152	GSE3039_CD4_TCELL_VS_NKT_CELL_DN
153	GSE32255_UNSTIM_VS_4H_LPS_STIM_DC_DN
154	GSE38697_LIGHT_ZONE_VS_DARK_ZONE_BCELL_UP
155	GSE13887_HEALTHY_VS_LUPUS_RESTING_CD4_TCELL_DN
156	GSE26030_UNSTIM_VS_RESTIM_TH1_DAY15_POST_POLARIZATION_DN
157	GSE360_DC_VS_MAC_L_MAJOR_UP
158	GSE10325_BCELL_VS_LUPUS_BCELL_DN
159	GSE39820_CTRL_VS_TGFBETA3_IL6_CD4_TCELL_UP
160	GSE43955_1H_VS_42H_ACT_CD4_TCELL_WITH_TGFB_IL6_UP
161	GSE5589_IL6_KO_VS_IL10_KO_LPS_AND_IL6_STIM_MACROPHAGE_45MIN_DN
162	GSE17721_PAM3CSK4_VS_CPG_4H_BMDC_UP
163	GSE29617_CTRL_VS_DAY3_TIV_FLU_VACCINE_PBMC_2008_UP
164	GSE35685_CD34POS_CD38NEG_VS_CD34POS_CD10POS_BONE_MARROW_DN
165	GSE10239_MEMORY_VS_DAY4.5_EFF_CD8_TCELL_UP
166	GSE32164_RESTING_DIFFERENTIATED_VS_CMYC_INHIBITED_MACROPHAGE_DN
167	GSE36888_STAT5_AB_KNOCKIN_VS_WT_TCELL_IL2_TREATED_6H_UP
168	GSE43863_TH1_VS_LY6C_INT_CXCR5POS_EFFECTOR_CD4_TCELL_UP
169	GSE6259_FLT3L_INDUCED_DEC205_POS_DC_VS_BCELL_UP
170	GSE22886_NAIVE_CD4_TCELL_VS_NKCELL_DN
171	GSE37605_C57BL6_VS_NOD_FOXP3_IRES_GFP_TCONV_DN
172	GSE40184_HEALTHY_VS_HCV_INFECTED_DONOR_PBMC_DN
173	GSE26890_CXCR1_NEG_VS_POS_EFFECTOR_CD8_TCELL_DN
174	GSE40274_CTRL_VS_IRF4_TRANSDUCED_ACTIVATED_CD4_TCELL_UP
175	GSE9601_UNTREATED_VS_NFKB_INHIBITOR_TREATED_HCMV_INF_MONOCYTE_DN
176	GSE17721_CPG_VS_GARDIQUIMOD_6H_BMDC_DN
177	GSE19888_ADENOSINE_A3R_INH_VS_TCELL_MEMBRANES_ACT_MAST_CELL_UP
178	GSE19888_CTRL_VS_T_CELL_MEMBRANES_ACT_MAST_CELL_UP
179	GSE29618_PRE_VS_DAY7_POST_TIV_FLU_VACCINE_BCELL_DN
180	GSE17721_0.5H_VS_24H_PAM3CSK4_BMDC_UP
181	GSE18281_SUBCAPSULAR_CORTICAL_REGION_VS_WHOLE_CORTEX_THYMUS_DN
182	GSE5679_PPARG_LIGAND_ROSIGLITAZONE_VS_ROSIGLITAZONE_AND_RARA_AGONIST_AM580_TREATED_DC_UP
183	GSE12392_WT_VS_IFNB_KO_CD8A_NEG_SPLEEN_DC_UP
184	GSE36527_CD69_NEG_VS_POS_TREG_CD62L_LOS_KLRG1_NEG_DN
185	GSE11386_NAIVE_VS_MEMORY_BCELL_UP
186	GSE17721_CTRL_VS_POLYIC_12H_BMDC_UP
187	GSE2770_TGFB_AND_IL4_VS_TGFB_AND_IL12_TREATED_ACT_CD4_TCELL_48H_DN
188	GSE29614_DAY3_VS_DAY7_TIV_FLU_VACCINE_PBMC_UP
189	GSE14386_UNTREATED_VS_IFNA_TREATED_ACT_PBMC_MS_PATIENT_DN
190	GSE37301_MULTIPOTENT_PROGENITOR_VS_PRO_BCELL_UP
191	GSE11864_CSF1_VS_CSF1_IFNG_PAM3CYS_IN_MAC_DN
192	GSE12845_NAIVE_VS_DARKZONE_GC_TONSIL_BCELL_DN
193	GSE17721_PAM3CSK4_VS_GADIQUIMOD_8H_BMDC_UP
194	GSE20754_WT_VS_TCF1_KO_MEMORY_CD8_TCELL_UP
195	GSE21670_UNTREATED_VS_TGFB_TREATED_STAT3_KO_CD4_TCELL_DN
196	GSE360_L_DONOVANI_VS_B_MALAYI_LOW_DOSE_MAC_DN
197	GSE32986_CURDLAN_LOWDOSE_VS_CURDLAN_HIGHDOSE_STIM_DC_DN
198	GSE16385_IFNG_TNF_VS_UNSTIM_MACROPHAGE_ROSIGLITAZONE_TREATED_UP
199	GSE17721_PAM3CSK4_VS_GADIQUIMOD_4H_BMDC_UP
200	GSE22935_UNSTIM_VS_24H_MBOVIS_BCG_STIM_MACROPHAGE_UP
201	GSE6674_UNSTIM_VS_ANTI_IGM_AND_CPG_STIM_BCELL_UP
202	GSE2770_IL12_ACT_VS_ACT_CD4_TCELL_48H_DN
203	GSE43955_1H_VS_42H_ACT_CD4_TCELL_UP
204	GSE5542_IFNG_VS_IFNA_TREATED_EPITHELIAL_CELLS_6H_UP
205	GSE32255_UNSTIM_VS_4H_LPS_STIM_DC_UP
206	GSE6674_PL2_3_VS_ANTI_IGM_AND_CPG_STIM_BCELL_UP
207	GSE3039_ALPHAALPHA_CD8_TCELL_VS_B1_BCELL_DN
208	GSE25123_CTRL_VS_IL4_AND_ROSIGLITAZONE_STIM_PPARG_KO_MACROPHAGE_DN
209	GSE27896_HDAC6_KO_VS_WT_TREG_UP
210	GSE360_L_DONOVANI_VS_T_GONDII_MAC_DN
211	GSE16385_MONOCYTE_VS_12H_ROSIGLITAZONE_IL4_TREATED_MACROPHAGE_UP
212	GSE29949_CD8_NEG_DC_SPLEEN_VS_MONOCYTE_BONE_MARROW_UP
213	GSE17721_POLYIC_VS_CPG_4H_BMDC_DN
214	GSE20500_RETINOIC_ACID_VS_RARA_ANTAGONIST_TREATED_CD4_TCELL_DN
215	GSE3982_DC_VS_MAC_LPS_STIM_DN
216	GSE13547_WT_VS_ZFX_KO_BCELL_DN
217	GSE15330_HSC_VS_LYMPHOID_PRIMED_MULTIPOTENT_PROGENITOR_IKAROS_KO_UP
218	GSE17721_POLYIC_VS_GARDIQUIMOD_4H_BMDC_DN
219	GSE22033_UNTREATED_VS_MRL24_TREATED_MEF_UP
220	GSE11864_CSF1_IFNG_VS_CSF1_IFNG_PAM3CYS_IN_MAC_DN
221	GSE18791_UNSTIM_VS_NEWCATSLE_VIRUS_DC_18H_DN
222	GSE32423_MEMORY_VS_NAIVE_CD8_TCELL_IL7_IL4_DN
223	GSE40274_IRF4_VS_FOXP3_AND_IRF4_TRANSDUCED_ACTIVATED_CD4_TCELL_UP
224	GSE21033_3H_VS_12H_POLYIC_STIM_DC_UP
225	GSE21670_UNTREATED_VS_TGFB_IL6_TREATED_CD4_TCELL_UP
226	GSE411_UNSTIM_VS_400MIN_IL6_STIM_MACROPHAGE_DN
227	GSE11864_UNTREATED_VS_CSF1_IFNG_IN_MAC_DN
