# Supplementary material for: Benign breast tumors may arise on different immunological backgrounds
Source: Mol Oncol. 2024 May 16;18(10):2495–509. doi: 10.1002/1878-0261.13655 (PMC11459044; doi:10.1002/1878-0261.13655)
Supplement: Supplementary file 15 — Table S11. Genes within specific pathways. [file MOL2-18-2495-s012.xlsx]

## Sheet: 227 pathways and genes
GSE3039_CD4_TCELL_VS_NKT_CELL_DN	ACOT8	PPM1E	TBC1D25	EXO1	ITGAM	SLX4	TFEB	DXO	MND1	NR1H2	ESYT2	RFC4	BAMBI	E2F4	ACBD6	CEP85	WDR62	RPRD1B	POLH	GPR27	MRPL18	NCAPG2	CEP152	PRKAR1A	ALDOB	PSMD3	SLC22A4	MAZ	C8orf58	RAB27A	RAB37	ELOVL3	ANP32E	PPIL1	GMFG	RBBP8	ACADL	POLE	IFT27	C5orf15	PSTPIP1	PPP6R1	FES	EZH2	PA2G4	ZDHHC16	TIMELESS	TSEN34	PPP1R35
GSE17721_POLYIC_VS_CPG_24H_BMDC_UP	ADA	NTF3	CDKN1A	VDAC2	SCAND1	PABPC1	BCL9	PDLIM4	EFNB2	GUK1	VPS26C	ANGEL2	CLASP2	THRAP3	GJB5	ATG9B	GBX2	UBE2V1	MSLN	ST6GALNAC1	S100A9	PPARGC1B	AUH	COL4A4	ACADL	RASA2	FGF19	SNN	P2RY14	SPTLC2	RNF181	NDUFB11	SLC4A8	CSPP1	RBM43	NFIL3	ELANE	HEBP1	TLE2	CNPPD1	DNAJC12	SLFN12	NAGLU	GGH	FABP3	CHMP4B	CIITA	DGUOK	ZNF593
GSE40274_CTRL_VS_FOXP3_AND_EOS_TRANSDUCED_ACTIVATED_CD4_TCELL_UP	ADAM15	PTPN4	FERMT3	ITSN2	SH3BP1	KIF21B	ANO6	TRPV2	TMEM59	PPP1R9B	SPIRE1	ST6GAL1	PI4KB	ADGRE5	PRKAR2B	RGS14	HCFC2	SGO1	TET1	TSPO2	MCTP2	FLACC1	EPSTI1	GLO1	SNX20	YPEL2	MBOAT1	DPP4	BRWD1	TMEM106B	TMEM9B	TMEM71	FGL2	AGAP1	STARD9	PPP1R21	STOM	SYPL1	KIF23	ABCA7	S100A6	CD300C	ARHGAP9	CD81	COBLL1	KLHL5	TRIM59	TLR6	AQP1
GSE22045_TREG_VS_TCONV_DN	ADPRHL1	TMEM25	SEC14L1P1	LRRN3	SNORD104	HMGN3	NUB1	STX3	AMDHD1	STIM2	KISS1R	THYN1	LRRC74B	SLC20A1	MXI1	DUSP5P1	GVINP1	GALNT12	SPON1	ZNF18	USP51	TMEM71	GSTM1	METTL16	FOXJ3	TMEM131L	FAM153B	ZNF397	LRP6	HEBP1	SMIM19	ZNF493	ST7L	AC093642.2	CBY1	AL138828.1	SLC22A23	CLIC6	KIAA0895	ZNF439	EIF4G1	ORC5	SNTB1	APP	JMJD8	ZNF629	UQCC1	ADGRG5	EIF2B3
GSE40274_CTRL_VS_IRF4_TRANSDUCED_ACTIVATED_CD4_TCELL_UP	AGAP1	FNDC11	KCTD11	SEC22C	MRPL49	CTBP2	ELOVL1	FAM161A	TMEM50A	S1PR4	PSAP	SGIP1	NFAM1	YY1	DUSP7	GPR155	PPP1R9B	NMI	NXPE4	MRPL11	LRP5	SULF2	DOCK1	CCPG1	CD300LD	ASB7	SLC8B1	PTRH2	BLOC1S3	SERPINB8	SPCS1	AP2S1	RAB31	CASP9	ARL6IP1	PLA2G4A	ALOX5AP	LIPA	TBC1D9	SLC46A3	MCEE	PDLIM2	MRPL57	CTSS	TIFAB	COL14A1	SLC27A4	PDGFB	CCND1
GSE41867_DAY6_EFFECTOR_VS_DAY30_EXHAUSTED_CD8_TCELL_LCMV_CLONE13_UP	AGR2	FAM209A	DAAM1	COA5	ENPP4	IP6K1	DNAL1	LLGL1	ZNF513	ZBP1	TP53BP1	ADIPOQ	NT5C3A	TAPBP	IFT80	GSN	PLSCR3	ITPR1	ADGRL2	TSGA10	EPSTI1	BATF2	CSF2	TALDO1	SIAE	SCLY	IFIT1	C9orf64	IFITM3	RAB19	ALOX5AP	IDNK	IL12A	UHRF1	C19orf12	ZNF23	FRMD4A	SGCB	C1orf54	CCRL2	MAF	SLFN12L	HK1	TOR3A	LGALS3BP	SUCO	CSF1	SOAT2	PDE8A
GSE5589_IL6_KO_VS_IL10_KO_LPS_AND_IL6_STIM_MACROPHAGE_45MIN_DN	AK8	CDK2AP1	ARHGAP12	SAMHD1	ORC4	HFE	MREG	MTDH	SLC25A51	TSPAN31	PEX16	CSGALNACT2	TAX1BP3	SDF4	PLPP3	GSTZ1	ETV3	USP3	ADPRH	IMPACT	CCR5	ADD3	TMEM69	TF	TRIM25	SRP72	IGF2BP2	RPIA	DENND2A	ANGPTL4	EPB41L1	CD74	PITPNC1	ITPK1	LARP4B	GJD4	ADH1C	PBX1	MIEF1	F3	FAM20C	GBP2	SOCS2	ACY3	ATP6V0A2	NIPA2	SPHK1	RAB33B	DET1
GSE12392_WT_VS_IFNB_KO_CD8A_NEG_SPLEEN_DC_UP	AKR1A1	PPA1	CYTH1	HSD3B7	HIPK2	ANXA7	MBOAT1	CPD	ALMS1	TFDP2	GPR4	NOP2	CAPN2	ATMIN	PYGO2	SYNRG	RIPK3	IL11RA	LGALS3	ME2	WDR91	GOLIM4	FGD6	EXTL3	ADAM19	TPST2	PRDX2	STX3	ALDOA	TOP1	PLAAT3	ACTN1	CTDP1	BCL2L14	MRPL42	GAMT	TCF12	PPP1R14B	PRDM5	EEFSEC	WASHC5	ALDH2	SCARB2	HADH	ITFG2	CISD3	FOXJ1	HTR7	SSR4
GSE7764_NKCELL_VS_SPLENOCYTE_DN	ANK1	WDR74	CYP4F3	PRPS1	CCNF	NXPE4	ELL3	FIS1	PKIB	ALG8	TMEM64	TECR	CEP41	RSL1D1	BDH1	RAPGEF4	BFSP2	PXK	GYPC	MTA2	TNFRSF13B	CDK2AP2	SNX8	UBAP1	NCF2	XAF1	PRMT1	GPD1L	PLCG1	NDST1	SPC24	AMZ2	KLHL7	CECR2	GPCPD1	APIP	SAMD11	GOLM2	SHOC2	MXI1	TP53I13	SLC29A1	PPARGC1B	CD81	PPME1	CXCR6	SRFBP1	TRIB2	FABP4
GSE22033_UNTREATED_VS_MRL24_TREATED_MEF_DN	AP2B1	MCOLN1	TMEM43	CTTN	NEBL	RHEB	CDV3	PLSCR2	LEPROT	TSPYL1	ST3GAL5	CFB	GATA6	AKAP12	IER5	TPM4	ZNF143	STAT3	LRRFIP2	RAPGEF6	TNFRSF1B	KIF25	PPP1R10	KRT83	PCNT	SEMA6A	ZNF202	FFAR3	UBE2W	ETNK1	JUNB	PHF14	LONP2	CTSV	GNL1	HOXA1	EPS8L1	TASOR	AGFG1	BTG3	TNNC2	APLP2	SEC23B	IFIH1	ACTL8	RAB1A	TRIM21	NOTCH1	GHITM
GSE40068_CXCR5NEG_BCL6NEG_CD4_TCELL_VS_CXCR5POS_BCL6NEG_TFH_UP	ARHGAP19	ARHGAP21	LGALS3BP	GEMIN2	RNASEH2B	TXNDC17	GALNT3	OIP5	RHBDF2	HSPA1B	CYP11A1	EFHD2	CD80	POGK	CRYBG3	SLC2A8	G6PD	NUTF2	IL2RA	CCDC141	FANCF	ADPRH	SGCB	NGLY1	PDIK1L	PAK6	PPIA	REEP4	TRMT1L	TG	RGS1	FCER1G	CAMK2N2	MELK	TAMM41	DNASE1L3	HIP1R	MACROH2A2	GFPT1	GLMP	MMD	PPP3CC	UQCR10	IRAK1BP1	MAFG	AP1S2	ZCCHC3	NIF3L1	DHRS1
GSE26030_UNSTIM_VS_RESTIM_TH17_DAY5_POST_POLARIZATION_DN	ARRDC4	WFS1	ACSL5	PRPS1	LRRC8B	CD83	CTNNAL1	NOL6	FLVCR2	CACNB4	G6PD	BCL7A	CD274	PITPNA	BATF3	IRGQ	CD1E	MYH9	CASP7	SPINT2	IRF4	ADAM15	MDH1	AMPD2	ABCG2	AIFM1	METTL1	PLXNA2	NPC1	HSD11B1	SLC26A6	EBF2	UBE2F	DNPEP	DIPK2B	BICD2	SLCO4A1	REEP5	HOMER2	ATP1A1	MAOA	SOCS1	GALNT18	FAR2	ERI1	RBM11	CASS4	AP2M1	AKIRIN2
GSE10239_NAIVE_VS_MEMORY_CD8_TCELL_DN	ATP5MC2	TAF12	RAMAC	DYNLRB1	CD84	DNAJC15	SEC61G	ZBTB39	TAFA3	BEST1	TMEM239	MROH2A	S100A5	EIF2AK2	COX6C	UQCR10	PHACTR3	URM1	HLA-A	CRTAM	SP110	TFR2	GFOD1	TRPM6	KLF1	GOT1L1	DACH1	NRXN2	PPP4R3A	BTF3	NDUFA7	CNTFR	RAP1GAP	GSTT1	AHDC1	PLCB2	NPR1	ARL4D	SERPINA12	FCGR2B	MAPRE2	TPRN	SLC34A1	CASP1	RHOC	UBE2N	ABCB10	CD244	ID2
GSE34205_RSV_VS_FLU_INF_INFANT_PBMC_DN	ATP6V0D2	LGALS3BP	CHST12	LY6E	HLA-F	NR3C2	SRGAP2	MVB12A	KIF21A	GMIP	REC8	HLA-B	SPATS2L	KLRD1	SLC22A18	TSEN54	TMEM255A	UBC	ADGRG1	HLA-A	BEX5	C1QC	RGL1	SPHK1	HLA-E	ACTN4	CCL8	GSTK1	NRBP1	IFITM1	HSH2D	OGFR	PTPN4	ELF1	CCL4	SPON2	CD3G	PPCDC	C1QB	UNC93B1	EIF2AK2	TRPC4AP	CD84	TBC1D9B	DDB2	LLGL2	GRN	RADX	ODF3B
GSE27896_HDAC6_KO_VS_WT_TREG_UP	ATXN7	GARRE1	DAP3	PSD4	NCOA1	SPRED1	MAU2	XPR1	ARRB1	GALNT4	OTUD5	PRR14	SYNE3	PRKCH	HEATR6	UTRN	SEPTIN6	ITGA10	EFL1	EYA2	ABTB2	PPP6R1	SLC41A1	HDAC10	GIT2	EPHX1	H6PD	SLCO4A1	TSC22D4	HECW2	PRKCD	NLRC3	PATZ1	PLCG1	SAFB	PTPN6	SNX25	THOC2	ARHGAP17	APLP2	COG3	LRCH1	SNRK	ELK4	UHRF2	SLC7A6	MAP3K8	SPATA13	GPR83
GSE40666_UNTREATED_VS_IFNA_STIM_EFFECTOR_CD8_TCELL_90MIN_UP	BAIAP3	CORO7	TLE3	BCAT1	CDYL2	BHLHE40	ZBTB7A	CTSV	ACP5	TMEM104	BMF	TAP1	COL4A4	CD151	CRIP1	EBI3	SLC1A5	ARHGAP31	OSBPL10	NYAP2	COX6A1	EHD1	SCARB1	TNIP2	VOPP1	RORA	ITPRIPL2	PTP4A3	PLCG2	FAS	MYO1F	ARHGAP44	STK38L	LINC00299	ALOXE3	KPNA2	CHAD	PLEKHG7	TIGIT	TFDP1	PDE1B	MVP	SYNPO	MNS1	TRERF1	TWF1	HFE	CAPG	NLRC5
GSE7548_DAY7_VS_DAY28_PCC_IMMUNIZATION_CD4_TCELL_DN	BARD1	DEFB1	PRKCD	RIPOR2	SLC7A7	VPS11	PSMB10	COX5B	DGKG	AIM2	ETHE1	MT1A	SLC6A12	RABGGTA	AKR1A1	CNTNAP2	EIF3I	MPDZ	ICAM2	SPTA1	FLAD1	PSEN1	HLA-DPA1	PSEN2	ZFP36L2	STX3	SNTB2	MT1F	FAM53B	FCGR1A	UBE2S	SNRPB	BCAP29	HSD17B1	BLNK	PSMB3	CLIC2	IL2RG	TRIB2	ANKMY2	PSME2	PSMA6	NDUFB7	S100A8	IDO1	SMARCC1	NDUFA7	UBA7	CFH
GSE35685_CD34POS_CD38NEG_VS_CD34POS_CD10POS_BONE_MARROW_DN	BCL3	MAP3K8	IL13RA1	ZFP36	MCOLN2	SUSD6	GAB1	UBXN4	SLC12A7	BMP2K	IL17RA	LITAF	GADD45G	CCR1	OXCT1	PTPN1	AGFG1	BUD31	LGALS9B	ZNF281	PIM1	NDRG1	PLSCR1	NFKBIA	EIF1AY	CCL4	CASP6	UGCG	TM2D2	SLC2A1	LCP2	BACH1	CXCL10	ST3GAL4	CD86	CCL13	CH25H	TOR3A	B4GALT3	JAK2	ZFAND5	MAP3K3	AFF1	CEBPD	GBP7	DUSP16	NFKBIZ	RAB3IL1	ADAM9
GSE4142_NAIVE_VS_MEMORY_BCELL_UP	BMPR2	C1QTNF7	SOX13	ATP1A2	ZNF474	IRX1	ENTPD5	FAM149A	SSTR3	MYADML2	CPNE1	SLC32A1	F3	TNNC1	NCMAP	TRAPPC6B	SNED1	TTC39B	DKKL1	CNTROB	TCF25	ACVR2A	KRTAP3-1	CLRN3	OXT	AOAH	KRT14	GAST	MEIG1	TEX9	LELP1	LINC01973	CRAT	CCDC6	CCDC113	KIF5C	CLCA2	TRIM33	RPS16	HJURP	HAND2	SLC36A1	EYA1	AVPR1A	CORO6	TP53INP2	ACVR1	RFESD	MCRIP1
GSE21670_UNTREATED_VS_TGFB_IL6_TREATED_CD4_TCELL_UP	BUB1B	CCDC82	SUGP2	EME1	MTFR2	E2F7	CADPS	TIAM1	PRC1	NCAPG2	HEMGN	STAG1	ZNF385B	POLQ	TTL	IQCD	CCNB2	EPS8	CENPE	TAF5	CDCA3	PBX3	NCKIPSD	SLC2A5	PSMC3IP	NEIL3	NUCKS1	TTK	CEP135	GFOD1	SFXN4	LUC7L3	CRYBG1	PIF1	CEP57L1	SAPCD2	PSIP1	SNW1	ECT2	UHRF1	ANKRD10	AGBL5	HMGB3P1	SPDL1	TCF12	GAS2L3	LPP	CCNE1	SYNE2
GSE36527_CD69_NEG_VS_POS_TREG_CD62L_LOS_KLRG1_NEG_UP	C19orf12	IFI44	IFIH1	IRF9	RNF114	TTC39B	PLEKHF2	RAPGEF6	RAB29	CDC42SE2	ZBP1	STAT2	CXCL10	SHFL	ISG15	IRGM	GBP6	IFIT2	PSMB9	APOBEC1	LGALS3BP	MYD88	ELOVL6	GBP7	MX2	RNF19B	GZMB	FAM102A	TASOR2	PARP14	PSMB10	ETNK1	HELZ2	TMEM140	ZNFX1	FAM111A	TNFSF10	AIDA	CMTM6	OAS1	RSAD2	DHX58	NEFM	NOTCH1	RTP4	TRIM25	CD274	USP18	CHMP4B
GSE21670_UNTREATED_VS_TGFB_TREATED_STAT3_KO_CD4_TCELL_DN	CAMK2D	MAL	RAB19	RAB27B	SLC37A3	NSMCE1	FAM102B	DPP4	TMEM71	RASL11A	SLC26A11	ARHGAP25	GFI1	RAB30	NFKBIZ	SGSH	CISH	KPNA6	CNKSR2	PLXDC1	HIPK1	DIPK1A	DHRS3	BCL11B	NCOA3	NDFIP2	H2BC21	XPOT	PTGER2	RAP1A	TIAM1	SEMA5A	PHF20L1	CDCA7L	MKRN1	NABP1	CXCR4	STK17B	C12orf76	IL2RA	MIR21	CXCL13	CASP3	RRAGD	TNFRSF9	IMMT	ACD	ATXN1	PITRM1
GSE23398_WT_VS_IL2_KO_CD4_TCELL_SCURFY_MOUSE_UP	CAMK2N2	DDX21	SPRY2	PSMD14	CP	MMP9	DIO2	TONSL	MOCS2	TMEM230	ENTPD6	MESD	JADE2	KITLG	AARS1	C1orf52	AIMP2	MTHFD2	IRAK1	TTC39C	SERPINB9	ADCY3	HBB	SPIC	UNC5B	NUP205	ZRANB3	MCM5	FAM83G	IRF2BP1	DNAJC15	DDIT3	PLD3	ARPC5L	SERTAD1	CENPT	IL18BP	PCNA	PRRX2	CHCHD1	DMPK	DIXDC1	SLC11A2	SERF2	IARS1	ANXA2	ANXA1	IL2RG	EVL
GSE22935_UNSTIM_VS_24H_MBOVIS_BCG_STIM_MACROPHAGE_UP	CAMKK1	SPICE1	SELENOV	FZD7	RGS9	HEBP1	UBE2H	WBP1	KCNK10	GSTM2	SHBG	KISS1R	FRAT2	GPR182	HIVEP3	SAMSN1	TJAP1	HTR1A	RRP7A	RCVRN	NCK1	IL17RA	MAPRE2	PTGER4	SLC4A4	HEXB	UBE2E2	TRAF3IP2	DTD1	HOXB4	HDAC6	CRADD	ADAM9	PTGES	C1S	BAZ2A	PEDS1	VAPA	WNT9A	GRB2	PLA2G10	PLEKHO2	RAB8B	MAP3K2	LRRK2	PLSCR1	GBP4	DYNC1I1	WLS
GSE4748_CTRL_VS_CYANOBACTERIUM_LPSLIKE_STIM_DC_1H_DN	CAPN7	LIG3	PARM1	RRNAD1	PDE1B	ATP2C1	PITPNB	VEGFA	HADHA	SGTB	TPBG	PARP1	DAO	TRAK1	FNBP4	FER	TMPO	CD36	ANGPTL4	KANK3	RIMKLB	PLAT	OPN4	THOC2	ATF7	CBS	FANCA	SRFBP1	IGHG1	GHRL	MIB1	SLC2A9	HOXB7	PLIN2	SERPINE1	RIC8A	PAPOLA	CLDN6	KIAA1522	MMP19	SRPRB	SGMS1	PCDH1	RGS8	PKHD1	ORMDL3	CAPZA3	MYLK2	HOXB1
GSE17721_4H_VS_24H_POLYIC_BMDC_UP	CAPZA1	ABCG2	S100A1	LPCAT1	BIRC5	CDK1	LSM12	FASN	GJB4	UQCRFS1	PSCA	PRKCI	MFSD10	TRAM1	NR1I3	SSBP4	NAB2	NDUFB5	CTSE	SPRYD7	LARP7	MAGOH	ACLY	FKBP1A	NUP160	CEP55	AIFM1	UBXN2A	HDDC2	ACAD9	EXOC4	GLUD1	RILPL2	NCKAP1L	ANXA2	MFSD14A	COTL1	NFKBIZ	AKR7A2	ADAM23	GAB1	RBM3	MEF2C	CCNJ	PRMT3	NKX2-8	SLC7A5	IARS1	MICOS13
GSE19888_ADENOSINE_A3R_ACT_VS_TCELL_MEMBRANES_ACT_IN_MAST_CELL_DN	CBLB	RCE1	GATAD2B	API5	KMT2D	MCUB	APH1A	SLC22A4	SNTB1	TMEM185B	CCL4	OR7E19P	ANP32A	NPEPPS	LINC00472	H3C7	IPO4	PLAT	ULK1	AP2A1	TMEM128	CPB2	ZNF12	TEX9	MID1IP1	OSBPL8	NKTR	TWNK	FOS	FEM1B	SRGAP2	MRPS30	NMRK2	DNMT3A	SLC46A1	IER2	APPBP2	FYN	TMUB1	GFOD1	PCIF1	ZNF395	POU3F3	WDR49	LINC00852	NELFA	CBLN2	MIR124-2HG	SF3B1
GSE17721_LPS_VS_PAM3CSK4_2H_BMDC_DN	CBY2	MRPL20	WWOX	ASCL3	C4orf19	FANCE	CYP11A1	KIF2C	BBS2	ST6GALNAC2	ADGRD1	KRTCAP3	BET1L	CDPF1	SLC35F6	MYLK2	DTNB	TMA16	MGAT2	KCTD1	MRPL33	NECAP1	NDUFS2	LIMD1	CHST2	PRKN	FAM117A	ERAS	S1PR3	OR10A4	ACIN1	TP53RK	GABRA3	CSF3R	HIBCH	ZFP1	KCND3	EFEMP1	SLC1A2	INPP5K	F11	PRKD1	INA	SEMA3F	ANAPC16	OCA2	FZD3	SSTR2	SLC17A6
GSE32423_MEMORY_VS_NAIVE_CD8_TCELL_IL7_IL4_DN	CCDC175	C9orf152	MAPK9	PHGDH	C8orf37	DEPDC5	BAZ2B	VPS4A	HSP90AA1	PEPD	ITGA10	ZC3H14	TTC37	MPP4	SNX25	GLE1	FBXO45	PCCA	RCOR3	BUB3	PRICKLE1	SPATC1L	GGA2	TUBB2B	TTC9C	METTL2B	GPRIN3	C1orf21	TAGAP	LUC7L3	TMEM168	TESK2	SCML4	CDC14A	MBNL3	TASOR2	DIP2C	STX6	PSMD11	BCLAF1	TRMT13	EEF1G	TMEM154	ST7	ZNF706	APC2	DLD	CENPC	TASP1
GSE29949_CD8_NEG_DC_SPLEEN_VS_MONOCYTE_BONE_MARROW_UP	CCN6	AHCYL1	PCBD1	ROCK1	SLC16A1	YWHAZ	PEPD	GATA3	KLHL18	IL4	MLEC	CAMK1	PDS5A	AOAH	DIXDC1	LIPA	CIITA	PER2	TRPC6	SEC23IP	MICAL2	IL2RB	APOBEC3C	TATDN2	RBM15B	FLOT2	ZBTB33	RNH1	SPTSSA	PTPRA	NT5E	CZIB	MAP2K6	SLC30A1	PLAA	COL6A3	MGST3	ZNF175	PIAS4	S100A11	SGCG	CCNG2	DAG1	SOCS1	RBM14	NME6	MTCL1	CRIP1	HIPK1
GSE17721_POLYIC_VS_CPG_4H_BMDC_DN	CD72	SLC6A20	PDF	LY75	C18orf32	CDC25A	HINFP	DDX54	TMEM128	KYAT3	FAM214B	CAPN8	UBE2E2	PSMD7	SIGLEC7	TRIB1	RILPL2	AOAH	PTGES	NCK2	BLOC1S4	TM9SF4	RAB11B	PIGM	POLM	IL17RA	TMED7	GPR153	RRN3	TMEM243	ETAA1	TACR3	NLRP3	IYD	BUD31	IL36A	ARHGAP31	CSF1	RDH10	PANK3	MRPL50	FSCN1	PHYKPL	GMFG	FMR1	OTUB1	SMAD2	ITGB1	MAN2A1
GSE17721_PAM3CSK4_VS_CPG_4H_BMDC_UP	CDC42SE1	SMDT1	SEC61B	ULK2	TMA16	SLC19A2	WDR6	SLC26A4	TMEM101	MEF2D	MRPL44	BIN3	TMEM120B	TFEB	FAM13B	SIAH1	POT1	CREBZF	SMARCAL1	ZBTB1	DENND2D	ORMDL1	CCNH	IFNGR2	VPS13C	MAT2A	ZNF600	CALR	HNRNPF	MEPCE	SARAF	ARHGAP1	HACD3	COTL1	KDM3A	TMEM165	EMC7	ARMC10	YY1	H2AX	C9orf64	CHPF	TCF3	CPS1	IFNGR1	ENDOG	TMUB2	KLF10	SECISBP2
GSE11386_NAIVE_VS_MEMORY_BCELL_UP	CDC45	RAD51AP1	NDUFB8	TEX9	PYCARD	MTX1	EIF3C	NDC80	LIN54	MDM1	LSM4	CEP55	PACSIN2	RAB11FIP4	RUNX1	CALM3	KNL1	LRR1	PPP3CA	NEPRO	KIF18A	F2RL2	ITGB2	EGLN1	CFL1	RAB27A	CDCA2	TOMM6	PSMD2	H2BC4	CETN2	DPM3	GSS	DYNC1I2	DHX29	SPN	GBP3	ZMPSTE24	TSPAN2	TOP2A	LYAR	COX4I1	VPS45	CRIP1	CLPTM1	DNAJB6	HSPA13	PGM2L1	PSMA7
GSE11864_UNTREATED_VS_CSF1_IFNG_IN_MAC_DN	CDK2AP2	LGALS3BP	MLF1	SDS	SERPINE2	GIT2	LYSMD2	RGS10	PGBD2	SEC61G	NSF	KCTD5	CKAP5	ARL2	MAT2B	SQSTM1	PI4K2A	ZFYVE16	LILRB4	YIPF4	DHX16	MDFIC	USP19	IPO9	MOV10	EXOSC2	TARDBP	CPSF2	COX10	APTX	STARD13	CCT3	TXLNA	MSANTD4	GLA	OXNAD1	SZT2	ALDH1A3	SCO1	NCOR1	ZNRF2	AIFM1	CHCHD1	KCNE5	IFI44L	RNF14	SLC15A4	COMMD5	REEP5
GSE24726_WT_VS_E2_2_KO_PDC_DAY4_POST_DELETION_UP	CEPT1	NEU1	MTURN	TM7SF2	MAFG	TMEM119	AGPAT4	MTM1	CUL2	DDHD1	AARS1	NOP10	SQLE	TPCN2	FABP5	UBE2F	LACC1	CRELD2	C1R	ABCF2	TIMM8B	TANC2	USO1	CD74	FCGR3A	COPE	TLR5	HLA-DQA1	PELO	NRAP	AGRN	DNAJB1	NFKBIB	P2RX4	MCFD2	IRAK2	DYNC1LI1	SMIM3	VRK3	TPST2	IFNAR1	UQCRQ	RAP1GDS1	C18orf32	IFT57	AACS	RGL1	HPSE	SLC16A1
GSE32255_UNSTIM_VS_4H_LPS_STIM_DC_UP	CES2	MGAT5	SLC2A3	PTPN22	CPE	TMEM154	TDRD3	REPS1	MYO18A	KCNA3	SLC25A24	RORA	SLAMF1	RHOH	PLXNC1	PLAGL1	EPCAM	TANK	DDIAS	PKP4	ATP9A	ABI2	IFT80	LCP1	PHTF2	CDCA7	C11orf49	PTMS	WDR83OS	DST	CD79B	SH3RF1	TRDN	MCTP1	USP1	VPS28	CD38	GSTA4	PLCD1	TWSG1	ANKRD55	SLC16A6	MSANTD4	EIF4E	LY96	PTBP1	KLK8	CAPZA1	PPP2R5C
GSE17186_MEMORY_VS_CD21LOW_TRANSITIONAL_BCELL_DN	CFLAR	SNX33	SPESP1	NEU1	SIDT1	ATP6AP1	DMPK	ZNF317	TMEM223	HES5	NLRP10	BUD23	BCDIN3D	CDC25B	B4GALNT1	TREML2	EFNA2	ZFP36L1	USP30	C17orf80	EXOSC10	TACSTD2	POMT2	CXorf56	PMS2	RSF1	COX11	AOPEP	STK24	ADGRD1	ANKRD37	SCML4	PDCD4	SMARCD2	SELENOP	CHRNA5	DNAJC4	NELFCD	HOPX	GCOM1	TUT4	FAM32A	ATP5F1D	EFS	POC1B	CSNK1G2	CABP2	METTL23	AKAP12
GSE16385_IFNG_TNF_VS_UNSTIM_MACROPHAGE_ROSIGLITAZONE_TREATED_UP	CLCF1	ZNF350	SFT2D3	BCL7B	BTN3A2	RAB8A	SLC35A4	ATG4D	LGALS3BP	LSMEM1	SLAMF7	RELA	PRLR	SLC9A1	PDXDC2P	HECW1	AIMP1	FANCL	CGN	TTC25	INTS4P1	MRPS18C	AP000708.1	HLA-C	ARHGEF18	PAFAH1B2	MIR100HG	CRY1	CD70	TBPL1	ACAA1	CARD11	SLC34A3	STAM	STIM2	NIPSNAP3B	SUPT4H1	FOXL1	KIF26B	ISG20	KEL	CRYBB2P1	MYO19	IRAG1	ILF3-DT	LY6H	CFAP206	CDC6	CXXC1P1
GSE17974_2H_VS_72H_UNTREATED_IN_VITRO_CD4_TCELL_UP	CLDN1	CCL20	TSSC4	IDI2	C2orf42	CTSL	USP27X	APOBEC1	AP4E1	ACOD1	ZSWIM6	QTRT2	NCKAP5L	SNAPC5	DDX21	SLC49A4	LANCL2	TMEM201	CYP20A1	TENT5A	FUBP3	MCRS1	CMTR2	SLC25A25-AS1	ASB6	FASLG	DNLZ	PLD6	CIAPIN1	SRFBP1	KCNH8	TRIM39	NIFK	AGPAT4	SYNCRIP	CHIC1	EIF5	GADD45G	C6orf120	FAM133B	PHF23	SNRPN	AUTS2	TMEM251	CHD1	RYK	TRIM50	PHLDA1	BLOC1S4
GSE37532_WT_VS_PPARG_KO_LN_TCONV_DN	CLIC1	CLDND2	GZMA	H2AC15	S1PR5	CCL3	CRIP1	CRYBA2	PIK3AP1	CLIC4	PRC1	MICOS10	CBWD1	RORA	COX17	ITGAX	COPS9	H2AZ1	ACTG1	KNL1	CDCA3	S100A6	NCOA7	ARSB	VAV3	FKBP2	PANK3	SERPINB9	GPR65	COX7B	CDC34	SH3BGRL3	CCL5	NUF2	PLEK	H1-5	UBA3	ANXA2	SAV1	C11orf54	LGALS1	CDCA2	ITGB1	CALM1	HMGB2	SYAP1	PSMB9	RBBP8	ANTKMT
GSE46606_UNSTIM_VS_CD40L_IL2_IL5_3DAY_STIMULATED_IRF4MID_SORTED_BCELL_DN	CMYA5	LENG9	MXD1	NFKBIB	AFTPH	ATP6V1C1	KRTAP19-3	RNF168	PPA1	SWAP70	NFKBIL1	C19orf12	BVES	CISH	CASP3	EBI3	PSMD11	TRAF5	CASP4	HAPLN2	RHOB	ARHGEF3	PPP2R2A	RHOH	PPP1R10	BATF	PBX4	OPTN	ZHX2	MYO1G	ZBP1	CDKN1A	STRIP2	MINDY3	ARAP2	IFITM3	BHLHE40	THEMIS2	PTTG1	GZMB	AGRN	CD70	MFHAS1	MYO5A	SLC2A6	AXL	SYNPO2L	EEF1E1	SLC3A2
GSE18893_CTRL_VS_TNF_TREATED_TCONV_2H_DN	CNEP1R1	EIF5A2	GUF1	MT2A	PANK4	RPS6KA3	DDIAS	MLLT1	RMND1	SCARF1	IMMP1L	CUL1	GATB	GATA3	FAM172A	ATAD1	GTPBP3	COMMD5	CALHM6	DALRD3	MEN1	EMSY	ACLY	NBN	HMGN3	TACC1	OPA1	DEPTOR	SDR39U1	CBWD2	EEF1AKMT1	CHURC1	ZNF260	ARMCX6	CIAO1	CA12	DHX32	BRCA1	COQ6	PDIA4	CCDC51	FANCM	LSM1	MGME1	LONRF3	TMBIM4	SLC35C2	POLE	TSR3
GSE32423_CTRL_VS_IL7_IL4_MEMORY_CD8_TCELL_DN	COG4	M1AP	ZNF784	PRND	CFAP91	TRAPPC5	MFAP3	ZNF23	NEU2	VPS29	PSMD14	CASP14	SLIT2	SYCE2	ACTR1A	MTMR11	CHST1	ASCL2	PILRA	CASP4	SERF2	FXR2	FNTB	SARS1	RAB1B	MAP1S	PRM3	SH3GL1	PLEKHF1	MEN1	NUDT5	CLRN3	BCAP31	COX6B2	C1S	DCAF4	CNOT3	THOC7	CABYR	SRP68	MRPL19	PINX1	SLC26A7	MRPL42	G0S2	HLA-DMB	RCN1	TEX38	NKD1
GSE34515_CD16_NEG_VS_POS_MONOCYTE_UP	COPS7B	MCRIP2	CPA6	DDX56	SEPTIN9	PYCARD	MPZL3	ACO2	FASN	CHCHD10	IL6ST	TMEM239	TRAF5	ATIC	RAB10	ATP5PO	FADS3	FUOM	CAVIN1	PFKP	DOK2	RASGRP1	WDR31	CAPN10	CLUH	PIK3R3	NT5DC3	KLF4	LDLR	ELOVL1	SGPP2	ALDH1B1	FGD6	HLA-DOA	CASP6	F10	NUP54	CLIC4	MVD	UQCR10	OSTC	HIBADH	FAM43B	PRKCD	RP1L1	CD40	FAM20C	DNAJB11	MAN1A1
GSE20152_SPHK1_KO_VS_WT_HTNFA_OVERXPRESS_ANKLE_DN	CPNE1	MED16	PIK3R3	PTTG1	PCYOX1L	SLC25A28	ETFDH	MTRR	OARD1	SYNCRIP	MTHFD1	FXR1	FES	PEX3	WDR25	PTPN18	CYP2E1	EFNA3	TUBG1	ARNTL	C19orf54	TCTA	PA2G4	FTO	CAND1	FBXO21	BBS4	ARHGEF6	WRAP73	ZDHHC4	BARD1	GALNT10	EXOC1	CPT2	UBR7	ACAD8	AAGAB	CDK19	GFUS	TELO2	PEX14	INTS5	HPS6	CLUAP1	ZNF14	SLC35A1	C21orf91	RBBP5	JUP
GSE40666_STAT1_KO_VS_STAT4_KO_CD8_TCELL_WITH_IFNA_STIM_90MIN_DN	CPXM1	GATA6	ANGPTL4	NMNAT3	TAX1BP1	SELENOK	LRP6	NOXO1	DIRAS2	SNORA78	C11orf97	IGHMBP2	CXCL2	WTIP	DOC2A	TNF	GKN1	OSM	BTG2	TNFRSF14-AS1	EGR1	LINC00161	C11orf53	CPLX1	MIR124-1HG	EZHIP	CFAP52	PLVAP	PLPP2	CFLAR-AS1	NR4A2	SSTR2	ZNF467	F7	EGR3	ENAH	HTR1B	SNORA68	ADGRB2	LAG3	PJA2	SH2D1A	C1orf35	CEP104	C9orf62	TMEM88	SOCS3	HBEGF	ALOX12B
GSE13485_CTRL_VS_DAY1_YF17D_VACCINE_PBMC_UP	CRKL	DESI2	TMEM33	ZNF410	ZSCAN16	LYSMD2	THAP9	MGAT2	NR3C1	RUNDC1	METTL21A	KPNA1	SETMAR	ZNF684	CCDC71L	TTI2	DEGS1	RMC1	SLC17A5	EMC7	WIPF2	KLHL12	C1orf43	ZNF644	ZCCHC9	TMEM170A	TOR1AIP1	ZNF764	ALG2	SELENOT	CCNYL1	MRPL50	ZUP1	FAM98A	PTPMT1	TMEM185B	CPT2	NAA30	ZCCHC10	TM9SF2	CFL2	CPQ	FEM1C	ZNF227	ATP6V1H	PARPBP	C5orf22	DUSP11	RAB22A
GSE21360_PRIMARY_VS_TERTIARY_MEMORY_CD8_TCELL_UP	CTPS1	CLPTM1	CHST15	UBAC1	TNFSF14	RXRA	LAIR1	ARF1	FOXO3	SNW1	TLR5	SLC16A3	SQSTM1	NQO1	DNASE1L1	SLC36A1	MAPK14	DDIT4	TESK1	LYL1	HS3ST1	TATDN2	ARAP1	AFG3L2	MAPK13	CLIP2	DOK1	IFIT1	ACTR1B	MAP2K1	ODC1	SERPINE1	PLEKHO2	CXCR4	FOXO1	MITF	CIAO1	LETMD1	FARSA	KIF13B	CSK	TWF2	POP1	RHOG	MGLL	DNMBP	CLPX	SUPT4H1	OGT
GSE19888_ADENOSINE_A3R_ACT_VS_A3R_ACT_WITH_A3R_INH_PRETREATMENT_IN_MAST_CELL_DN	DBH	WNK3	CDH23	P2RY2	NMT1	MAVS	TRIM27	MC1R	ANKRD37	KLRK1	SAA1	GABRD	GBP6	UBA7	DAB1	GDF11	FABP5	MRS2	PARP14	ANKZF1	POU4F1	GPR37L1	IFIT1B	UBE2L6	LRRC75B	TEN1	PSMD12	IL15RA	DHX58	TLR3	GFUS	ZNF385B	ZBTB33	COX18	SAP30	TCIRG1	GATA2	HERC6	SSC4D	HELZ2	LGALS9B	FUT8	NUP188	CCDC6	CHCHD10	TMEM252	CXCL11	TOR3A	DCUN1D2
GSE13887_HEALTHY_VS_LUPUS_RESTING_CD4_TCELL_DN	DCN	PITPNM2	DOC2B	CLPX	CEP192	NUDT21	EID3	MAN1B1	GGH	NUSAP1	CCDC150	PRSS41	MIR451A	RALBP1	FGD6	PCDHB2	CTSH	SNAI3	ODF2L	BTRC	BCAP29	GNL2	FLRT2	HNRNPD	LMX1A	NRBP2	DARS1	UBE2N	NR4A1	ITGAL	PPP1R15B	CALD1	CIBAR1	SLAMF6	SPAM1	MTFR1	CNTNAP4	AHCYL1	RNF11	CEP170	FXYD7	SLC46A1	MARVELD2	PLCD1	GABRA2	MIR27A	SRGAP2	MIR217	RFX5
GSE41867_DAY15_EFFECTOR_VS_DAY30_EXHAUSTED_CD8_TCELL_LCMV_CLONE13_DN	DCUN1D5	SCRIB	SGSM3	SCAMP2	THAP4	SLC30A4	RUFY1	EIF2S2	EML4	TMEM248	ATP13A3	SLC25A51	ADNP	ECHDC1	HIBCH	ZBTB2	MCMBP	UBXN2A	ME2	IFRD2	NT5C3B	TAF4	CDS2	CLPX	NCOA3	USP16	ZNF280C	GALC	LSS	TMED2	COMTD1	RAB18	NPM3	HAUS6	KCTD13	TAF5	GFER	YES1	TARDBP	UCHL3	TNFSF9	NUDT17	SDC1	DNMT3B	ABHD17A	PUS3	NOL11	TFDP1	ZNF597
GSE14769_UNSTIM_VS_360MIN_LPS_BMDM_DN	DEDD	SENP7	KMT2C	PIAS1	CUL1	SLC4A3	ARG2	ZNF467	OAF	CDK12	ZDBF2	FCN1	NPY5R	DOCK10	MED29	PRPF4	SYN2	TTC39B	BCL9	IL2RA	VASH1	TMEM219	ITPRIP	DPEP3	ITPR1	ETF1	CREB3	LRRC3	CCL24	SLPI	MSL2	FAM43A	UBXN4	C1QTNF1	RNASE10	MOB1A	TTLL10	EZR	PLCL2	AOC3	PIKFYVE	ACAA1	CCIN	SEC23B	KMT2D	DNAJC1	APAF1	DAZ2	FLRT2
GSE37416_0H_VS_48H_F_TULARENSIS_LVS_NEUTROPHIL_DN	DIABLO	BMPR1A	ZBTB1	ITPR1	C3	MDM4	GUK1	ABCF1	MGAT1	GADD45B	ANAPC16	TMEM214	CCDC93	DNAJB9	NUP58	SLAMF7	DYNC2I1	PDK1	RIMKLB	SETDB2	TRPT1	ARL5B	SF3A1	UAP1	NFKBIB	POLR2J4	ALKBH5	TENT5A	USP28	TGFBR1	TNFRSF1B	ADIPOR2	NDRG1	LSM12	HSPA13	CST8	NACA4P	DTNBP1	SGF29	TGM3	GPR108	EDEM1	CLDND1	ARMCX2	C7orf50	XPNPEP1	WDR54	TANC2	SRRM1
GSE33162_HDAC3_KO_VS_HDAC3_KO_4H_LPS_STIM_MACROPHAGE_UP	DICER1	WTAP	VPS16	PPP4R1	KBTBD2	WWP1	SORL1	PPP1R2P1	PITPNM1	GNB1	HNRNPC	GSK3B	ARFGEF1	ATG12	RNF185	HYOU1	SLFN12L	PTGER4	FAM102A	NOTCH2	CRIM1	NUMB	APPBP2	NSUN6	SERTAD2	FBXL3	RNF2	NSMCE4A	THAP7	FAM207A	EEF1G	RASSF5	DIPK2A	SPRTN	BIRC6	GTPBP4	NUFIP1	CGGBP1	RHEBL1	TP53BP1	OSBPL11	PSMD14	PMS2	B4GALT7	ARG1	STK11	MAPK6	NEK9	FASLG
GSE14000_TRANSLATED_RNA_VS_MRNA_4H_LPS_DC_DN	DNAJC19	UBE2Q2	GNG5	GOLGA7	SMCO4	TMSB10	TMEM230	ST3GAL4	SMG7	ZNF273	PNN	PRXL2C	PRELID1	ATP5PF	H2AZ2	SMIM12	ORMDL1	STMP1	LST1	CHMP6	PHPT1	TMEM14B	CDC26	PTP4A2	COX17	ETFRF1	FNDC8	NEDD8	GPX1	SERF2	LINC00672	SLC66A3	POLR2D	SERP1	NDUFAF3	PTPRO	RPS17	FOXN3-AS1	TMEM167A	SLC35B1	CARD19	CSNK1E	DNAJC15	CD99P1	RHEB	PRR4	PERM1	MAP1LC3A	TP53TG1
GSE17721_0.5H_VS_24H_PAM3CSK4_BMDC_UP	DNAJC5	UQCRC2	PLAAT3	S100A1	DUT	ARF5	DDX54	S100A13	ZFP64	AFG1L	RASGRP4	COMT	CNP	PGLYRP1	SCAND1	LARP7	RRN3	DUSP10	EVI5	GALM	PBDC1	ARPC5	R3HCC1	HBEGF	PNPO	CCNH	DNAJC2	ABCG1	VIM	CLEC6A	AXIN2	EEF1B2	PI4KA	LYPLA2	SEC16B	POM121	RELL1	SHE	PPARG	ENDOD1	HSPBP1	PRR15	IGF2R	PTPN2	GRSF1	EIF5A	C1D	SLC52A2	ELOVL1
GSE43955_1H_VS_42H_ACT_CD4_TCELL_UP	DNASE1L3	NDUFB8	LY86	ADGRE5	TRDMT1	ACTR1B	PRMT3	NCF1	CD52	RTL6	CYP1A1	CCR2	SEBOX	HIF3A	AK2	ACSL4	INO80C	GRK2	HTR1A	PDIA3	ADRB2	DCTN3	CTSW	EIF4ENIF1	RHOH	FOXA3	CNGA1	WDR92	RAB7A	ADAMTS1	GFI1	DNAJC3	GPR132	HINFP	UBE2F	NSUN4	ARAP3	DIABLO	CTR9	SNAPC2	PTPRJ	FBXO21	AOAH	NR3C1	DDX3X	TINF2	NFATC3	PTGER1	POLE4
GSE16385_MONOCYTE_VS_12H_ROSIGLITAZONE_IFNG_TNF_TREATED_MACROPHAGE_DN	EGLN3	FAM102A	ELK4	MIEF2	PPP3CA	TRIM26	AMPD1	THAP12	PRKCH	CARD6	DNAJB11	FBXO45	RHOA	TSHZ1	EHD3	AIG1	PAK1	DNAJB2	NFIL3	SERTAD4	P2RY12	CTXN1	BTF3	SLC35B1	GNB1	IRAK3	IGF2BP3	WDR18	TES	NOTCH3	SDAD1	RRP15	ETF1	BORCS5	ZNF518B	ELL2	PDZD11	TLE4	CCDC43	PPM1D	SUPT4H1	EVL	LRRC8D	RPS6KA6	PLOD2	COPB2	ZC3H14	RTP4	MID1
GSE17721_POLYIC_VS_GARDIQUIMOD_4H_BMDC_DN	EIF2S3	APPBP2	KCNQ5	UBAP2L	SSTR3	TLR2	ACYP1	DNAJB11	EMC7	CYB5A	FGF23	IFITM10	RCL1	MSC	IYD	IRF3	ACLY	WDR6	NCK1	KCNA3	SERPINE1	NUCB1	GNG2	AMFR	MAP3K11	APP	ACSL5	TLR8	TMEM120B	ATF2	MAN2A1	DNAJC11	DERL2	ADORA2A	NCSTN	CREBZF	TPP2	TRMT2A	WDR75	LRRC59	RASGRP1	ERLEC1	PDCL	FERMT2	UBE2G1	AAMP	DCBLD2	ZNF565	RRP7A
GSE9601_UNTREATED_VS_NFKB_INHIBITOR_TREATED_HCMV_INF_MONOCYTE_DN	EMB	SFMBT2	CD81	KLHL24	VEZT	IKZF3	LYPLA1	SHISA5	NEU3	FUT10	UACA	BIVM	RAPGEF2	CTNND1	SBF2	MAGED1	GNPNAT1	FBXO38	AXIN2	CLIP1	ETS1	GIMAP4	TMEM106B	CCR4	PUS10	ACOX1	SPG11	CHCHD3	AKAP9	PRKD2	FRRS1	PNRC2	DUSP10	CAMSAP2	PRKAR2A	RSU1	CCDC47	UHRF1BP1L	NDFIP1	PDGFRB	BTLA	ACTR1A	PRMT7	ATXN3	ZMYM2	AGL	MAP4K4	VPS53	ZDHHC13
GSE44649_WT_VS_MIR155_KO_ACTIVATED_CD8_TCELL_UP	ETV3	TSPAN3	ADPRH	EVA1B	IRF1	INTS11	DHX58	TAP2	JAK1	TNFSF9	GYG1	TMEM39A	PTPN2	PLEKHG2	PACS2	NDST2	LAMP1	ELMO3	SLC4A11	CMTR1	RND1	CASP4	ISCU	NXF1	SBNO2	PARP9	CPSF7	IRGM	FAM114A1	ADAM9	DOK1	LAD1	MFHAS1	TCF25	MRPS7	GPBP1	PPA1	IFFO2	ST7	GBP7	NT5C3A	TNIP2	GK	SLFN13	MLLT6	GPR4	GSDMD	TAP1	WASHC1
GSE17301_CTRL_VS_48H_ACD3_ACD28_IFNA5_STIM_CD8_TCELL_UP	EVI2B	CACFD1	ARID1A	CEP55	ANKRD12	NCOR2	ATRX	MOK	FBXO25	RIPOR1	YPEL3	RAMAC	POLR3GL	CDCA2	MIB2	INSR	SMAGP	CDS2	CDK17	ARHGAP6	SDF2	TUT7	TNFRSF13B	RAPGEF6	ATP1A3	KLHL24	KIF22	PHF21A	CTSA	OPHN1	SIRT7	AKAP10	MARCHF7	RNF167	OSBPL11	IL16	NAGA	GKAP1	TAOK3	BLMH	PLK1	MFSD11	RAPH1	RIN2	NMT1	MPP1	ID2	MAPRE2	HIGD1C
GSE12845_NAIVE_VS_DARKZONE_GC_TONSIL_BCELL_DN	EXO1	AGPS	LAGE3	ARL2BP	DDX56	ELK3	PSPC1	SEPTIN2	CLIP2	TPI1	GMPR2	ARF3	SKA1	RBM42	PSPH	BAZ2B	ZNF254	ECI1	TMEM11	MEN1	EMG1	POLDIP3	SPTAN1	UBXN1	SART1	PGM1	ELAC2	UBA6	NASP	BCL2L13	CMC4	RUVBL1	DCTPP1	TST	MGAT1	PSMB5	PPAT	HPS5	ICMT	HIKESHI	PHF7	PPIH	JPT2	DTYMK	ORC3	OSBPL2	NFYB	PPP2R5C	DEPDC5
GSE37534_UNTREATED_VS_ROSIGLITAZONE_TREATED_CD4_TCELL_PPARG1_AND_FOXP3_TRASDUCED_DN	EXOC2	ATP10A	ELF1	MBD5	BPGM	ENPP1	ZNF609	GNAT2	KCNMA1	DOCK10	TUBA3C	MBTPS2	NOCT	NKAPD1	SMYD5	BST2	TRIB2	TRAFD1	ITK	SH2B3	PRSS3	RNF19B	AFF4	CSF1	LONRF3	SLK	SLC15A3	MACIR	AK4	STAT2	SECTM1	ATF3	RAB20	MOB1A	BRCC3	USP18	RIPK2	ZDHHC14	IFI44L	IFI6	SORT1	EIF2AK2	BCL2L13	C3orf52	GOT1	IFIT2	CSTF2T	MID2	APOL6
GSE22443_IL2_VS_IL12_TREATED_ACT_CD8_TCELL_DN	FADS1	RPA1	SMYD1	GNS	CNOT3	PDE6G	CWC15	PPP1R14B	RYR1	BCL7C	STAG1	LSM2	OLFM1	RPL15	PRR5	NCAPH	GLI1	POLR1H	PIK3CD	STK10	NOP10	NNT	CCR2	CCL22	UGT8	NAA35	RPS8	RAD51AP1	REXO2	FRG1	LCP1	GRN	DAGLB	TRIM27	PPP1R21	SELENOW	TWF2	HTR1A	HLA-DMA	MX2	CLDN8	HMBOX1	KDM1A	SELL	CKS1B	TCP1	PPP1R12C	ADPRH	FCHO1
GSE43955_1H_VS_10H_ACT_CD4_TCELL_WITH_TGFB_IL6_UP	FAM111A	DDX19A	PLAA	GPR162	TDO2	CSDE1	EMCN	PCBP2	ARHGAP39	CD81	NDUFB4	EIF4G3	ZBTB2	HTATIP2	IRS1	SPDEF	MIOX	GABRR1	COX7A2L	FPGS	USF2	SUSD6	CCR2	NDUFS3	HEXA	CLCN3	PLXND1	BRAP	FCGR2B	FH	RAB5IF	CDK11B	ENTPD1	GRK2	PFKFB1	BHLHE40	COPS3	SGO1	GPAT4	RGS10	ARNT	PACSIN1	FRK	AP2A1	NT5E	HMGN5	DPEP1	PRKAB1	SMPDL3A
GSE22033_UNTREATED_VS_MRL24_TREATED_MEF_UP	FAM136A	RPL26L1	PTER	FBP1	MZT2B	DEAF1	KIR2DS2	NOL9	SECISBP2	KIR2DL3	RFX7	FGF21	E2F3	RBM38	CERS2	SCPEP1	AHSA1	CBX4	RAB11A	PACSIN2	CCNB2	IKZF1	TPX2	GGCT	ST3GAL5	ATP5MC1	NLE1	PSMF1	CTPS2	CENPA	TKT	DIABLO	JUP	ZNF177	BIRC5	TMEM39B	STARD7	C2CD2	NFE2	SPINK4	TIMM13	SEPTIN8	RHOT1	LAMC3	PUS1	C3AR1	SYNJ2BP	H2BC12	SYMPK
GSE19888_CTRL_VS_T_CELL_MEMBRANES_ACT_MAST_CELL_UP	FBXO3	TRIM27	SPAG4	EIF2B1	DNTTIP1	ZNF277	ZFP36L1	MIGA1	SLC25A3	TRIM23	EXTL2	PACRG	CHMP1A	TACC3	MSN	FAU	MRPL45	SPSB2	RANBP9	EPB41L4A	SP1	CDR2	C1orf52	PPP2R2A	DNM1L	RAB5A	DDX46	ADGRE5	RBMX	ALKBH5	VPS33B	ZNF638	ALS2	SLC25A26	HIRIP3	CISD1	UBE2J2	NUP85	SLC25A13	RAP1B	ARL4A	DCTD	GLS	DCLRE1C	CDKAL1	COX18	SLC29A1	ZMYM4	RAD17
GSE41867_DAY15_EFFECTOR_VS_DAY30_EXHAUSTED_CD8_TCELL_LCMV_CLONE13_UP	FBXO33	ACOT8	EVL	P3H1	FKBP15	DRGX	TRAPPC1	SERTAD3	MCTP1	EPSTI1	TDRD7	PEX2	TEX35	IGHMBP2	KCNAB2	ART5	MED28	TNFSF11	ZBP1	IP6K1	TLR4	TMEM98	PRKCD	STK40	TBRG1	C1orf54	SH3BP2	SPATA6	DHX58	TAPBP	UBALD2	TP53BP1	CASP9	C9orf64	ZNF580	LYN	STK10	CHMP5	RBM43	GCA	RESF1	MYO1F	ZFPM1	RERE	NCOA7	CD86	SHFL	IRF5	DDX60
GSE18281_SUBCAPSULAR_CORTICAL_REGION_VS_WHOLE_CORTEX_THYMUS_DN	FLRT3	SPRING1	GNAT2	PRKCZ	SSBP3	CAMK1D	DHX58	OSBPL7	CADM1	MRC1	PGAM2	PCDHA10	KLHL21	SCAF11	FGF13	BRS3	COQ8B	C17orf80	POU4F3	TBXA2R	RRAGA	MAGEC3	TAP1	ZNF532	VTCN1	KRTAP1-3	DPYD	CUEDC1	MYH1	ITGA10	HCN4	PTMA	SCUBE3	ALG6	GTF3C2	ALCAM	GDF2	STAG1	SNX7	MRM1	IL13RA1	HNRNPK	KIF22	E2F2	TBL1XR1	DCAF4	IQSEC2	GPM6B	EDIL3
GSE21927_UNTREATED_VS_GMCSF_GCSF_TREATED_BONE_MARROW_UP	FLT1	C1D	LIPJ	FAM167A	ATP6V1FNB	TIFA	ELP6	ARID3B	UBE2G1	IWS1	ZFP1	PROSER2	SOX4	SLC38A10	AMN1	RAD23B	PAPSS1	H3-3B	PAXBP1	CLDN1	MRPL19	EED	LGALSL	NPEPPSP1	GFM1	PTBP2	FAM135B	GYS1	CYB561D1	LINC00476	DHRS7B	GK5	CAPZA2	LY86	BTBD3	TMSB15B-AS1	ASXL1	PIWIL4	ALDH18A1	STRADB	NIFK	NREP	IRS2	LINC00665	SP3	FAM98B	JAZF1	LINC01541	RHOBTB1
GSE18791_UNSTIM_VS_NEWCATSLE_VIRUS_DC_18H_DN	FOSL1	CCL5	IFIH1	C5orf46	SMG1P1	RICTOR	GBP1	SLAMF7	MIR9-1HG	CSRNP1	SYNE3	VIT	S100G	TRIM22	GPBP1	PELI1	EFHB	DNALI1	TMEM54	H4C9	IRF7	MAGEA11	FXYD1	HOXB8	MYD88	ATP10A	IER2	CSRP2	NBN	LINC00895	DOCK8-AS1	PRCD	RETNLB	NEDD1	PLA1A	KRT25	GBP5	IFIT1	KRT79	ERBB4	CCDC191	TMPO-AS1	LYSMD2	CSPG4BP	TBXT	PNPT1	TRNT1	MX2	CALHM6
GSE18791_CTRL_VS_NEWCASTLE_VIRUS_DC_16H_DN	GAS1	CSRNP1	TMEM39A	DHDH	PAG1	ZBTB5	TNF	AZIN2	HELZ2	FBXL6	FOXO3	NOS3	HTR3B	EBI3	STAT2	EIF2AK3	MAML2	MX2	ZNF267	NLRC5	RYBP	PTK2B	HMGN2P46	PARP14	APOL6	CNKSR3	DNAH10	SBK1	SLC1A6	CMPK2	HPSE	HERC5	NPC1L1	DUSP5	ADAR	GBP5	ARHGEF11	PNPT1	FLJ13224	PDE4B	IL15RA	SP140	LTA	TNFSF15	C21orf91	GHRL	SPATA18	IRF7	NMRAL2P
GSE19888_ADENOSINE_A3R_INH_VS_TCELL_MEMBRANES_ACT_MAST_CELL_UP	GBP6	IRGM	PSMB8	GBP7	CD274	USP18	IFIT1B	TAP1	DTX3L	ADAR	RSAD2	STAT1	TRIM21	CXCL9	IRF1	GBP4	IRF9	CMPK2	RNF213	PARP14	GBP2	MX2	HELZ2	XAF1	PARP12	RTP4	PARP11	IFIT3	IFIH1	TNFAIP2	KLRD1	ISG15	STAT2	OAS2	PSME1	NMI	CXCL10	TLR3	TRIM5	HLA-E	CXCL11	HERC6	PSMB9	RBM43	SLFN13	PARP9	TNFSF10	TRIM56	RNF114
GSE43955_10H_VS_60H_ACT_CD4_TCELL_UP	GET3	ATP6V1A	KRT2	GDPD3	RRS1	IFIT3	ANAPC2	HARS1	SRP9	S100A8	AFF4	SMC2	BCAR1	KCTD10	LY6G6C	IDH3B	ZCCHC3	ALOX12	ITGB1BP1	ARPP19	SART1	SSU72	KRT6A	EGFL8	BRD8	IL13RA2	DPP3	FUBP1	FAM20C	TNIP1	ERGIC3	LCN2	ATP5F1C	INTS3	PES1	PRDX1	BCKDHB	TBL1XR1	PHOX2A	PAN2	RBFOX2	VSX2	EPHX1	NANS	EWSR1	BARX1	FAM32A	CIITA	GFER
GSE17721_PAM3CSK4_VS_CPG_8H_BMDC_DN	GHITM	RAP1B	KCTD4	TAX1BP1	IER5	POLR3A	ZNF35	HLA-B	MDM2	CBR4	AVL9	C6orf62	ASTN1	NDRG1	FABP4	ATP11B	TFG	MAPK9	SLC40A1	IL7R	SUOX	RNF138	TLK2	RNF114	NINJ1	TOX4	MYO5A	PSMB8	PKIG	FGF13	GCNT2	GLIPR2	CMTR1	GALM	ABCB9	SLF1	CCRL2	STARD3NL	UNC93B1	DLX1	TEFM	GLRX	BCKDHB	EBI3	MBD2	STAG2	CAPRIN1	TRIP10	SELENOT
GSE9601_UNTREATED_VS_PI3K_INHIBITOR_TREATED_HCMV_INF_MONOCYTE_UP	GIMAP7	H4C4	RFWD3	DSN1	CFDP1	CIT	SRGAP3	MYH9	TFEB	RPL38	SSRP1	SPRR1B	SCPEP1	SF3B2	TACC1	H1-1	LCP1	TPX2	SRRT	PHYH	GRK2	USP36	CXXC1	HMGN2	PPP1R9B	SORL1	SHKBP1	RPS29	GTF2F1	TMA7	ANXA6	SF3A3	WBP1	MAP2K2	MEA1	PSMB4	MAP4K2	PDGFB	H4C6	DDA1	FMNL1	BAIAP3	CBLB	TRAF1	PSMC4	MCM3	ACSBG1	YBX1	MXD1
GSE29164_UNTREATED_VS_CD8_TCELL_AND_IL12_TREATED_MELANOMA_DAY3_UP	GLT8D1	VAT1L	CCT3	CXCL16	SOAT2	MYRIP	ZNF777	PPM1E	RNF135	ZNF32	NECTIN4	PORCN	COMMD9	G6PC3	GADL1	MYO1E	SLC25A23	MUL1	GKAP1	ZNF862	COMP	PDE4DIP	ATP6V0C	PLAAT3	GCNT1	ZFP62	ELAVL4	CNPY3	MED31	SFTPC	XPO5	ZFP37	ABHD14A	METTL18	IDUA	C1orf122	PTBP1	CLPTM1	EEFSEC	CALML4	KCP	DYNLT3	PPFIA4	HS6ST1	AUP1	NFIB	EPAS1	NAA80	WDR75
GSE42021_CD24INT_TREG_VS_CD24INT_TCONV_THYMUS_UP	GNA12	ATP6V0E1	CTSA	ANAPC11	MCEE	SEC61B	PNKP	FOXO3	CLTA	HFE	CLN6	ATP6V0D1	CPT1A	WIPF1	TLE5	PPFIA4	ZNF808	LYL1	RERE	CD99	CXCR4	PPP1R21	ZFYVE19	PSMB6	SCNM1	GTF2H4	STMP1	CSK	PTOV1	MFSD5	C3AR1	PTS	MAPK3	MXD4	DAP	MACIR	SRP9	SMIM20	FLCN	PCBD2	SGK1	ST6GAL1	CERK	CBX4	NDUFS3	CDK4	APOBEC1	TIMM8B	RGS2
GSE15330_HSC_VS_LYMPHOID_PRIMED_MULTIPOTENT_PROGENITOR_IKAROS_KO_UP	GNE	RTL6	NUP85	MAPRE2	EBAG9	IMMP2L	VWA7	DNAJA1	GRK5	TP53BP1	NUP160	ANAPC13	MCOLN2	TOMM7	PRMT2	HDDC2	TOR3A	TIMM50	NAB2	MRPL44	ZNF219	TBRG4	STARD4	FAM81A	PLAAT3	NSG2	CD320	NDUFA7	PPAN	C3orf14	DGLUCY	TMEM126A	PSME1	EPCAM	CHST15	PTPMT1	SLC25A3	USP25	IFNG	MED1	EXOSC10	EXOC6	PXMP2	ZNF362	VRK2	CDC26	ZFAND5	IREB2	NMNAT1
GSE43863_TH1_VS_LY6C_INT_CXCR5POS_EFFECTOR_CD4_TCELL_UP	GNPDA1	COPS3	CHGA	DRG1	FIGNL1	MTHFD1L	TM4SF5	GTF2F2	IDH3B	MRPS18C	NRM	BAK1	NAP1L1	SEPTIN11	GMDS	DDX1	EME1	RFC2	TUFM	PIDD1	TNFRSF8	BLMH	RYK	BRI3BP	ITGAL	LRRC40	FBXO44	ENTPD7	APIP	NCAPH2	PSMA4	PSMA2	NELFCD	SNHG32	PDAP1	RAB19	TXN2	ELOVL1	EI24	PSMD1	CAV3	WASHC5	LRWD1	SLC31A1	SNF8	TACC3	SEC13	GLOD4	ATP5MC3
GSE27786_CD4_TCELL_VS_NKCELL_DN	GOLGA7	ABCC5	SLC25A39	FAM43A	FHL5	SCARA3	NKIRAS2	CPQ	SPRY2	NDST2	OSBPL8	MIR22HG	SMOC2	FAM135A	CTBS	PTPRC	PPP2R5A	MAPKAPK2	OST4	CA2	AZIN2	TMEM179B	NAGPA	LAX1	GRINA	MAVS	PTPN12	NFKBIZ	ARHGAP30	G6PD	LTBR	UCP2	MBNL2	YWHAB	NABP1	NFIX	SCD	MSN	ITGA4	FAM126A	MDM1	PRXL2C	RENBP	TMED5	EPB41L2	ARL4D	NIPSNAP3A	DHRS3	CUZD1
GSE32986_CURDLAN_LOWDOSE_VS_CURDLAN_HIGHDOSE_STIM_DC_DN	GRWD1	CYRIA	VASN	SLAMF8	FAM20C	LCP2	NOP2	FLRT3	CX3CL1	LTB	TOR3A	ISG20	GPD2	GRHL1	TMEM120B	LAD1	PSME2	IKBKE	SLC31A2	EXOC3L4	HLA-DRB1	REST	NIBAN3	CIITA	TOP1	BCL2A1	NCF4	DNAJA2	IRAK2	IL6ST	SPRYD7	RABGEF1	SUSD6	UBE2F	C3	GPR85	SYK	UBE4A	SCN1B	GPBP1	SF1	MET	SOWAHC	NINJ1	ITPRID2	PELI1	NECTIN2	PLXNA2	ARIH1
GSE36888_STAT5_AB_KNOCKIN_VS_WT_TCELL_IL2_TREATED_6H_UP	GYG1	ERCC5	SLC28A2	SMIM19	CGAS	CLCN7	NMRAL1	SLAMF6	SLFN13	IRF7	DRC1	COMMD4	PFKFB4	HELB	BRCA2	CD3G	SGSH	TRDMT1	SRP54	AQP9	MDP1	BCKDK	ARSB	RPAP2	NR6A1	BEND6	HNRNPD	KHDRBS1	DDX58	MDK	LINC00612	NLRC5	PTPRE	TBCE	GHSR	MVB12B	MED23	IGFLR1	ACYP1	DTNBP1	ACP2	KDM6A	IL21R	CRX	FAM234B	KCTD2	C17orf75	APBA2	IL4
GSE29618_LAIV_VS_TIV_FLU_VACCINE_DAY7_BCELL_DN	H1-4	RPGR	EIPR1	TRIM21	NRBP1	FAM131A	RAF1	SETD3	FYN	MYCBP	PFDN1	ROGDI	HK2	MBNL2	TASOR	CAMKV	NXT2	KCNQ1	ENTR1	ACVR2A	RALY	MRPL41	RAB6A	MRPS15	STX17	GNG5	NDUFB4	RBM23	SLC12A7	TBL1X	PIAS3	CORO1A	FAHD2A	SCFD1	NLRP1	TSG101	COBLL1	LPCAT3	FUT2	BLOC1S1	GYG1	TLE4	SLC7A7	APRT	RPL6	RPL30	MT2A	RPL37	TMEM39B
GSE32164_RESTING_DIFFERENTIATED_VS_CMYC_INHIBITED_MACROPHAGE_DN	HACD3	MRPL44	GPR65	NUP50	GSTK1	DUSP11	KLF3	SULF2	LCK	TMEM9B	SH2D2A	F2R	PFKP	CD247	STX5	ABHD8	ZSCAN12	MRPL35	DNAJC15	MED10	PRF1	DOK2	ASRGL1	SRGAP2	FIP1L1	SLC38A10	RAC2	PIP5K1A	NMI	TNFRSF18	CTSV	BRAP	FN1	JCHAIN	PSMB3	SPTSSA	GATA3	SNX14	BUB3	S100A6	PRPF8	PSME1	CSNK1G2	CORO1B	EIF4A3	SPNS1	LRWD1	SLC39A8	S100A4
GSE3039_ALPHAALPHA_CD8_TCELL_VS_B1_BCELL_DN	HELLS	SNX11	TNF	LCMT1	ZBTB17	FARP1	SH2B1	DESI1	MCM10	SUDS3	PSTPIP1	C20orf27	DHRS11	CCT7	ATXN7L1	CSRP2	TP53I11	PAPPA	RFC2	CSTF1	MEF2C	RALYL	SRY	CTR9	EZH2	TUBA3C	ABCC5	TYMS	NT5E	TMEM170A	CENPT	CEP152	IL15	MBD6	PCYT2	BICDL2	SLCO4A1	PROK2	CCND3	PIDD1	E2F1	BLM	NDRG2	ZCRB1	SLC5A11	HEPH	KLF2	ZGRF1	SELENOM
GSE18791_CTRL_VS_NEWCASTLE_VIRUS_DC_6H_DN	HELZ2	SELENOI	UBE2Z	NLRC5	USP42	MAK	ZNFX1	RTCB	MYD88	CSRNP1	IRF1-AS1	ABTB2	MX2	TRIM25	IRF1	SBK1	ACOT9	AGAP2	SHFL	SLC31A2	HERC5	PNPT1	DIPK1B	PAPOLG	SP140L	RNF213	STAT2	PML	TENT4A	CD274	IFIT5	XAF1	HERC6	ADAR	PELO	FUT4	TENT5A	ZBED1	IFIT2	IFI44	IRF7	CMPK2	PARP14	ARHGAP27	KPNA5	SAMD9	GCH1	DDX60	KITLG
GSE18791_UNSTIM_VS_NEWCATSLE_VIRUS_DC_6H_DN	HELZ2	ZNFX1	IFIT5	GCH1	MX2	IRF1-AS1	TAGAP	DDX60L	PNPT1	ARSD	HERC5	DTX3L	TRIM25	IRF1	ZBED1	XAF1	ZNF107	TRIM22	PARP14	FAM8A1	BATF2	UBE2Z	SP110	IRF7	DHX58	SAMD9L	HERC6	OAS3	IFI44	IFI44L	MX1	DYNLT1	PARP9	PHF11	CD274	COL26A1	RNF213	FUT4	JADE2	PLSCR1	ELMO2	TAP1	RTCB	USP18	SECTM1	APOBEC3G	IFIT3	TRIM5	CMPK2
GSE17721_0.5H_VS_24H_CPG_BMDC_UP	HLX	CD300A	SPP1	CCR2	EPS8	C1QTNF12	ACAT1	MTSS1	ADGRE5	NAAA	CBFA2T3	UNC119	KLF4	BACH1	CHCHD10	PLGRKT	SDF2L1	MT1E	CRIP1	CCDC80	CLEC7A	ZNF706	CCL17	RAMP1	CCN3	JARID2	ETHE1	PLXDC2	DEPTOR	PYCARD	BATF3	IQGAP2	TEC	MRPL23	FANCA	PNPO	TYROBP	S100A6	ALDH1A2	CISH	TMEM37	MRC1	SMC6	RNF166	HAUS8	ALDOC	NANS	KCNK13	PPP1R21
GSE13547_WT_VS_ZFX_KO_BCELL_DN	HMGN2	RGS1	CIAO2A	PSMD8	PLAC8	GCNT1	LAMP2	VIM	PMAIP1	MYADM	MAD2L1	RFC3	ARSB	ALCAM	ACADL	BEX3	SNX10	LIG1	CCDC50	ANXA1	GSAP	EMP1	CASP1	SERPINB9	MED7	GIMAP7	PSMC3IP	ACOT7	GGH	CALM1	GYG1	APOBEC2	NFIL3	ATP5IF1	PHF11	NDUFC2	DSCC1	MYL4	ROM1	NIBAN1	CCDC34	SNX5	GINS1	H1-0	BUB1	NRM	RAD18	SMPDL3B	FIGNL1
KAECH_NAIVE_VS_DAY8_EFF_CD8_TCELL_DN	HOPX	ID2	LGALS1	HASPIN	NDUFV3	S100A6	S100A11	ANXA1	RACGAP1	GZMB	LGALS3	LXN	CCR5	S100A4	COX17	CCR2	ACOT7	IFNG	MBD2	KLRG1	CTLA4	DBI	CD48	KLRK1	RSU1	PRRC1	CDC34	CXCR3	BHLHE40	UBE2J2	GLRX	CRIP2	SLC66A3	ANXA2	GZMK	CASP1	MNS1	ITGB1	FASLG	BCL2A1	REEP5	FRG1	DCPS	AHNAK	ACYP2	ITGA4	IL18R1	AK3	LMAN2
GSE7548_NAIVE_VS_DAY7_PCC_IMMUNIZATION_CD4_TCELL_DN	HPRT1	CBR1	ADAR	ISG20	VAMP5	IGFBP4	SEPTIN4	SP110	RABGAP1L	NASP	IRF7	IFI44	SAMD4A	KIAA1109	PGAP1	MAMLD1	DYNLT1	ELF4	H3-3B	DNAJA1	RUBCN	TRIM21	PML	PPP2R2A	ST3GAL5	IFIT3	SRGAP2	DEFB1	ARNT2	IFIT1	RGL1	PCMT1	RBM4	CD69	TENT4A	IFI27	NUP153	LYN	UBE2S	RAPGEF2	GMPR	CCL8	OAS1	SETX	CD2AP	SHOC2	BST2	RSAD2	STK17B
GSE46606_UNSTIM_VS_CD40L_IL2_IL5_3DAY_STIMULATED_IRF4HIGH_SORTED_BCELL_DN	HSD17B11	ATRAID	ASPM	CYP4A11	DEFB119	KCNJ13	MUC16	FGF7	PRICKLE2	FAM90A13P	C11orf16	DCST1	MRPS24	MFSD13A	CAVIN2	SLC2A12	SLC22A16	PLXNA1	VIPR2	NKAIN2	CRH	SSR4	TNFSF9	NYX	IFNB1	CD207	BCL9	AEBP1	KBTBD3	VWA5B2	PDGFRL	CCDC153	AGRP	COL3A1	ASB1	VASH1	SIRT5	EVA1C	MNS1	BNC2	TMEM225	MYH3	SOX2	TMEM17	JAKMIP3	CALN1	PRR32	SLC6A19	GIGYF2
GSE12001_MIR223_KO_VS_WT_NEUTROPHIL_UP	HSF1	MRPL51	CERS2	UTP3	ANKRD49	ISG20	RBM25	UNK	DNAJA2	PRPF38A	LMNB1	SLC25A22	SLC25A19	DHPS	TFDP1	GRPEL1	ATPSCKMT	PTP4A1	PPP1CC	AHCYL1	MCRIP2	H2AC8	SGO1	HOOK1	FAM122A	PHF6	MRPS17	VPS37C	DDX41	HERC5	PRMT3	NEMP1	CDK4	BMS1	DNAJC3	CCT2	RPL34	SYTL1	HNRNPLL	MED18	COX10	TLE1	RHBDF2	PPP1R7	AIMP1	TRAP1	PIK3AP1	TDP1	UQCRQ
GSE14308_TH2_VS_NAIVE_CD4_TCELL_DN	IDH2	SBNO1	CREBZF	C9	ASB4	REXO4	SPO11	UBALD2	SLCO3A1	RMDN3	CCL28	KDM1A	MAPKAPK5	SLC24A4	DHX58	CD247	SMOC2	FAM86B2	MSRA	BICRA	WDR37	P3H1	GUCD1	KCNAB2	PARP9	RBM48	NUAK1	SAP30L	NELFA	SLC25A28	CSE1L	HMCES	STAT5A	VSIR	C1orf52	ANGPTL1	RARG	TCEAL1	TCHP	ITGA10	FMNL3	FCGR1A	LYST	LRCH3	VPS13B	ZZZ3	CIC	PLCXD3	ATPAF1
GSE6269_HEALTHY_VS_STAPH_AUREUS_INF_PBMC_UP	IFI16	LY6E	SPATS2L	LGALS3BP	OAS2	DDX60	SIGLEC1	ATRX	IFI44	MX1	EIF2AK2	IFI44L	LAMP3	IFITM1	HERC6	XAF1	CMTR1	C2CD3	DBT	SPOP	SUZ12	BCL11A	ISG15	OAS3	IFI35	SMG7	SPDL1	TRIM14	RUSF1	MRPL42	RSAD2	BPTF	WASHC4	MTMR4	PARP12	VPREB3	SCAMP1	USP1	GLG1	IFITM3	ZKSCAN7	PUM1	CEP83	IRF7	TRIM5	TNIK	TRIM38	KLF12	TGS1
GSE26030_TH1_VS_TH17_DAY15_POST_POLARIZATION_DN	IFT74	HPSE	SDHD	HVCN1	TNFRSF21	PLXND1	KDM7A	COX8A	RSAD2	RPSA	MSR1	MX2	EIF2AK3	NCF1	P2RY6	MLKL	SERPINB8	TIMELESS	SEC61B	NIBAN2	ESR1	HADH	APP	MARCHF5	PABPC1	DPYSL2	AP2A2	PPIB	BSCL2	STOM	SMN1	CEBPD	FAM89B	VCL	NLRP3	SOCS6	B3GLCT	CCDC102A	RPL7A	RPL36A	ZBED3	OGFR	LGALS3	CMTM7	PPFIA4	NFIA	ARFIP1	LGALS1	EVA1B
GSE43955_1H_VS_42H_ACT_CD4_TCELL_WITH_TGFB_IL6_UP	IL2RA	POLR1H	PLD4	COL13A1	PCBP2	ZNF260	RFK	TTC27	CBX4	RENBP	NR3C1	LGALS8	TRIM13	ZNF146	BRWD3	BTF3	ECHS1	BARD1	ITM2C	TKTL1	PDCD4	CCND3	CCDC12	CNR2	DALRD3	DPP7	RMND5A	HS3ST3A1	TIMM10B	SLC7A7	MDM2	RS1	CDK1	FLOT1	COX7A2L	MRFAP1L1	MAP2K1	LIMD2	GALNT11	PEX11A	RSRP1	HSD17B11	RWDD1	FBXO21	UROD	GNAI1	SLC10A2	MYBPC3	SIRT3
GSE22886_NAIVE_CD4_TCELL_VS_NKCELL_DN	INPP1	PLCG2	C17orf75	HIPK2	ZDHHC17	C2CD3	IL18RAP	PLAGL1	ATP10D	LAT2	KIFAP3	UBB	KPNA3	KMT5B	NRF1	STX7	ITCH	NUP107	VPS4B	TRAF5	ZNF226	RFX7	ZMPSTE24	LRCH3	TOR1B	ZFYVE16	POLE2	GTF2E1	STAU2	MCTP2	BCL2L2	VPS26A	PIGB	ENPP4	GSN	TAPBPL	PDCL	MED8	PTPRE	LPIN1	STX4	GMEB1	BIRC2	IGF2R	YPEL1	TBC1D31	ALOX5AP	AREL1	UBXN4
GSE26030_UNSTIM_VS_RESTIM_TH1_DAY15_POST_POLARIZATION_DN	IRF3	CLUH	CENPQ	CTSB	FCER1G	PIGL	SH3D19	ZNF608	SGMS1	NUP210	IGLC7	CARM1	C3orf33	EMD	BCDIN3D	ABHD3	SCRIB	NCAPD2	SORT1	ITGB3	HAUS5	FAM135A	MGAT4B	INPP1	CSF1R	RIMS3	RGS3	ZNF507	TTC7B	CYB561	JPT1	CDK2AP1	CDH1	RRM1	DEF6	PHLPP1	SLC39A13	C17orf58	NUP35	CYB5A	ADAMDEC1	UBE2S	ETS1	MXI1	NFKBIZ	SAFB2	SERPINB6	PTPN12	CD300A
GSE42724_NAIVE_BCELL_VS_PLASMABLAST_UP	ISG20	DTX3L	SP140	KCTD14	ITIH4	IRF7	DHX58	BST2	GBP1	NAPA	FILNC1	HERC5	GMPR	IFI35	SIGLEC1	XAF1	IRF1-AS1	CASP12	APOL6	HELZ2	PHACTR4	DNAJB9	ZBP1	PDGFRL	CD38	IFIT1	MX2	HESX1	TMEM140	LY6E	HERC6	OAS3	TYW5	ITGB7	RAD9A	CFB	CMTR1	USP18	IFI44	LAG3	PSMB9	RTP4	IFIT3	CLEC4D	CD2AP	PARP9	UBE2L6	TAPBPL	SP110
GSE31622_WT_VS_KLF3_KO_BCELL_DN	ITGA9	TRAIP	PRKX	USP10	ITPRIPL2	NR3C1	DDX24	CRLF3	UBE2F	KRT16	SHISA3	PYGO2	KCNK6	HTT	EFCAB3	FEZ2	CNPY1	HGF	FBXL19	PRR14L	UTP23	RAB3IL1	STX11	DHX16	SOCS3	OCEL1	RAB20	TNFSF8	MED11	TNFSF11	DENND4B	TRIB1	LCMT2	STMN4	CERK	SPN	PTGER1	NRAS	GRINA	TMEM185A	PFKFB3	CCDC107	KIF3B	PRSS8	LRP8	GALNT7	AIRE	TUT1	NAP1L2
GSE2770_UNTREATED_VS_TGFB_AND_IL12_TREATED_ACT_CD4_TCELL_48H_UP	ITGB2	FGFRL1	YPEL3	ZNF18	INO80E	NGEF	SNX20	ANAPC2	GNAS	PARP1	STX5	CLEC12B	RCCD1	SNX9	SCAMP2	CYB561D2	FOXE3	ZNF14	MRPL22	PIK3CG	MKNK2	GPM6A	RBFOX1	SF3B5	MTMR11	SERP1	TNFRSF21	BOLA2	GNA14	STK26	ZMAT5	TMEM215	YDJC	POU6F1	ABT1	CDK2AP2	TBCCD1	ENPP1	MND1	RPS25	ACTR5	TRPV1	FAM98C	XIAP	EPS8L1	CHD9	RBM6	SBSN	ATRNL1
GSE3920_UNTREATED_VS_IFNG_TREATED_FIBROBLAST_UP	KIF2B	ACBD4	CLTC	HAX1	TMEM184A	TAPBPL	OTP	CARMIL1	HK1	LMO4	PLXDC2	GTF2A1	STIMATE	DNPEP	TMEM120A	ANKRD52	LPIN2	PKIG	ENTPD4	DDB1	TMEM104	G3BP1	LAMB3	KLHL1	PLG	MT3	DOLPP1	ITGB1	DCP2	ZBTB38	XK	ADSL	P2RX5	FBXL7	GAS7	ZFPM1	TCF3	EFHD2	PSMD3	RPA2	STIM2	COL9A1	GPX8	SLC39A3	PGLYRP3	FAM20B	DUSP6	TKT	USP44
GSE14000_UNSTIM_VS_4H_LPS_DC_DN	KMO	TRIM26	IRF7	OAS2	ELL2	GMPR	PARP14	CATSPERZ	EXT1	SLC41A2	MIER1	FBXO7	TMEFF1	MYD88	MICB	ATF5	SFT2D2	CD274	ATF7	PIM3	CASP7	NAMPT	MAK	IRF9	BRIP1	TARS1	EPOP	DTX3L	RAB5A	LINC01588	RECK	WTAP	STARD5	RAB12	SRGAP2	EIF2AK2	PPP2R2A	BTG2	PMAIP1	UBE2Z	CFLAR	CNP	IFITM1	NEURL3	PLA2G4A	CMPK2	IFIH1	GCH1	SP110
GSE22886_CD8_TCELL_VS_BCELL_NAIVE_UP	LIME1	INPP4A	GRAP2	PTPN4	TIMP1	NMRK1	NIPAL3	NQO2	FAM102A	DGKZ	RUNX1	AIFM1	UNC119B	MT1X	XAB2	STK39	MED15	MAP7D1	FKBP5	HMOX2	GTF3C1	DEXI	PRMT2	RANGAP1	PVRIG	ZYX	ECHDC2	RGCC	CRTAM	ZAP70	CD7	DUSP7	APMAP	SLC25A44	ZMYM6	ATP2B4	RAB27A	NELL2	ITM2A	TXK	DENND2D	FLT3LG	PRF1	CEP68	DENND1B	GPR171	MT2A	NUCB2	MPHOSPH9
GSE15330_HSC_VS_LYMPHOID_PRIMED_MULTIPOTENT_PROGENITOR_DN	LMNB1	LAMC1	CHSY1	PTGR1	SMPDL3B	NIBAN1	IL18RAP	MYO1F	SNX10	RAP1GAP2	SYPL1	COBLL1	RAP2A	MYADM	PRDM1	HMGN2	PRR11	OSBPL3	ACOT7	KLRC2	REEP5	ZEB2	S100A11	IL18R1	GALNT3	H1-0	APOBEC2	HOPX	PRDX4	PIK3AP1	ALCAM	PTPN12	ATF6	AHNAK	GNG10	YBX3	SLAMF7	RNF216	MYL4	ITGAX	CCDC50	COX17	LIG1	NPTN	ATP2B4	GGH	S100A13	ITGB1	CEP55
GSE25123_CTRL_VS_IL4_AND_ROSIGLITAZONE_STIM_MACROPHAGE_UP	LMNB1	PRCP	LEF1	NCSTN	NF1	IL12RB1	CECR2	ST6GAL1	PPP4C	RHOA	SUPT4H1	SETD1B	TSC22D3	NLRC5	PNISR	E2F4	HM13	CHRNB1	STARD5	RASSF2	IFT80	USP18	RNF167	ALDH18A1	ZFP36L2	CBX8	ADIPOR1	PRCC	RTN4	DDOST	NARF	SMAD3	AP2B1	RBM45	RAB12	TP53RK	TNFSF10	MS4A1	WDR18	SIGMAR1	TLE1	RAB5C	ADORA2A	HLA-C	KLHL42	TMEM106C	RNF41	CLBA1	PEAK1
GSE19888_CTRL_VS_TCELL_MEMBRANES_ACT_MAST_CELL_PRETREAT_A3R_INH_DN	LRFN2	PIK3R5	GNB4	VCAM1	SLFN13	SCLY	SH2D1A	TRIM5	C8orf33	RGS1	TMEM39B	EIF2AK2	UACA	AREL1	PTX3	ARHGAP8	IFI27L2	NPC2	CALHM6	C2	STXBP1	SNX10	AXIN2	IDO1	KLRK1	STAT5B	RAPGEFL1	RFX1	SF3A2	PTPRO	TNNI3	IFNB1	CARM1	MARCHF5	INPP1	IL12RB1	HK1	APOD	EVI2B	SLAMF9	IFITM3	BCL3	SLAMF8	RBM43	BTG2	CNGB3	LARP1	IL6	PRKX
GSE27786_NKCELL_VS_NEUTROPHIL_DN	LRRC8D	PPP1R3C	KLHL40	ZNF516	OSBPL7	TEAD1	JPH4	PITHD1	STRADB	SPI1	ARHGAP30	SLITRK6	ZNRF1	ITPRIPL2	SFMBT2	STRA8	EMP3	SLC22A14	C21orf58	SLC37A3	HLX	VILL	GSX2	C10orf90	CCDC153	MINDY3	ARPC2	TMC5	TMX4	LMAN2L	RP2	PNPLA7	SF3B2	PLK2	GAPDHS	KCND1	BIN3	NR3C1	ENPP2	SLC17A9	SIT1	ZXDC	PLEKHA2	ATP6V1C2	PIWIL2	CDX4	CDC42EP5	TIAM1	CDKN2A
GSE26890_CXCR1_NEG_VS_POS_EFFECTOR_CD8_TCELL_DN	LTA	SERAC1	CDC25B	GGA3	WDFY2	CDC42BPG	KRT222	HNRNPUL2	LMAN2L	HABP4	RND3	DDX19B	KLHDC9	SPIDR	RGS19	SETD1B	ZNF25	DUSP4	NUCB2	DDB2	RALGDS	ATP6AP1	RHOA	GOLM2	LGALSL	AHI1	DNTT	CAMTA1	IDH2	ACCS	TK1	ALOX5AP	MPRIP	ITGB7	C8orf58	AMPD3	CISD3	SEMA4B	SLC2A3	PHC1	XBP1	DCTN6	STAP1	DNAJC9	DENND6B	RASSF4	STING1	CNPPD1	SLC4A11
GSE6269_HEALTHY_VS_FLU_INF_PBMC_DN	LY6E	TLN1	ZYX	CDK16	IFI27	IFITM3	PKM	GNAI2	SIGLEC1	IFITM3P7	NAPA	KDELR1	NUCB1	SPI1	LGALS3BP	RNF19B	HLA-G	RNF40	FCGR1A	IFITM2	PLSCR1	IFI44L	PPDPF	TGFB1	CALU	WBP2	FKBP1A	MX1	H1-0	ACTB	AGPAT3	STXBP2	MTHFD2	IFI35	WAS	SCAMP4	SPATS2L	OAS1	IFITM1	DESI1	OAS2	GRINA	SBNO2	STRN4	PML	EIF2AK2	RSAD2	ISG15	GRB2
GSE28783_ANTI_MIR33_VS_UNTREATED_ATHEROSCLEROSIS_MACROPHAGE_UP	MAD1L1	MEST	TFPI2	RTN2	PRIM1	RUNX3	IFT27	COL9A3	HMGB3P30	BAP1	PTPN14	EXTL1	GNRH1	GRM7	CD1E	DNA2	REG1A	INPP5B	RBM17	CXCL2	UHRF2	RHOC	ADGRE5	SURF2	CSF3R	GNG4	KLC1	KHK	VAC14	CD81	DRD1	RWDD2A	ZNF165	CLUL1	MAEA	RPL36A	DDIT4	CYP2B7P	TDGF1	TCF4	SIK3	LIFR	ID3	MAGEB1	LASP1	NDRG1	LPXN	VILL	PDZK1
GSE27859_DC_VS_CD11C_INT_F480_INT_DC_UP	MAN1A2	GABARAPL2	EFEMP2	TMLHE	ACSBG1	TYK2	MAGI3	SLC2A8	TLE1	RUNX3	SMIM14	PGS1	FAM214B	POLM	TMPRSS3	CCDC28A	GJD2	APAF1	PRKN	SDR42E1	PLBD1	SEMA4F	PARP4	SNCAIP	NABP1	BAZ2A	NME5	SERPINE1	ECI2	KRTCAP3	TBX6	SLK	IDH1	ZFP91	CD53	SRI	GNA13	DVL2	KLKB1	FAM210B	CACFD1	RNF19A	SLC25A51	AFF4	EIF3F	PDE4B	OAZ2	CHST12	TBXAS1
GSE2770_IL12_ACT_VS_ACT_CD4_TCELL_48H_DN	MAP2	MDC1	CBX7	STIL	SAMD11	RIPK2	NUP54	TOP2B	FRMD5	NACC1	PRDM16	FLT3	MIF	NCKIPSD	DUS2	PDHX	MGA	ZNF48	CS	ST13	VSNL1	SRBD1	POLR3B	CCT2	ITPA	SIAH1	SLC25A37	MYCBP2	IPO5	POLR1F	MZT1	SDE2	IQCE	PPP3CB	FMR1	FBXO10	FAU	KLHL14	TUSC3	PPIE	CRTC2	RHEBL1	USB1	ITPR3	NAA50	RPGR	SGSH	ANAPC11	OR4C3
GSE37416_CTRL_VS_24H_F_TULARENSIS_LVS_NEUTROPHIL_DN	MAPK1IP1L	HPS5	ZNF292	RAB8B	GNA15	DIAPH1	TWSG1	DEDD2	SPAG9	SPAG4	GRINA	INTS6L	SAFB	NUMA1	FNTA	LAMTOR3	CDC26	NFKBIE	NSMCE2	CHMP4B	PPP1R15B	GTF2A1	JOSD1	NFKBIA	TNFAIP3	PNRC1	TFG	EIF2AK3	NUP98	MTCH2	TPRA1	USP28	HPCAL1	TBC1D15	NR4A3	CAPN7	PSMC6	PCBP1	WDR45B	SDF2	ADIPOR2	CISD2	WBP11	G3BP2	PRDX4	ZNF674-AS1	SF3A1	SLC36A4	MALT1
GSE37605_C57BL6_VS_NOD_FOXP3_IRES_GFP_TCONV_DN	MAPKAPK3	KLHL38	PPP2R2D	KMO	RFLNB	STK38	UROS	AK2	ABTB2	ARID5B	ELL2	EPHA7	HDAC7	GPR132	TMEM11	KCNK5	APTX	LUC7L3	OPA3	CSF2RBP1	S1PR2	KMT5A	JAG1	CYP26B1	USP39	RBM7	BRMS1L	AMZ2	DCAF15	MIR665	LSG1	MS4A1	FILIP1	MDM4	SCYL3	MRPL45	MSN	RALA	TTK	SNX17	LRTM1	ZFPL1	HSD17B6	ATP6V1B1	SLC1A4	POU3F1	SLC17A8	HOMER1	JAKMIP3
GSE22886_IL2_VS_IL15_STIM_NKCELL_DN	MAPKAPK5-AS1	RPL19	DOK1	NUDT6	PAK1IP1	TNFRSF11B	ORC3	SOAT2	TKFC	HSPA14	BTF3P12	C9	INTS1	CDHR2	PSMB4	MXD3	MCF2L-AS1	NACA	RASSF8	FGF22	PSMD2	NDUFAF4	TRIB3	GNAT1	RAB9BP1	POU2AF1	MMP3	LINC01565	SS18L2	MTMR8	UFD1	RPL11	NDUFS2	UQCC1	DNAJC15	SNRNP35	TXNRD2	NASP	CDK18	SEC11A	STX3	COX5A	SNRPD2	MRPS34	COMMD9	TEKT2	NAALAD2	VAPB	NELFE
GSE31082_CD4_VS_CD8_SP_THYMOCYTE_DN	MCTP2	ITGB7	PRADC1	SIKE1	TDRD5	DPCD	ARMCX4	TMEM97	NUP107	NELFE	XKRX	SLN	KLF3	WDR77	SCARB1	F2R	KCTD9	PABPC4	RBMXL2	C4orf51	RNASEH2B	APOC3	AHNAK	FBXL8	ESYT1	ACP3	MXD3	SEC11C	CENPM	TIGD5	TRIM14	DEK	RMND5B	PRR22	B4GALT5	TRIM59	FAM241A	STX2	SLC12A7	KRT16	SAC3D1	AUNIP	REEP1	HRH3	UHRF1	RANBP1	UMPS	EEF1D	RAD23B
GSE360_L_DONOVANI_VS_B_MALAYI_LOW_DOSE_MAC_DN	MIA2	PHF1	ZNF384	AHSA1	ACTN1	SAA1	CDA	RHEB	FAM120A	CELA2A	IQSEC2	SELENBP1	SREBF2	PCDH7	REM1	NUDT21	GNRH2	GNA15	FAM89B	TAB2	PDCD11	UBE2I	TMEM131L	LRRC8B	SLC23A2	ESR1	ENPP4	KLHL18	AP3S1	SPINK4	POFUT2	LPCAT3	ACP2	AASS	DLEC1	SCN9A	BCL7B	LDLR	MUC6	NREP	POP4	IFNW1	AMHR2	NPRL2	FXR2	RAB5A	TM9SF2	LMO4	POLR2J
GSE2770_TGFB_AND_IL4_ACT_VS_ACT_CD4_TCELL_2H_DN	MICB	RAB8A	SH3GLB1	LGALS9	CDKN1C	IFI27	CLIC1	IFITM3	IFITM1	SPTLC2	ELF1	MYD88	HESX1	IFIH1	CAPN2	GIMAP4	NFE2L1	NMI	IFITM2	DUSP5	SLC25A28	BST2	ARHGAP27	ZBP1	NAPA	GSTK1	PHF11	TENT4A	ZNFX1	CCNK	GMPR	PARP12	CXCL11	ELMO2	SHFL	CCNA1	PLSCR2	EPSTI1	IFI35	CHMP5	IRF9	RAD9A	ETV7	DYNLT1	GCH1	FBXO6	NOD1	PARP10	ENPP2
GSE14000_UNSTIM_VS_16H_LPS_DC_DN	MIER1	SERF1A	NFKBIZ	WTAP	DEPP1	PLAGL2	LILRA3	PRPF3	PIM1	IRF7	SLC41A2	BATF2	NAMPT	LDHA	LYST	TUBB2A	RUFY3	CD274	IFIH1	EZH2	NFATC2IP	C2orf49	C4orf46	ST3GAL5	CNP	H2BC4	OSER1	DAPP1	WHAMM	TNFRSF9	MVB12A	CDYL2	GRSF1	PHLPP2	TRAF3IP2	TRAF1	SLC38A5	DNAI3	ELL2	NXT2	FSTL1	SLC31A2	PSMA2	GABPB1	HSD17B7	HMGCS1	PIM3	SLFN12	TRIM26
GSE38697_LIGHT_ZONE_VS_DARK_ZONE_BCELL_UP	MOB1B	ARHGEF2	SPATS1	GSTO1	WHAMM	MTFR1	C1D	SCLT1	SLC35A3	CEACAM1	UBASH3B	ASNSD1	TMEM184C	COX17	TEC	AP1S2	CTDSPL2	APEX2	DPY19L1	PKNOX1	FUNDC1	FOCAD	DST	RNPEPL1	CDKL5	DHX33	TFPI	ALG13	TELO2	THY1	TBC1D5	PTCH1	NFATC1	ATXN1	PPP2R2A	AP3S1	LIN9	CARHSP1	CALHM2	RTTN	B3GNT2	ZDHHC15	MED15	CD80	ZC3H8	MGP	PSMG2	NAA35	LRRC27
GSE5589_LPS_VS_LPS_AND_IL6_STIM_MACROPHAGE_45MIN_UP	MOB2	TOP1	ERLIN1	STX2	HSDL1	TESK2	VPS26C	RNF135	LAMP1	KLF6	RASA4	GRB2	POLA1	SLC25A45	GSTM3	ALDH2	G6PD	DEPTOR	CALHM6	ZCCHC8	CSNK1E	TFE3	C12orf57	RAB32	CPLANE1	FUT11	MOB3A	PARP8	SBF2	KIF9	VAMP3	MRPL3	ZXDC	AGRN	DCTPP1	ZC3H4	DOCK1	VPS37C	HAGHL	SERHL2	H2AJ	RANBP10	EWSR1	SAMSN1	SPATA13	MSRB2	HPS4	AREL1	IFIT1
GSE17721_PAM3CSK4_VS_GADIQUIMOD_0.5H_BMDC_DN	MOB3B	PRIM2	PSIP1	PLAAT3	PLCL2	FABP6	NUDT13	OVOL2	LSM12	IPP	UBE2V1	GBP4	ACTR1A	SERTAD3	COX7A2L	YEATS4	LIMD1	EPSTI1	UBE2O	SRPK2	PLAC8	TMEM134	AVP	UXT	PPIL2	EDC4	MED4	PIGT	FKBP8	HPD	DCAF1	SLC26A3	NUCB2	GP2	MRTFB	SH3BP5L	C19orf25	DRG1	TK1	SIGIRR	PDZK1IP1	TMEM260	DNER	SLC9A3R1	GPR180	VAV2	MINK1	SLFN12	DUSP22
GSE37301_MULTIPOTENT_PROGENITOR_VS_GRAN_MONO_PROGENITOR_DN	MTNR1A	G3BP2	TRDMT1	CLDN8	E2F8	MARK2	NAMPT	IL7R	B4GALNT2	PSMA7	LMO2	NFKB2	STAT1	RAD1	CCL13	PSMB8	PHC2	NMI	TAB2	AP1AR	CD3D	UBA7	MAP4K3	MX2	KLF6	LYSMD2	S100A4	IRGM	IFRD1	BIRC3	ORM1	TDGF1	FCGR1A	MYD88	PSMB10	DSC1	BMPR1A	RGCC	TRIO	CCL7	EXO1	IFIT2	ISG15	OGFR	LARS1	TSR1	GRAMD2B	CRYBG1	IFIT1B
GSE20500_RETINOIC_ACID_VS_RARA_ANTAGONIST_TREATED_CD4_TCELL_DN	MTSS2	RNF208	SLC12A8	IL1R2	MUC5AC	EIF4E	ATF1	CBX4	RHBDF2	CTTN	CDV3	RTL10	DAPK2	CAPN2	CHSY1	GAK	ATXN3	NSMF	ACYP1	SLC19A1	DNAH17	CEBPB	RXRA	CYTH4	ITPRID2	CEP70	GLS	CMKLR1	ECD	SCG5	EFHD2	PORCN	ZNF274	TNFSF14	DNAJB12	SGMS1	PRNP	CHRD	JMJD6	RNF10	C11orf24	ENDOD1	TSPYL1	SAMD9	PCK1	ODR4	ZNF646	RGS1	G3BP2
GSE16755_CTRL_VS_IFNA_TREATED_MAC_DN	NBN	SOCS3	IL10RA	JAG1	ASIC3	SP110	C4orf46	ZC3HAV1	DDX58	NCOA7	ADA	HS3ST3B1	IQSEC3	MAD2L1BP	PPP2R2A	PSEN1	CDC42EP4	TENT5A	DENND5A	DTX3L	SEMA3C	PDGFA	GPR35	TICAM1	IER5	SRC	IDO2	DUSP16	MARCKS	TRAFD1	SDC4	HERC6	ADPRM	CFB	ZBED1	AKIRIN2	IRF1	MASTL	EDEM1	UBE2D3	SLC25A28	CMPK2	GBP1	KIAA0040	DHX58	OSGIN2	RAB8B	TEX30	GMPR
GSE360_CTRL_VS_M_TUBERCULOSIS_DC_DN	NCALD	PTK2B	ATN1	LYPD3	GBX2	IFIT2	LDHA	TYMP	NDRG1	HSPA8	SRSF2	G0S2	CD44	PPARD	H2AC16	ATG4A	SOX9	PCDHGA8	H2BC21	MAP2K3	SEC61B	AGRN	OBSL1	WSCD2	RELB	GPD2	IL2RG	TRAF1	CRLF3	RUNX3	IFITM2	CKAP4	STX11	COBL	FCGR3B	FICD	CDH1	FGFR2	CD163	IFI44	VCAN	MT1B	RRH	CCL4	ADA	TNFSF10	IFRD1	IRF9	CD83
GSE28737_BCL6_HET_VS_BCL6_KO_FOLLICULAR_BCELL_UP	NCKIPSD	HEG1	SOCS1	PCNX3	PITPNM1	RNF217	SF3A1	SLC1A5	PRKRA	CORO7	YWHAG	CTBP2	ECE1	CAPN9	ERC1	AKAP9	STARD10	PPARGC1B	TBC1D25	DGKH	NPEPL1	CRIP1	DGKZ	CASQ1	ATOX1	MTMR14	CDH15	MRPL42	ALG11	NCDN	PPIL6	TIMM8B	SHMT2	PLAAT3	SPATA3	HECTD4	TWNK	SIK2	GTPBP6	LEPROTL1	TNNI2	PRELID2	RBM47	XPO5	FOCAD	CCL22	MBTPS1	OSTC	SPG11
GSE18791_UNSTIM_VS_NEWCATSLE_VIRUS_DC_18H_UP	NDUFA5	HECTD3	TRAPPC12	HMOX2	GAS6-DT	PRKDC	PKIA	MYOCD	WDR1	MRPL45	ZYG11B	ST7	INPP5K	TEX261	CD84	CLTC	ITGB1BP1	NVL	ZSWIM7	SLC25A3	CDCA7L	MRPS6	MYC	EXOSC7	DAAM1	PCYOX1	GPSM2	CAB39	ZNF850	TCP1	SLCO2B1	INTS7	WDR3	TIAM1	ZNF542P	MTARC1	TTC8	NNT	ATP5F1D	SMARCC1	PEX11A	MRPL22	TIMM17A	HSBP1	DDX56	EFCAB14	GPN1	TOLLIP	RANBP10
GSE16385_MONOCYTE_VS_12H_ROSIGLITAZONE_IL4_TREATED_MACROPHAGE_UP	NDUFB6	RBM15B	BRD3	GANC	RPS26	ATP6V0C	COX7A2	MPC2	GCSH	KRR1	LRRC3B	NHLRC2	MED30	YOD1	CMC2	RABGAP1L	CHIA	BCOR	POLE3	PSMA6	DNAJC15	MRPS28	DZANK1	FIBIN	ZNF287	MED18	NDUFB8	UBE2F	CCDC88A	NDUFAF8	HNRNPA0	STK4	SPECC1L	NDUFB5	GTF2H5	COX7B2	NHP2	NDUFC1	ARAP2	CADPS2	MID1	KRIT1	UQCR11	GAPVD1	PDGFD	RPL31	DCN	TMEM60	POLR1F
GSE21033_3H_VS_24H_POLYIC_STIM_DC_DN	NOC4L	GNB2	GOLIM4	MARCKS	ANTKMT	STRIP2	STARD4	CMPK1	MRPS16	PYCR3	MIR130A	MED22	RWDD1	PSPH	MCRS1	EME1	FLI1	HIGD2A	BAG2	CDKN2C	INCENP	DDAH2	TCEA1	MRPS11	TIMELESS	GSTT2	PRR23A	ALG3	SLC16A1	RFC5	UBA5	NFE2L2	XRCC2	B3GNT5	STAMBP	H2AX	FKTN	LMAN2	LEKR1	COPS9	TMEM107	GPR89B	IFT22	PPP2R5D	RRP1B	RAB1B	DHDDS	NAAA	FANCA
GSE411_UNSTIM_VS_400MIN_IL6_STIM_MACROPHAGE_DN	NOP16	NR4A3	BBS2	MIS18A	MRPL17	ZNF76	CNOT9	NMNAT3	ACSM3	MBIP	HMBS	FAAP24	LHFPL4	PRRC2A	FDFT1	CBX2	MRPL32	BEND3	KPTN	RPS27L	NAF1	RAB9A	ZMAT5	ZWINT	UBE2D2	KCNK5	TPK1	LSM14A	TMEM256	F9	ACBD6	ERI1	TYW1	ANKMY2	CRPPA	DNAJA2	CTC1	MTX2	ITGB1BP1	GLA	NAA50	LTK	SLC29A1	DHRS1	NHP2	PLEKHA5	HAUS1	MTSS1	OSGIN2
GSE34006_WT_VS_A2AR_KO_TREG_DN	OAS1	HLA-C	TMEM184B	LGALS9B	TAPBP	IRF9	AIDA	TAP1	GBP7	HLA-B	GBP2	TAPBPL	OASL	HLA-E	DEFB4A	FNBP4	PNPLA2	SLFN13	ZBP1	USP18	IFI27L2	MX1	CASP7	ZFP90	CD274	APOBEC3B	PLAAT1	RNF114	RSAD2	PIGA	PSMB9	IFIT3	PARP14	TRIM21	CCRL2	ULK2	NOC4L	SLC25A28	IRF7	LANCL1	IFIT2	ASB13	ISG15	IFIT1B	SYNE2	DIP2B	PML	IRF1	DAXX
GSE11961_FOLLICULAR_BCELL_VS_GERMINAL_CENTER_BCELL_DAY7_UP	OGFOD1	AKTIP	HOXD4	CAST	GNL2	ABHD12	ARL15	SPRTN	EIF2AK4	LRRC40	DKK3	ARHGAP9	ATP23	CXXC5	BTG3	BBS10	GPR179	PDE1C	PADI2	ST3GAL4	VSTM2A	XPR1	OXR1	WIPI2	MCTP1	WDR11	DDX28	TTL	SCML4	GPN3	BCOR	BEST1	RNF220	SENP8	EXOSC1	RWDD2A	LAIR1	MLH1	CNOT2	VRK2	CFAP298	CELF4	TMEM161B	PRKCI	MMUT	PRXL2C	SESN3	TRMT11	BLOC1S5
GSE25123_CTRL_VS_IL4_AND_ROSIGLITAZONE_STIM_PPARG_KO_MACROPHAGE_DN	PAK1	MITF	C1orf21	GRAMD2B	PATZ1	MCTP2	NCKAP5L	DBNDD1	GUCA1B	ANAPC5	AGK	SELL	ATP8B4	UBXN11	TULP3	RGS11	PIP4K2A	RAB3IP	MAGEF1	BCL11B	EYA1	THNSL1	ACSS2	MCFD2	S100A14	SLC16A5	BTG3	METTL16	AMPD1	SPATA5L1	TREML2	SPSB1	MRPL38	RRAS2	OVGP1	CRTAM	OR2S2	TRIO	GABRR2	SGK3	CERKL	ADAT1	BPHL	RALGPS2	ZNF212	ENC1	ACVRL1	RSPO1	ST8SIA6
GSE29617_CTRL_VS_DAY3_TIV_FLU_VACCINE_PBMC_2008_UP	PARGP1	NECAP1	PI3	DDX24	PTBP2	RICTOR	YTHDC1	SLIT2	MARCHF6	PHF3	GNE	CREBRF	C16orf71	CHD2	TBC1D25	ZBTB5	ZFP28	CFAP20	DYNC1LI2	PDE4B	PHF1	ZNF529	RBP1	ICOS	FOXJ3	PRRC2C	ZFYVE27	USP36	RBM25	WHAMM	IST1	CMPK1	CEP95	AKAP17A	EIF4A2	C1orf52	DCP1A	FERMT2	TSKU	TASOR2	DHX15	TAF11	SREK1	EML4	PRDM2	SILC1	DUSP4	CHRNA9	MIR622
GSE39820_CTRL_VS_TGFBETA3_IL6_IL23A_CD4_TCELL_DN	PARP16	GCNT1	CDIPT	ORAI3	OCEL1	UBE2Q2	PPP1R14C	RNF220	SMPD1	ARFIP2	DACH2	UBQLN1	NR1H2	FABP1	ARHGEF10	PC	TAF6L	CXXC1	GPR180	MTSS1	GPR108	ITGA7	MEN1	RHOQ	VARS1	HNRNPL	RUVBL2	CCNI	FASTK	SMIM14	MEX3D	CPT1A	TXNIP	RPS18	ACVRL1	IBA57	DNAJA4	OGG1	GLA	UCP2	MED19	ATF5	C19orf12	USP5	CAVIN2	NINJ1	PRMT5	RARA	SYPL1
GSE17721_CPG_VS_GARDIQUIMOD_6H_BMDC_DN	PDE8A	KCTD12	PCNX3	FGF13	SMC2	NRDE2	UTP20	MVP	CIAO3	RDH10	TRMT2A	TPP2	SNRK	KLHL42	TMEM185A	USP34	MIA3	PRKAG2	POFUT2	TSPAN13	ABHD4	PRAF2	NUMB	PYCR1	SIRPA	FICD	TLR2	IMP4	LPGAT1	MPND	MED24	SNX18	GCLC	SRP54	MET	MAP2K3	CEP55	DERL2	TP53RK	MFSD1	UCK2	KCTD1	COL8A1	TRMT44	GK	NFYA	SEC11A	THAP12	CRY1
GSE12707_AT16L1_HYPOMORPH_VS_WT_THYMUS_UP	PDK3	RNASEH2B	CEACAM5	INTS4	CD14	PGD	TCEAL8	TXNL4B	SARNP	SNX1	ASB2	HOXC6	FTO	PES1	BTBD10	GUCY1B2	NASP	GJA1	PEX2	GJA4	SEPTIN2	TMEM198	TMPRSS13	GRIA3	CLDN1	TMEM165	CRHR1	NT5C1B	BRCA2	OXSM	ATP6V1A	GALNT6	UCHL5	SLC16A11	RAP2A	DNAJB11	NGRN	TMX1	AMPH	PEX11A	ACSF3	CSF2	RCL1	THNSL2	NF2	JAG1	POLA1	ANK2	SCARNA13
GSE34156_UNTREATED_VS_6H_NOD2_LIGAND_TREATED_MONOCYTE_DN	PHLPP1	GBP5	DYNC1I2	MTMR11	ZDHHC5	CDS1	TMBIM4	NMI	ANKS1A	ISOC1	DAXX	IL22RA2	USP18	PHF11	IKZF5	IFI16	ZEB1	TOR1AIP2	GADD45G	ZNFX1	ST6GAL1	MEF2C	MAFK	MTHFR	STAT3	ENDOD1	ALDH1B1	AHCYL2	LIPE	CDK14	SENP1	ABI3BP	HELZ2	RBM43	C19orf38	LEPROT	ZP2	CNP	PRNP	PTPRO	RTN1	NUDT13	TNFSF8	RMDN3	SP100	IFI35	IFIT3	AXL	DBNL
GSE29614_DAY3_VS_DAY7_TIV_FLU_VACCINE_PBMC_UP	PKHD1	C4orf46	ADAM3A	SSTR2	FGF19	SHISA6	SNORA17B	FSD2	MOBP	HOXB5	CRB2	LPO	C6orf62	PDCD1LG2	MED9	GPT	GRIK1	PDHA2	HGFAC	GSTA3	LINC00705	SMTNL2	PANX3	ZNF576	TOR1AIP2	CCL13	GDF9	RBP3	CCER1	LRRN4	TAS2R38	GUCY2F	PCGEM1	TAS2R41	ELOVL2	RAB40AL	C1QC	MIR30C2	CCDC87	AC083805.1	IHH	C1orf127	GDF5	BRINP2	FRK	SORBS2	AL359924.1	EHD2	SCTR
GSE22886_CTRL_VS_LPS_24H_DC_DN	PMAIP1	SLAMF7	RASGRP1	IFI35	BST2	IRF7	IFIT5	IFI44L	JPT1	HERC5	ICAM1	H2BC5	NCF1C	TBC1D13	ISG15	XPO6	IFITM1	MX2	APOBEC3A	CCL5	BTG3	RSAD2	BTG1	LGALS3BP	NFIL3	DDX60	PIM2	H2BC21	GCH1	TAP1	OAS2	IFIH1	IL2RA	STK4	HLA-F	DUSP1	GBP1	HERC6	SAMSN1	TPD52	OAS3	TNFAIP6	IFI6	IL15RA	IFI27	H2BC9	H2AC6	SQSTM1	TGIF1
GSE34156_NOD2_LIGAND_VS_TLR1_TLR2_LIGAND_6H_TREATED_MONOCYTE_UP	PML	NMI	TCIRG1	OTUD5	IFIH1	TWIST1	TERF1	CMTR1	LGALS9B	TAP2	ADAR	DAXX	MYD88	PCNT	HLA-B	MX2	TRAFD1	ISG15	CXCL10	IRGM	IFIT3	STAT1	ANKFY1	TRIM25	IRF9	PNP	SOCS1	HLA-C	GBP7	TOR1AIP2	ZNFX1	MX1	LGALS3BP	TXNIP	MAFK	GADD45G	APOD	GBP2	USP18	GBP4	OGFR	IFIT1B	TRIM21	PSME1	IFIT2	UBA7	UBE2L6	IRF1	RNF19B
GSE6259_FLT3L_INDUCED_DEC205_POS_DC_VS_CD8_TCELL_DN	POLDIP3	CACNB3	DDX58	RILPL1	IL15	STAT3	NOL9	STOML1	RNF19B	CNP	CTSZ	PARP14	TRIM25	DNASE1L3	PSME2	POLR1C	KEAP1	MLKL	RTP4	TBC1D8	ZBTB32	STAT1	PLIN2	HERC3	PIGU	PDE7B	SLCO3A1	SAMHD1	CD274	ABTB2	ASPRV1	SBNO2	ECE2	ACOD1	THEMIS2	PPA1	NUPR1	PSME1	ANXA4	SERPINB9	AOAH	ATF4	MYD88	SDC3	TOR1AIP2	CMPK2	SND1	LRP8	PML
GSE17721_CTRL_VS_POLYIC_12H_BMDC_UP	POLG	PIMREG	CD81	ELMO2	ARHGDIB	SCAMP1	GSTM3	WDR45	ARHGAP21	CDK5	TMEM79	NDUFC2	HPCAL1	AUH	FBXO8	C2CD2L	PDE8A	SEPTIN2	WDR54	KLRD1	TM9SF2	CDC42SE1	ANGPTL4	RAMP1	TECR	TOPBP1	DHX16	SKI	EMC2	HEBP1	NUCB1	POU2F2	MKNK2	FDPS	MBP	BAZ1B	CCAR2	TFRC	ZNF841	PRXL2A	PIK3CG	ADK	GTF2H4	NCBP1	CROT	MDH1	CDC23	HMBS	FANCG
GSE29618_PRE_VS_DAY7_POST_TIV_FLU_VACCINE_BCELL_DN	PPP2CA	ARFIP2	MUC16	HECTD3	DNAJC10	POLD4	CPA2	FBXO22	FUBP3	TASOR	SLFN12	MAST2	SMUG1	YARS1	RPL23AP53	PAFAH1B3	C11orf24	RPN2	LRRC1	CEACAM1	STN1	ZNF207	RCN2	ENY2	UQCR10	ZNF408	IKBKB	IRF3	RYBP	SERPINI2	PTTG1	CFAP94	ARHGAP35	PAK1IP1	CTAGE1	UQCRQ	CYFIP2	PDE5A	MTRF1L	C10orf88	H2BC4	MGST3	TAF1D	CCNG1	SCFD1	TOR1B	PFDN4	OSGIN2	SLC16A3
GSE21033_3H_VS_12H_POLYIC_STIM_DC_UP	PPT2	CECR2	MATN2	PPP1R16B	NUP155	CD2BP2	CTNND2	RNF157	CSNK2B	CDCA7	SF3A1	ZFAND4	MEF2A	ICAM2	CYFIP2	RAI1	CSNK1E	FBXO48	CNOT9	CIB3	SMARCB1	MTBP	FBXO15	GTF2F1	ARL6	KAT7	HDAC2	DAB2IP	CSRNP1	FOXI1	HIRA	TMEM25	ITPRID1	FBXL19	MYO1C	TAP2	MAP3K1	CD6	ZDHHC14	CRIP1	SLC16A1	SOCS1	MYO10	RBM15B	PTPN7	LANCL2	ATP13A3	PPEF1	SENP1
GSE16385_MONOCYTE_VS_12H_ROSIGLITAZONE_IL4_TREATED_MACROPHAGE_DN	PRCP	TMEM106C	NCSTN	RNF167	UTP15	SLC25A51	LMNB1	PRKCH	UNKL	TSC22D3	ELK4	CAPN10	B4GALNT1	GTF2H3	UGCG	KLHL42	QRICH1	MAPK6	RHOA	PRCC	LYRM4	AP2B1	TCEAL1	ELF4	GNGT2	HM13	ZC3H14	GM2A	ASH2L	CCDC43	SLC9A9	DDOST	CARD6	MYB	DUSP22	GPATCH2L	PDZD11	EIF2AK3	ITFG2	KIF13A	ST6GAL1	TM4SF20	PARP3	FAM102A	CAB39	DDX21	FBL	HIPK1	SERTAD4
GSE30971_WBP7_HET_VS_KO_MACROPHAGE_2H_LPS_STIM_UP	PRCP	STK38L	CD84	CLEC5A	DENND1B	CD9	IL1R2	IRGQ	DOCK10	ZNF281	TXNIP	FOS	NDUFA4	CD101	RBPJ	FBP1	DCSTAMP	SLC37A2	CASS4	COX7B	PLXDC2	LINC02035	SKAP2	GABARAPL1	PGD	RASSF5	DISP1	RGCC	FPR3	SLC16A6	AURKA	RAB7B	VSIG4	LSM12	CD1E	MITF	FGL2	TXNDC12	LIPA	GFOD1	CEP20	ALDH3A2	PINLYP	SCG5	NCEH1	TMEM45B	PAPSS1	FCN1	SPP1
GSE17721_CTRL_VS_POLYIC_1H_BMDC_UP	PRXL2A	TMEM38B	SOCS6	CEP104	PTPRJ	HES5	NAMPT	CACNA1B	BRD3	ZNF235	CCNB2	VRK2	GRP	MRPL48	RPLP1	SERTAD1	MT3	EVI5	TAF13	MDH2	HSPBP1	QRSL1	PSMB2	HOXB3	SQOR	TXNDC5	RNF34	SEPTIN7	CHCHD1	NPDC1	AKAP8	UBA1	PLA2G15	MSL1	BLCAP	CARHSP1	IREB2	KRT34	CIDEB	UBN1	MRPL11	OCEL1	METTL6	ZNF574	ASGR2	CD300C	C14orf119	FKBP7	SH3BGR
GSE12845_IGD_NEG_BLOOD_VS_DARKZONE_GC_TONSIL_BCELL_UP	PSME2	ARID3A	ITGA4	TIMP1	VIM	RETSAT	HAX1	SUB1	C11orf80	IGHM	GSE1	TMEM184B	FKBP11	CNPY2	CFLAR	DNAJC3	RSAD1	ADAM28	PPIB	NXPH4	NTAN1	BAIAP3	SSR4	CERS6	CENPB	DYRK4	IER2	DIPK1A	HSPA1L	ITPK1	RNPEPL1	PCDH9	RAP1GDS1	THAP11	ATXN7L1	BCKDHA	UBA7	HCK	UNC93B1	FHL1	RPS6KB2	IMPDH1	LAMC1	HINT1	ALDOB	CD63	FNDC3A	LITAF	APH1B
GSE29618_PRE_VS_DAY7_POST_LAIV_FLU_VACCINE_BCELL_UP	PSMG2	ETHE1	ICE1	SGPL1	BCL3	USP3	ATAD2B	ROGDI	ARHGEF26	TSG101	DEFA6	PES1	NLRP1	GNS	PTK7	TNPO1	SLC16A8	NXT1	CPZ	HOXC13	TERF1	DAZAP1	FAM89B	SGSM2	HECA	AIFM1	TMEM11	CLMN	RRNAD1	XKR8	SP3	VPS4B	RNASEH1	AOPEP	PRPF3	ADNP2	PPP5C	WDR45B	MAST4	S100A5	NAA60	TBL1XR1	MYBBP1A	NOC3L	HTATIP2	PARP11	MSX2	RPLP0	TBL1X
GSE2770_TGFB_AND_IL4_VS_TGFB_AND_IL12_TREATED_ACT_CD4_TCELL_48H_DN	PTPN22	FAM118A	BPI	LENG8	SLC18B1	TPBGL	AKT1	ARMH1	RNF126P1	DCPS	NREP	PCIF1	TMEM14C	INPP5K	SIN3B	MPPE1	PEBP1	VAMP5	HMGB2	VSIG4	LAS1L	ALDH3B1	MTX1	ZNF865	SLC9A9	COQ8A	ANP32A	KBTBD11	AL359924.1	ZNF91	IGFBP7	EIF2AK1	SNTB1	PPT1	LRP5L	CAMK2D	NAPSB	TMC8	TMEM39B	FAF1	POLB	REPS2	DENND1C	RASGRP2	GALK2	ALAD	MAP4K1	ZBED6CL	ARPIN
GSE18791_CTRL_VS_NEWCASTLE_VIRUS_DC_14H_UP	PXMP4	MTX3	NINJ2	ROGDI	TMEM273	PCYOX1	JTB	SCRIB	PLEKHO2	TMEM45B	SIK2	TACO1	NF2	C12orf29	TNRC18	RNF44	AP3D1	IPO11	ASL	COA5	UBXN2B	MRPS9	ALAD	ZYG11B	RPAP2	DELE1	DCAF13	MRI1	ACOT7	TRMT12	ATP11A	ZNF641	TM6SF1	MRPL4	FRMD4A	TARDBP	FA2H	MCUR1	ZNF319	PRPS2	FAM78A	ZNHIT6	MADD	MICOS10	CIAPIN1	PTCD3	PIK3R1	URB2	FAM172A
GSE2770_IL12_AND_TGFB_VS_IL4_TREATED_ACT_CD4_TCELL_48H_UP	QPRT	CHST12	DAD1	DYRK2	GPATCH2	RFTN2	RIPOR1	ZBTB10	ESRP2	TNFRSF1B	ZFP28	PATJ	TRIP11	IP6K1	AFP	GSAP	CD2	ARRB1	ABHD17B	IL6R	ETV3	PTPN14	CAPN7	MEIS3	DENND6B	FAM241A	C1orf54	C4orf47	ACY1	IRF9	FCHO2	PPCDC	POLR3A	RELCH	COQ10B	DIXDC1	SETD4	DENND2D	HPS1	ATG4D	SPAG9	TCF4	DNAH17	CDK10	HUWE1	SMPDL3A	IPCEF1	AKT3	COMMD3
GSE4748_LPS_VS_LPS_AND_CYANOBACTERIUM_LPSLIKE_STIM_DC_3H_UP	RAB5B	KDM5A	DUSP6	WTAP	TMEM106A	ATP2B1	FANCL	CTSL	CFL1	ANKRD17	CYP1B1	RHOU	UPP1	EIF1	KRT8P12	ZBED6	LILRB1	CERT1	ZNF518A	LINC02724	ZEB2	NEK1	MKNK2	SMURF2	MBD3L1	NUAK1	TNRC6B	IRAK4	BHLHE40	PGP	C1orf21	GPATCH2	SNX18	CEP350	THUMPD3	RNF115	GOLIM4	GDAP2	NUDT18	BATF3	FCER1G	GZMB	CCL4	TRA2A	NKG7	LARS1	RBBP5	MORN2	SNORA28
GSE18893_TCONV_VS_TREG_24H_TNF_STIM_DN	RAD1	ZBED5	SLC30A3	EBPL	SESN1	MRPL39	TLR7	FAM13B	OMA1	ZNF317	HEXA	WDR92	RAMP1	KCNQ1OT1	HIVEP3	EEF1AKMT1	SMG1	ZNF862	BIVM	FAM162A	TSPAN32	MPP1	DPM3	EIF4EBP1	RAD9A	TACC2	MGA	RPS25	DHRS7	CUTA	GPRASP2	NUDT16L1	DNAJC14	MPC2	ANKRD26	MRPS33	ATG5	B3GALNT2	PRR13	DNAH7	NBDY	FOXO1	TIMM21	MTSS1	TSN	TOP2B	PTPN5	MOB1A	SCGN
GSE6674_UNSTIM_VS_ANTI_IGM_AND_CPG_STIM_BCELL_UP	RBM10	EZH1	METTL7A	ARHGEF18	TRIM59	MTMR14	STX5	MAP2K6	TOB1	RNASEH2A	ADCY7	SKA1	IKBIP	TTLL1	ARRB1	EID1	BCL2L11	LRR1	CHST12	MXI1	MFSD11	KIF3C	HLA-A	RIPOR1	TCF19	PKP2	OXLD1	BCL6	KIF18A	KIF2C	WDR45	CEP128	GPANK1	PAPSS1	ZNF260	DAPK2	ATG9A	MAF1	CRYZ	GMNN	PDE3B	FBXL20	SNX1	NGLY1	TTC9C	RRAS	FAM114A1	MLLT3	KCNN4
GSE3982_DC_VS_MAC_LPS_STIM_DN	RGS16	FCAR	VWA8	TRIM25	PSENEN	LAT2	STARD5	PLA2G1B	OPCML	FCN1	IFIT2	KCTD20	GRM6	RND1	ADAM10	PANX1	GRIN2A	CD36	DLGAP5	CUBN	RABGEF1	NCF4	STIMATE	PLS3	LTA4H	CTSG	TAS2R1	SHCBP1	SYTL2	SEPTIN9	ALOX5	NDUFA4	AMN	PFKFB3	UCHL3	PRPF3	STK10	KIF18B	MAFB	UBE2H	EZR	HPSE	ASRGL1	PLEK2	NDST2	ZNF426	TENT5A	SEZ6L2	RHBG
GSE29618_LAIV_VS_TIV_FLU_VACCINE_DAY7_MONOCYTE_DN	RIPOR1	SAP30BP	CIB1	TXN2	POLR3K	OS9	GPI	CD151	NTN1	RNASE2	STRN4	ACO2	BTNL2	NRBP1	NDUFB1	SMOX	MUC5B	GOLT1B	MTMR14	AK5	OR10H3	IL16	FAM155B	RAF1	ATP9A	ASGR1	SCAF4	STK10	DRD1	DDX23	ACAP1	PSG11	OR12D3	TTLL3	SPINK4	ADRA2A	DGUOK	RAB4B	C2orf27A	BEX4	MTMR9	RIC8A	SGCE	ACTL6B	SDC2	SLC4A2	SEL1L3	CEACAM6	ZNHIT1
GSE18791_UNSTIM_VS_NEWCATSLE_VIRUS_DC_1H_DN	RNASEL	GIP	ACVR2B-AS1	ZNF620	CSGALNACT1	CKMT2-AS1	BAP1	SENP2	ZW10	PRPF3	LINC00955	SLC30A7	C6orf141	MBIP	PAFAH1B2	ARHGAP27	TTC8	FNBP4	ALKBH1	TMEM72-AS1	EMC2	TFAP2C	IRAK1BP1	CRYBB2P1	BNIP1	TEX43	GRAMD1C	ZSCAN23	PCDH11X	DPF3	PTGFR	DHX57	CCDC122	PKN3	OR3A2	LRRC19	TRIM23	SLIT2-IT1	MED7	NAA35	MECOM	C8orf31	ACADL	CTXN3	FAM168B	BACH1	DHFR2	CENPQ	TSIX
GSE18281_SUBCAPSULAR_VS_CENTRAL_CORTICAL_REGION_OF_THYMUS_DN	RNF114	SOS1	CHI3L1	PSMB10	MARCHF5	GNG12	FOS	MYC	RRS1	S100A9	THEMIS2	HCAR2	CLIC4	HDC	ALAS1	DDX60	IFIT3	BATF	LIPG	OASL	DHX58	CSTB	MOV10	NTS	ITGA5	GK	UBA7	SOWAHC	TMEM39A	EEF1E1	MIF	OGFR	NT5C3A	CASP4	USB1	HP	TMEM140	TAPBPL	NR1H3	RRP12	TAP1	NOC4L	SOCS3	NFKBIZ	CMPK2	SPRED1	PUS7	SRM	CD86
GSE14386_UNTREATED_VS_IFNA_TREATED_ACT_PBMC_MS_PATIENT_DN	RNF125	CCR9	IRF7	PMF1	ISOC1	RSAD2	MXD1	OCIAD2	CXCR4	ITIH5	IFIT3	MS4A3	SAA3P	MT2A	FGL2	SLC25A36	P2RY13	FPR1	VCAN	MYB	CPT1A	DUSP16	XCL1	SYT11	SRGAP3	CAPG	TPD52	FAM3C	ITM2A	CCRL2	TNFRSF9	ZC3H12C	PLIN2	TRPS1	MAFF	TOX	PRTN3	KLHDC2	SKAP2	HIF1A	TFDP2	RGS16	ORC1	ARHGAP21	RTP4	CD44	CTLA4	ADAM9	SYCE2
GSE26669_CTRL_VS_COSTIM_BLOCK_MLR_CD8_TCELL_UP	RNF19B	TARS1	PSMA2	VIM	HPRT1	PPP3CC	CYP11A1	TIAM1	TAP2	GATAD1	AQP9	MOV10	PSMB4	ERCC6L	UBXN2A	PPP6C	ADGRG3	CHAF1B	SLC25A13	HSD17B7	PGM5	ALG14	DYNLL1	GNPNAT1	TOMM7	IDI1	IL15	RBM14	VMA21	CCN3	RBL1	NDUFC1	NCOA7	TIMM22	CD86	ELAVL2	OTULIN	ACOT11	GPT	MED24	EIF5A	E2F8	TAPBP	RABEPK	MRPL48	ELMO2	LMAN1	TACC3	LANCL2
GSE38681_WT_VS_LYL1_KO_LYMPHOID_PRIMED_MULTIPOTENT_PROGENITOR_DN	RNF19B	RNF114	CD274	OAS2	ISG15	OAS1	IFIT2	GPR65	NOC4L	GBP7	ZBP1	TOR1AIP2	IRF1	CCRL2	TRIM21	MX1	USP18	PIGA	STAT2	PML	KPNA1	PTPRE	SYNE2	FNBP4	LGALS3BP	PARP14	IFIT1B	HELZ2	APOBEC3B	IRF9	MORC3	PIK3C2A	SLFN13	ARID5A	STAT1	CMPK2	IFIT3	SFT2D2	PIM2	SH3BGRL2	CXCL10	DAXX	IRF7	PARP9	MX2	GCH1	FAM111A	TMEM184B	CASP8
GSE6092_B_BURGDOFERI_VS_B_BURGDORFERI_AND_IFNG_STIM_ENDOTHELIAL_CELL_DN	RNF19B	APPL1	RMDN3	FAM20B	BCORL1	MVP	DYNC1I2	MOCS1	TAPT1	HSD17B12	HEG1	PRKCD	CLINT1	N4BP1	LZTFL1	CALHM6	IL12B	NCOA5	F3	CPEB4	SDAD1	PTPN12	USP42	KCNE5	SPACA6	BRAF	DUSP8	DDX54	NCK1	SYNCRIP	GTPBP2	WDR1	CS	SAMSN1	SPATA13	MKI67	USP39	EIF1AX	HTRA4	MTDH	RELB	UBE2Z	GPHN	GRAMD1A	PRPF38A	MIER3	VTA1	AEBP2	EIF3D
GSE32255_UNSTIM_VS_4H_LPS_STIM_DC_DN	RNF212	GRAP	TST	CALM1	PAICS	RFK	MANSC1	NDUFAF3	IFI30	ARNT2	TMED7	MPP2	TAGAP	GTPBP10	RORC	HEXB	GLRX	CDK2AP1	MYADM	CANX	PIM2	BATF	ECH1	TXLNB	SMARCE1	DDR1	ATP1B3	GDPD1	ARL5A	CNKSR2	PLCD1	TNFAIP8L2	PARVG	TMSB4X	ACADS	CPNE4	CD22	ATG12	STX6	CKB	IRF5	MAVS	NUDC	TRIML2	PTPN7	RAB5A	CCND3	ICOS	CCNJL
GSE2585_THYMIC_DC_VS_MTEC_DN	RNMT	UTP6	KCNJ3	ZNF253	LRRC61	DSTYK	TRPM1	CYP7A1	IL36RN	CLEC2D	NCAPG2	MRPL44	MAFB	REL	TNN	BTF3	CDC37L1	DNASE1L1	STRN3	PPFIBP2	BARX2	KRT14	GFM1	ATP6V1B2	PLAC8	STOML1	IFI6	DDIT3	SIRT5	IQSEC1	CLEC4E	CD247	STK4	KDM4D	IFITM3	CCR7	PITRM1	DEDD	MAP3K7	ACSBG2	KIR2DL1	ZNF195	HECTD3	PTGDR	AQP9	EIF4G3	POLR2A	CNGB1	TNFRSF21
GSE2826_WT_VS_XID_BCELL_UP	ROCK1	CX3CL1	CCR1	SRPRA	CD38	MS4A6A	POLD4	RC3H2	CDIPT	C9orf78	ISG15	EIF3G	EDN3	SNX2	GIMAP4	BCL2L13	SMYD5	PRPF38B	ESRRA	SFT2D1	SIPA1L2	PPIB	BCL2A1	RCBTB1	SPA17	TPI1	SLC19A1	RECQL5	DHRS3	GUCY2C	STAG1	TNFAIP8	ACKR2	ID3	TK1	KLHDC4	SLC25A19	ST3GAL6	CASP7	CASP1	LMO7	HDAC3	IL2RG	EPHX1	ASB6	SPNS1	GCSH	PDGFRB	ATP5F1D
GSE40274_IRF4_VS_FOXP3_AND_IRF4_TRANSDUCED_ACTIVATED_CD4_TCELL_UP	RPL5	ETS1	JOSD1	RRP36	KPNA4	SPRYD4	TMEM256	ALDOA	GNB1	PHF8	DOCK8	MTA2	CETN2	XPOT	TWF2	BET1L	VAPB	IQGAP1	SPATA13	TSPO	CD163L1	DDX54	SNAP29	DCTN1	WASHC5	BSDC1	PPP1R10	ERAP1	PRAME	POLR1C	AP2M1	HDAC4	LHPP	TBL1X	HCLS1	MYO1F	SIAE	UGGT1	CLDN12	TMEM41B	DHX8	MID1IP1	CAP1	CCRL2	ZBTB8A	C11orf68	RORA	VIPR1	CBY1
GSE24081_CONTROLLER_VS_PROGRESSOR_HIV_SPECIFIC_CD8_TCELL_DN	RSAD2	IFI44	OAS3	CHI3L2	GBP2	MLANA	XAF1	EIF2AK2	OAS1	IFI27	CPS1	RLN2	UNG	IFI44L	CD38	HILPDA	MAGIX	MYO1B	USP18	TRGV5	AP1S1	PHF14	IFNAR1	CEP55	CEACAM8	GZMB	TTC38	TMEM243	PCOLCE2	H2AC6	IFI35	MYLK	SPIN2A	DSP	MAST4	PRSS23	PRF1	TNFAIP6	AFM	LY96	ATG3	SMC6	TAS2R4	CYP4F12	MSX2	TSHR	AIM2	IKZF3	C1GALT1
GSE17721_PAM3CSK4_VS_GADIQUIMOD_8H_BMDC_UP	RTL8C	GLRX3	RWDD3	CRISP2	PDIA6	DNAJC5	PAICS	HVCN1	ALDH9A1	ST6GAL1	PYCR2	FUCA2	C9orf16	HERC1	RETREG1	TNFRSF19	COA6	GPAM	AHCYL1	AQP4	COMTD1	KLHL36	CD1D	EMILIN1	CD80	KLF7	ARPC1A	GSS	FBP1	NXT1	CDK2AP1	RPL14	COX19	SLC11A1	TMEM268	FBXO33	IMPDH2	MCM7	EVI5	ITGB1BP1	MRPL41	NEAT1	CAMK1D	BDH1	HERPUD1	UBALD1	SS18	PSMA7	INTS6L
GSE18791_CTRL_VS_NEWCASTLE_VIRUS_DC_1H_UP	RUNDC1	ZNF691	PARS2	KLHL13	GLYATL1	SDCBP2-AS1	KAZALD1	TRIM67-AS1	DIPK1C	PART1	EVC2	PLA2G2A	P2RY13	TLR7	CELA1	ATP8B5P	SPATA17	SDK2	UGT3A1	ZNF234	ANKRD33	ASIC2	FOS	FANCB	EMID1	ADCYAP1	FER1L4	AP2A1	ITM2A	ZNF302	SSR4P1	BRS3	ARMC2	NCDN	PFN4	GSTA1	PAX7	HGFAC	BATF2	TDRD12	WFDC10B	EFNA5	MRPS31	ZNF460	SKIV2L	HAO2	PARD6G	RGS11	PRKAG3
GSE34156_NOD2_LIGAND_VS_TLR1_TLR2_LIGAND_6H_TREATED_MONOCYTE_DN	SAT1	LINC01016	ZNF385A	ABCD1	SLC25A37	KCNQ3	NRP2	ANPEP	CD151	SLC8A1-AS1	MARCKS	CYBB	ZNF697	IL13RA1	ACOT6	KIF13A	CHST15	NCOA4	TFE3	OPTC	RIN2	PPARG	SLAMF9	ANO6	IL31RA	BCAT1	CCR1	FANCL	GNB4	FCAR	SIRPA	NCF4	CTSL	PTPN12	GASK1B	MYOF	MBOAT7	NDST3	GBAP1	TMCC3	DOK3	NCF1C	EPB41L3	FERMT3	WARS1	LILRB2	GRN	MAFB	TMEM158
GSE44955_MCSF_VS_MCSF_AND_IL27_STIM_MACROPHAGE_DN	SBF1	ANO7L1	CCDC88B	TP53I11	CNPPD1	TTPA	STAC	BRD9	TUBA4A	CMPK2	GPD1L	SMG7	PHTF2	HELZ2	CST4	INTS3	SH3BP4	CABIN1	KCTD10	HOXA4	SLC9A5	SCFD2	DHRS12	REEP6	FKBP5	BMP8B	FAM110A	VASP	RAB7A	GLIPR2	LY6E	DAG1	NAAA	NMB	UBN1	MPZL3	CAPN2	WDFY4	ZNF555	PXDC1	FHOD1	KATNB1	LRRC8C	PLEC	SSR3	NEU4	MAN1C1	MAD1L1	SHC1
GSE22196_HEALTHY_VS_OBESE_MOUSE_SKIN_GAMMADELTA_TCELL_UP	SDHB	TFCP2	CXCL9	PIM1	IFI44	PCK2	IL10RA	KDM3B	RERE	STOM	PSMB9	C1S	HMGCL	PLPP3	XPO6	PTPN2	P2RY14	CD38	PLAAT4	NAA80	FAM168A	RBCK1	WDR7	RIDA	FGL2	DDB2	PEX14	MPO	TMEM131L	NDUFS2	ABHD5	NR1H3	PTK2B	MTHFD1	FIG4	TRIO	SASH3	IVD	CXCL10	IRF1	TNFSF10	POM121L6P	COG5	OGT	GBP1	ALAS1	TNFAIP2	WARS1	VPS9D1
GSE16385_UNTREATED_VS_12H_ROSIGLITAZONE_IL4_TREATED_MACROPHAGE_DN	SEC61B	SLIRP	P2RX2	SDSL	FGFR2	BDNF	CEP19	TM9SF2	WDR11	UGT3A2	MSI1	FANCB	MYCBP2	LMOD3	RBX1	OSTC	TXNDC9	SCAPER	ZADH2	WNT1	LRR1	APPL1	NEIL3	GNAQ	MED13	AGTPBP1	SUCO	NMD3	TMC5	PPP1R13L	CHRAC1	PREX2	URI1	RPF2	CRP	EIF3E	TENT5B	NDUFA12	RGS4	DCTPP1	SRP14	GNG10	ADAMTS9	SNW1	PSMD14	TM4SF4	TTC1	RTRAF	MYL4
GSE16451_CTRL_VS_WEST_EQUINE_ENC_VIRUS_IMMATURE_NEURON_CELL_LINE_UP	SGK3	MYO10	CERS6	CARD19	PIK3R5	MBP	MRPL30	SMURF2	ACVR1B	MTFR1L	EEF1G	DAAM1	CLIP1	GPR180	TCF7	METTL9	DOP1A	PIM2	PIK3IP1	ACTN1	PCYOX1	MPHOSPH9	RAB11FIP4	PCCB	PAQR7	OSTF1	NME4	CD2AP	DZIP1	MRPL11	RNF32	DSE	ATP1B1	CEP164	C19orf38	GNG8	ACP3	SLC30A5	MACROD1	UTP14A	FAM117B	GGT5	CNGA1	POU2AF1	POLR3E	POLR1G	RNF122	RCC1L	SCP2
GSE30083_SP2_VS_SP4_THYMOCYTE_UP	SLC12A5	HIVEP3	EPHX4	ZNF286A	MMP9	LZTFL1	MAPK12	CCR9	REC8	ARR3	DUSP26	REG3A	F13A1	TENM4	HHAT	CLEC2L	ELF3	SLC16A10	CMYA5	ANK2	TNK2	AMIGO1	KCNA6	PEX13	CRISPLD2	HIF3A	TUBA4A	BLMH	ASB2	TMEM132A	PLCH2	ZCCHC12	ZNF467	PRAMEF25	NEO1	SARM1	ARHGAP20	CNN3	MCU	ASPDH	CARNMT1	BBS1	PIK3R3	AK7	C1QTNF12	ALDH7A1	TMOD4	CACNG6	DMWD
GSE6259_33D1_POS_DC_VS_CD4_TCELL_UP	SMC4	AP1S3	H2AC15	EZH2	F2RL2	IARS1	KNL1	MCM7	FLT3	STRIP2	ARFGEF1	PLAC8	BTLA	PTK2	H4C4	NUP210	CCND3	CACNB3	POMP	CENPE	SINHCAF	PA2G4	DPP4	KLRD1	DPY19L1	ERH	FAM149A	NUCKS1	SUV39H1	CCDC88A	CLEC2L	WDFY4	TUBA1A	CD24	LRRK2	CYFIP2	KDM5A	POLR2M	CDK14	MAP4K1	ITGAE	LY75	FUS	FNBP1	ARHGEF9	ITPR1	POLD1	CDC42EP3	ESYT1
GSE6269_FLU_VS_E_COLI_INF_PBMC_UP	SPATS2L	RUSF1	MARK2	USP18	BRD2	GMIP	SIGLEC1	IFITM2	CNOT3	LGALS3BP	OGDH	EIF4G1	RNF40	IFITM3	MIR3648-1	MLEC	CALR	MX1	IFI44	WAS	IFI16	IFITM1	SZT2	CMTR1	RPN2	IFI44L	COPS7A	TMBIM6	CXXC1	KDELR1	PHACTR2	SH2B2	HESX1	GOLGA2	ZYX	TLN1	TMEM255A	EIF2AK2	ACTN4	ATP13A1	SHC1	TIAF1	TRIM38	ARHGDIA	SART3	XAF1	PKM	PSME3	IFI6
GSE2585_THYMIC_MACROPHAGE_VS_MTEC_UP	SPTAN1	PFDN5	CDK14	MMP20	FAM171A1	RPL10	SPOCK2	GRHPR	CLTA	XCL1	MAPK1	IGBP1	CTSS	CAPG	SSUH2	GPX4	SLC25A20	NOC4L	PMM2	FGF8	PPCDC	NFATC3	HS6ST1	THEMIS2	ECI2	ABCA7	SART1	GPR6	MICU1	MTMR14	MT1M	SELENBP1	BIN1	TCF20	ZNHIT1	STEAP4	MAD1L1	LCK	VPS13D	ARRB1	ABHD14A	MRPS34	ATP5MF	PNN	SLC22A4	VIM	TESPA1	NFIC	AKR1A1
GSE42021_TCONV_PLN_VS_CD24INT_TCONV_THYMUS_DN	SREBF1	TIPARP	CBX4	UNC45A	TCF7	ODC1	ADA	TEAD1	IKZF2	TPM3	AP5S1	GGPS1	IGHM	ARHGDIB	RPS27	MEMO1	FGF4	KHDC1L	TRPC5	MFSD1	OR4E2	ACTR3	TMEM38B	GRINA	FOSB	COPS6	ELOF1	SERPINA6	UBA3	ADGRB1	DNM1	CYBA	RGS14	RTN1	RPIA	MYLPF	ITK	PRPF31	F2RL2	LIFR	POLE3	KLRG1	BCL2L2	COTL1	KDELR2	TOMM40	LTF	HCN1	PTPRK
GSE21033_1H_VS_24H_POLYIC_STIM_DC_DN	SRPX	ATP5MPL	CYTH4	SUCLG2	IL7R	IFT22	FXYD5	BRI3BP	PSMB3	MYO1G	ZIC3	LCP1	MRPS9	FBXO31	GBP2	ABHD14A	ITM2B	GID4	VAMP8	MLEC	EYA2	PDE3B	LTB	NME2	SLC25A5	ALAS1	WDR59	MRPL23	GSTP1	PSMA7	TAGLN2	XYLB	SHISA5	POLRMT	LY9	IFI35	NUP210L	RPL29	SBSN	OSTF1	ALDOA	TEX43	PSMB1	ARHGAP25	DDX51	CCR4	TMEM25	IPO4	PIGX
GSE10239_MEMORY_VS_DAY4.5_EFF_CD8_TCELL_UP	SUGT1	CBX7	NSFL1C	ZNF335	DBNDD2	ARHGAP45	PLAAT3	ZFP36	CNRIP1	RPL36	COX20	COL9A3	YPEL3	TRAF3IP3	SMIM8	POU6F1	DDIT3	ZNF740	IL10RB	RNF167	CARD6	PARP8	KLK8	SLC17A9	KAT2A	CHD3	IGFALS	EVL	ARAP1	KCNMA1	LTB	IKBKE	RNF166	GPR18	ATG13	UBXN11	RHCG	TDRP	U2AF1	TCN2	ZNF777	DACT2	NFE2L1	RAMAC	PLCD1	PARP16	JUN	NSA2	UQCR10
GSE46606_UNSTIM_VS_CD40L_IL2_IL5_1DAY_STIMULATED_IRF4MID_SORTED_BCELL_DN	SUN2	CPM	SPPL3	AKAIN1	ACP6	RIMBP3C	EHD2	COPZ1	NECTIN3	NOP53	SPRING1	MEIOB	ALKBH4	CLEC1A	SYT11	SOWAHA	TGFB1I1	TMEM114	ITGB6	NOL4	CES3	SCAI	SH3RF2	STX4	SUPT4H1	MNX1	UROC1	DAB1	SAP30BP	GBA	NPEPL1	SMDT1	ITGA3	PDHA2	MACROH2A2	PCDHB14	PIK3IP1	GMPR	ZMYND12	CCN3	KITLG	COX4I1	ASB5	EARS2	LHCGR	ABHD17A	EOLA1	TSEN34	ARIH2OS
GSE18791_UNSTIM_VS_NEWCATSLE_VIRUS_DC_10H_UP	SURF6	MED8	ZCCHC17	TIMM21	VASH1	DSTYK	EXO5	SFN	ZNF251	FBXO33	TRMT1	FAM78A	RUNX1	KLHL21	ASB1	NME3	FBXO21	KAT14	PMS2P9	PNP	HRAS	CXXC1	BLMH	SPDL1	TMEM273	FRAT2	TNFSF14	ATPAF2	DOK2	RNF7	TP53RK	ATP2A3	CDK4	PTPDC1	IGF1R	COQ9	PHF13	KCTD12	CMTM4	NUDT16	TAF4	NTMT1	ACAD8	LRR1	AKTIP	ENC1	IRF5	YOD1	SLC19A2
GSE20754_WT_VS_TCF1_KO_MEMORY_CD8_TCELL_UP	SWAP70	EPHA2	NFKBIB	HSPA1B	ERCC1	ARID5A	FRS2	RAB1A	ATP6V1C1	MRPL32	CWC25	BCL2L11	SRC	KLHL26	AMHR2	WBP2	PDRG1	ATF5	VAMP2	MAIP1	DUSP1	PPP1R15A	TBC1D12	NR4A1	C3AR1	UBE2B	CDIP1	ABL2	ZEB1	ADNP2	TNIP1	TIMM10	SQSTM1	ATF3	CCDC86	RASSF8	ASB1	HBS1L	RAB20	KCMF1	NOCT	BTG3	ZNF830	ZBTB39	CHD2	SERTAD1	PTPN2	SMG5	CHTOP
GSE22140_HEALTHY_VS_ARTHRITIC_GERMFREE_MOUSE_CD4_TCELL_UP	TAPBP	BTN3A1	HSD11B1	PRMT3	FCER1G	CHI3L1	SART1	HSF2	HYAL2	PHB2	CAPG	CTSH	C11orf72	CD33	PRKX	CASP9	ITGB3BP	BCKDK	PEX7	PSME2	DGCR2	SLC6A12	C1QB	TARBP1	S100A8	MDM1	CFB	SCAMP3	CD38	AFG3L2	FARSA	CSK	DIAPH2	PIK3CG	RDH11	POLRMT	NDUFS2	STOM	HAX1	ARF3	SYT11	TREX1	JUND	PLCL2	MT1G	MGAT1	POLB	PRIM2	AKAP9
GSE37534_UNTREATED_VS_PIOGLITAZONE_TREATED_CD4_TCELL_PPARG1_AND_FOXP3_TRASDUCED_DN	TDRD7	PARP12	BAG1	HERC6	DDX58	IFI44L	USP18	ATF3	THEMIS2	IFIT1	UBE2L6	RSAD2	TRIM38	PTPRA	TRAFD1	IFI44	GMPR	ELF1	IRF1	MT1M	MX2	STAT2	TMEM140	TRIM14	SECTM1	SLC25A28	PSMB8	IFITM1	APOL2	RAB20	ISG20	APOL6	BST2	EIF2AK2	PSMB10	SHFL	IRF7	HLA-J	IFI27	TRIM25	IFIT2	HLA-F	OASL	MX1	DENND3	FGF1	IFIT3	TAP1	OAS2
GSE17721_PAM3CSK4_VS_GADIQUIMOD_4H_BMDC_UP	TEAD2	TUBB2A	MCOLN2	JDP2	EVI5	BUD31	MCM3AP	ZNF274	FEN1	C9orf16	CDC42SE2	TMEM120B	AATK	COX17	SERPINE1	FOXD3	RANBP10	CPS1	MFSD14A	CCDC115	LIMD1	TCF3	ALPG	MAP3K11	SPIC	CAMK2B	POLR2I	SERPINC1	SRM	GATC	TAF1C	SLC25A10	TMEM143	PLA2G15	BMP7	BLMH	ITSN1	DHPS	SPTAN1	CYP7B1	ORMDL1	TPM3	PCDH20	DSCAM	CDCA4	SF3A2	FANK1	RBMX	UBE2Z
GSE360_L_DONOVANI_VS_T_GONDII_MAC_DN	TEX30	H2AZ2	PC	GAS6	EZR	LPAR2	SNRPA	TYMP	NAP1L4	SGTA	IER2	HEG1	NDUFS3	TRAP1	ACD	ZBTB24	SRRD	PRKN	TOMM34	SRP19	PLCB1	CREM	FLII	BYSL	ALDH1A2	LCOR	EEF1B2	DNAJC9	NRG1	MX1	TIMP3	MRPL23	IQSEC2	NCK2	ANK1	FKBP9	REM1	GAL	GNA11	ILF3	CPNE1	TRAF5	FEN1	ADRM1	CDKN1C	RBL1	TYMS	POLD2	SECISBP2L
GSE24671_CTRL_VS_BAKIMULC_INFECTED_MOUSE_SPLENOCYTES_UP	TFEB	RPL18A	PPP1CB	CELF2	CCNI	AFF3	TLN1	CYBB	PSTPIP1	AZI2	BCL7B	RAD18	MTA3	DYNLT3	MTMR12	TAOK3	NCF2	GRIA3	E4F1	SF1	HPSE	SBNO2	TTC7A	DFFA	VPREB3	CEPT1	SARAF	UBXN2A	UBL3	BCL10	CDS2	CRTC3	CLINT1	CACUL1	BSDC1	COQ10A	TTC19	SGMS1	SLC66A2	PIKFYVE	NHLRC2	RABGEF1	MACIR	TPRA1	TAB2	ZNF395	PWWP2A	DUSP5	SF3B1
GSE6674_PL2_3_VS_ANTI_IGM_AND_CPG_STIM_BCELL_UP	TM6SF1	RTF1	RAPSN	HRC	AK2	RAB19	SMIM15	PROS1	PAG1	SNX9	SNX17	C9orf152	ZNF207	TMC6	PXYLP1	ACBD4	INTS5	CHST14	LFNG	CD82	LCP2	SLBP	ELMO2	SYNCRIP	ASB2	TUBB4B	GOSR2	SEMA4A	RASSF5	FHL2	CPSF3	EYA2	SLC37A3	UNKL	SGK1	IL12RB1	ARMCX4	S100A5	RPS6KA5	NT5C2	LMNB1	AKR1C3	GCM2	RNF166	OLFM1	FNBP1	PARVG	UQCR11	IFI30
GSE37301_MULTIPOTENT_PROGENITOR_VS_PRO_BCELL_UP	TMEM106C	RAB33A	ACP3	MCUR1	ADGRA3	DLX1	BDKRB2	UROS	DCC	STAU1	HPCA	PDE8A	NBEAL2	KIF23	PTPRCAP	NOLC1	TFEB	GCSAM	GUCD1	PTPN18	LGALS7	ONECUT1	PLCG2	ZNF638	UBQLN1	CPLX2	BIRC3	KRT71	STX1B	C19orf48	USO1	CSF3R	ADGRE1	GNA15	L1CAM	TRIO	HSD17B3	GHRH	RCBTB1	SLC10A3	LTBP2	AIRE	ACADVL	PRL	CCDC130	COL12A1	CIT	COMMD9	PTGIR
GSE11864_CSF1_VS_CSF1_IFNG_PAM3CYS_IN_MAC_DN	TMEM165	SPRYD3	STYXL2	MTHFS	XPO5	AARS1	PSMB4	FPGS	C16orf46	BIN3	ATP11A-AS1	TBK1	UST	SFTA3	RETNLB	SAMD8	CLIC1	LINC02003	FBXL19	SERF1A	KNG1	EIF4H	PPP1R11	KIAA0040	HLX	AADACL2	EML4	RBM11	TYMP	MAPK8	NANS	DBI	SERPINE1	GMPPA	BOD1	DGKH	EIF4A1	JOSD1	AXIN2	C6orf58	TJAP1	CCT3	DHCR24	XIRP1	PTPN7	RTP3	GRID2	LINC01127	IGFBP4
GSE17974_0.5H_VS_72H_IL4_AND_ANTI_IL12_ACT_CD4_TCELL_UP	TMEM243	AHCTF1	SOX4	CCDC66	CSRNP1	TRAPPC13	GTF2B	MOAP1	JADE1	NOL8	PELI1	SMURF1	HIF1A	JMY	PSTK	ATMIN	NELL2	NUP214	TCF7L2	CUX1	NAP1L5	A2M-AS1	WDR91	ELMO2	CTSO	SPATA2	ZXDB	RAB11FIP2	LEPROTL1	LYSMD2	USPL1	NGRN	VAV3	KDM6A	CRTC3	ULK1	SAMD4B	RPP38	IQSEC1	PARP6	ZNF571	WNT7A	ZHX1	ZSCAN32	LSM14A	JMJD1C	PDZD8	SERPINA1	CSGALNACT1
GSE11864_CSF1_IFNG_VS_CSF1_IFNG_PAM3CYS_IN_MAC_DN	TMEM25	CDYL2	DEXI	UBE2A	TRIM13	TBC1D7	STEAP1B	NEK6	MB21D2	DLGAP1-AS2	LRRC52-AS1	NFE2L2	ILF2	SYDE2	SOX17	PISD	GCLM	RLN3	DUSP4	PDE7A	LINGO1-AS1	GTF2H4	NAA11	RETREG1	SLC22A1	LAMP3	ITGA5	TXNL1	NIBAN2	ACSL5	TNFSF14	GPR107	PMPCA	RRAGA	OMD	ZNF584	TCF7L2	HES4	PNP	ZFAND2B	TMEM120A	GARS1	MAGOH2P	CCR5	FAM200A	UST	RAPGEF1	TRIM10	DOCK3
GSE360_DC_VS_MAC_L_MAJOR_UP	TMEM94	MGRN1	COX5A	NXPH4	CRYAA	SNW1	PSMA7	GPD1	SNRPE	CELF2	SPRR1A	DNPEP	ABL1	PTPRO	CDK17	AIF1	TIAM1	MAPRE1	REEP5	SMARCA4	SMURF2	MAGEA4	G6PC	CRISP1	AMELX	KRT83	TNFRSF4	ABCD3	INSL3	TRPC2	PDLIM3	RHOQ	RBM34	TAF15	CDKN1B	FLNA	FCGR2B	PFDN4	DIMT1	PFKL	KCTD20	HAGH	CYC1	APOC3	MINPP1	ORC2	PYROXD1	SRPX	PCSK5
GSE6259_FLT3L_INDUCED_DEC205_POS_DC_VS_BCELL_UP	TNIK	GAS2L1	DIS3L2	ZMAT4	TPCN2	GTF3C4	DSEL	PSENEN	HGF	SYDE2	PRUNE2	ACSM2A	GSTM2	TCAP	CP	CREB3L4	DDR2	XPC	LY86	ANGPTL3	SELENON	ZCCHC3	EXOC6B	FOXO4	MXRA8	KLHL25	SLC28A2	PNRC1	LENG9	MAFK	CTSD	C6	PEG10	CADM1	FBXO32	WDPCP	EDNRA	DYNLRB2	TMCO5A	BCAP31	MAB21L3	CHD7	GCNT4	UTP23	HAL	MS4A4A	AHNAK2	P2RX7	CARTPT
GSE29618_PRE_VS_DAY7_POST_TIV_FLU_VACCINE_PDC_DN	TNPO2	SMAD2	KLHL28	SIGMAR1	TRPS1	WASHC4	SCAF11	GALNT1	TNFAIP1	KNOP1	ADCK2	KLF12	GSE1	UBE2K	SLC25A13	APEX2	NPM1	H4C8	LGALS9	H2BC9	RBM28	HSD17B7	EYA3	CTBP2	PRKCSH	FBRS	CTSO	NEAT1	EIF3A	NOP16	IRF3	GNAI2	RAD21	GJA5	RAB8A	GPHN	FAM189B	STX5	COPA	SINHCAF	C1orf54	PACC1	TRPV2	RBBP5	SF3A2	SNHG3	NACA	PPP2R5E	ATRX
GSE22886_NAIVE_CD4_TCELL_VS_MEMORY_TCELL_DN	TPM4	DSTNP2	TMCO1	GLOD4	SDF2	EIF2S2	LRIG1	MTRR	VPS4B	HIGD1A	WTAP	IFT57	CMPK1	CREBL2	HECA	ELK3	CISD1	CCND2	NUP62	PTPRCAP	NBR1	COPS4	TAF5	IFIH1	GAPVD1	PLP2	PNMA1	ST8SIA4	TTF2	LTB	ARHGEF6	CEP57	CALM1	RIOK2	ST8SIA1	GALNT7	CCDC47	MEOX1	TOR1A	DYNLT3	AQP3	CCR4	VPS33A	ZBTB6	DHDDS	C21orf91	RNF34	SIRT1	ANKH
GSE36527_CD69_NEG_VS_POS_TREG_CD62L_LOS_KLRG1_NEG_DN	TPRKB	OTULINL	PKP3	CORO1B	STX5	ATP6V0D1	ECSIT	COPG1	MLST8	PITHD1	WDR45B	PPM1G	CDKN2D	PITPNM1	SNRPA	DCAF15	JAK1	MAF1	TBCC	SESN1	RHEBL1	LLGL2	SPSB3	MAN2B1	UCK1	LFNG	AKNA	ID3	GNA11	YRDC	EIF3F	RANBP10	CTSW	TSNAX	SNX20	TNFAIP1	ING4	UBAP1	GNB2	IL16	DDX21	RAMP3	SRF	S1PR4	SLC20A1	NGRN	PDXK	POR	CDK11B
GSE40274_CTRL_VS_HELIOS_TRANSDUCED_ACTIVATED_CD4_TCELL_UP	TSPAN17	TBC1D1	AGAP1	GRHPR	RFC2	ADAM15	DAB2IP	KMO	ALPK1	ST6GAL1	SLC25A53	EIF1B	KIZ	PLXNA1	FBXL8	CACNA1E	EVI5L	ASAH1	ST3GAL4	NCOA7	STX2	KYNU	MAN2A1	TNFAIP8	LIPA	KHK	CPOX	SLC14A1	ACKR2	KCNA2	MATK	PPP1R21	MARVELD1	MCTP2	KIF21B	SERINC5	SHLD2	PHKA1	RGS14	SKA1	PSAP	CD99L2	CREBBP	UBAC2	HDAC10	ST3GAL3	ECH1	IL27RA	RASSF4
GSE339_CD8POS_VS_CD4CD8DN_DC_IN_CULTURE_UP	TSSC4	ARL1	FOSL1	FKBP1A	RGS10	APRT	PSME1	CFL2	BID	PTAFR	KCTD10	XCR1	SFTPD	PFKP	BOLA2	MAP4K1	GPX3	TNFRSF1A	OGFR	ADAM19	STX3	ZFHX3	CDK14	GALK2	ECE1	SLC25A20	COG5	LAPTM4B	FBXW2	DHRS1	NPC2	TRIO	PRKCSH	RAMP1	PLGRKT	CDK5	LSR	INO80E	LAMTOR3	PSMB10	GFUS	UTP3	FGF5	PABPC1	PI4K2A	BMP4	UBE2E1	SLC11A1	PSMB9
GSE27786_LSK_VS_CD4_TCELL_DN	TTLL11	GPR183	SUCO	ABI1	APOBEC2	BRD9	GLRX	WASHC2A	LRRC3	KCNT2	CAPN2	KLF3	CRNKL1	ROCK1	BBS9	MIA3	TMEM179B	PGLYRP1	WDR45	MYO9B	TOMM7	RRAD	RAF1	MYO1E	CHD7	CATSPERD	KCNAB2	TRIR	STIM2	NR3C1	HLTF	SMDT1	TENT5A	AIP	GPR15	NSMCE4A	ESYT1	SESN3	DBH	RAP2B	PLEKHA2	GRINA	GPN3	TAFA3	CLK3	CTDSP1	DNAJA4	HGD	OSBPL3
GSE24726_WT_VS_E2_2_KO_PDC_DN	UAP1	FKBP15	AARS1	RAP1GDS1	PIK3R5	TRAF2	TKT	KLHDC10	TRAPPC6A	MLF2	CMKLR1	UBASH3B	RPS6KA4	DNAJC3	AKAP7	TOR1AIP1	FASN	NRP2	AACS	LYPD6	SYN1	SNX20	CIAPIN1	METAP1	NUFIP1	CYB5A	CFLAR	ADAM17	PSMD1	PPP1R21	ME2	ZDHHC18	PRSS8	EIF3B	FAM98B	COMTD1	TIMM10B	BCAT2	BSCL2	NFE2L2	PARP3	TM7SF2	AP2S1	PKNOX1	IL13RA1	VRK3	PAG1	AHR	GNL3
GSE22103_UNSTIM_VS_GMCSF_AND_IFNG_STIM_NEUTROPHIL_UP	UBXN8	MMD	MKNK2	PXN	SPATA13	MFSD5	TAL1	TPRG1L	TTC39C	GSG1	C2orf68	STARD7	C11orf24	MED7	WDR13	FAM217B	NIBAN2	TIRAP	TACC1	MEAK7	NDUFAF7	TNIP2	TMEM80	MMACHC	NRROS	SPRTN	CD81	NT5C2	ZNF362	SLC35A1	GMPPB	ANO6	DCSTAMP	GABPB2	USP46	PELO	BRAT1	MDN1	DCAF12	VPS37A	DNAAF5	RHEBL1	DEXI	EIF4A1	CLDN12	RBM5	ACTG1	AGFG1	SH3PXD2B
GSE10463_CD40L_AND_VA347_VS_CD40L_IN_DC_UP	UHMK1	DUSP4	CD96	PAMR1	SPIN4	MAFF	DLGAP5	ZFAND5	VXN	EVPL	PTGER2	ZNF747	SERPINA7	ENG	CALHM5	CXXC1P1	MKLN1	CTAGE1	USP37	ZFHX4	IL20RB	PADI1	HAUS6	LINC00622	ZBTB6	SEPHS2	NEDD1	TBC1D19	TTLL6	ILF2	ISM2	MED24	VIPAS39	MYO1B	TIPARP	TXLNB	C16orf72	CALCA	ZSCAN18	SMG6	FAM3C	ATP8A1	PCOLCE	TRAF4	TRIM16	TFE3	C20orf197	SMAP2	VEGFA
GSE10325_BCELL_VS_LUPUS_BCELL_DN	VAMP5	WSB2	CCR2	EIF2AK2	ISG15	XAF1	STAT1	TAP1	PSME2	RALA	SUZ12	UBE2L6	VRK2	IFI44L	IFI35	ISG20	OAS3	HERC5	CFLAR	IFI6	PRKCI	IFITM1	ATP5MF	TBX21	IFI44	THEMIS2	MX1	REC8	PLSCR1	IFI27	GBP1	LAP3	EHD4	ZMIZ1	ERH	PSME1	TMEM30A	TRAPPC2L	TOP1	IFIT3	RSAD2	IRF7	CTSC	IFIT1	SRGN	SPATS2L	IDH2	PSMB9	RAB6A
GSE5542_IFNG_VS_IFNA_TREATED_EPITHELIAL_CELLS_6H_UP	VDAC1	CDK4	KIF20B	SMPD4	MGME1	KCNK6	RNF4	USP37	WDR18	PSMB2	PHF6	FARP2	CYP11A1	ZNF324B	USP2	PARM1	PUS10	MRS2	ATXN10	DNAJC9	PLXNB2	ARHGAP19	AGPAT3	IDI1	NDUFA8	SLC36A4	CIT	MTSS1	L2HGDH	HIBCH	PHF10	TOMM40	TMPO	SNRPA1	HMGA2	GMDS	RPLP0	LSM14A	CSTF3	C1orf112	GYG1	ITGB2	RBMXL1	ATP5F1A	RCC1	CCDC122	RHOG	PUS7	PTBP3
GSE19888_ADENOSINE_A3R_INH_PRETREAT_AND_ACT_BY_A3R_VS_TCELL_MEMBRANES_ACT_MAST_CELL_UP	WARS1	BATF2	RNF213	STAT2	DAXX	IL18BP	DTX3L	HCK	CD200R1L	USP18	HERC6	CD40	IRF1	FCGR3A	IRF9	FANCA	ISG15	TAP1	PML	ISG20	ETNK1	SAMD9L	OAS3	XAF1	ZBP1	PSME1	SLFN13	IRGM	IFIH1	CMPK2	IL10	STX7	PSMB9	OAS1	CD274	PSMB8	CD72	PARP9	STAT1	MARCHF5	APOBEC3B	GCH1	PSMB10	GBP6	GBP7	OASL	PARP11	MX2	UBE2L6
GSE13485_PRE_VS_POST_YF17D_VACCINATION_PBMC_DN	XAF1	SIGLEC1	OAS1	IFI44	IFI44L	MX1	RSAD2	IFIT3	IFIT1	CMPK2	SERPING1	ISG15	EPSTI1	EIF2AK2	HERC5	USP18	AIM2	STAT2	MX2	SAMD9L	DDX60	KMO	HERC6	MARCHF1	IRF7	TRIM69	GBP1	PARP9	ANKRD22	IMMT	OAS2	KLHDC7B	CXCL11	SPATS2L	IFI6	LINC00487	BST2	CYSLTR1	STAT1	VSIG10L	VRK2	GBAP1	GPBAR1	BLVRA	DDX60L	PIN4	OAS3	PARP12	MYOF
GSE6269_FLU_VS_STREP_PNEUMO_INF_PBMC_UP	XAF1	IFI44L	SPATS2L	LY6E	IFI44	USP18	DDX60	OAS2	MX1	BRD2	IFITM1	IFI16	RSAD2	LGALS3BP	OAS1	C2CD3	HERC6	EIF2AK2	JUP	SIGLEC1	GBP1	NAA15	STAT1	PARP12	SMARCA4	DDX24	CMTR1	ADAR	HACD3	SP110	IFI35	ISG15	DDX39B	THOC2	PABPN1	SART3	TRIM22	USP1	GLG1	TRIM14	PSME2	IFI6	IFITM3	HLA-A	GPATCH8	ZBP1	AASDHPPT	SMG1	ACTN4
GSE13738_TCR_VS_BYSTANDER_ACTIVATED_CD4_TCELL_UP	YES1	RNASEH2B	BTBD11	SPA17	CDK5	PAQR6	ITGAE	STAG3	SUOX	VAMP1	COX10	PPP2R5A	CHSY1	PRPF6	RGL4	AHCYL2	RGS3	NTRK1	COL6A3	C2orf76	BABAM2	SOX4	GRK3	GEM	FAM210A	MRPS6	ARHGEF6	FASN	NFATC3	ARHGEF2	EGR1	SERPINB1	MCTP2	MYB	SLC35G2	SPRY1	ADAT2	ELP5	GFI1	DENR	NT5C2	FGGY	TRAK1	TARBP1	IFT74	B3GNT5	DLEU1	CLTC	SLC16A5
GSE8685_IL2_ACT_IL2_STARVED_VS_IL15_ACT_IL2_STARVED_CD4_TCELL_UP	YWHAB	LAMA2	MAP3K3	TRIM36	B3GNTL1	CD96	C2CD3	CAST	USP40	TXNDC11	VIPAS39	ERAL1	UBC	ATP8B2	AKR1C2	IPCEF1	ACADVL	CHST7	TASOR	ZDHHC24	TRIM39	CAPN15	BSDC1	C19orf44	GRAMD2B	ZNF397	ACTR2	SNAI3	ZNRF3	ST3GAL2	CLIP2	DNMBP	MYCT1	SYNE2	MEI1	ARHGAP45	RXFP2	CMIP	EPHX1	KMT2D	SPAG9	PTPRCAP	B4GALT1	JARID2	PDHA1	TM6SF1	COPA	SCML4	C11orf24
GSE27786_NKCELL_VS_MONO_MAC_UP	ZC2HC1A	CDC5L	GLRX5	SPRY2	BAHD1	TNFRSF18	SLFN13	FZD7	ZNF569	MGA	FAM120C	DYNC1H1	C22orf39	BTBD1	PANK4	EPB41L2	STARD10	TCOF1	HTRA2	SLC39A4	TOGARAM1	ERAP1	FARP2	TTC14	TRIM44	EFR3A	HLA-E	SON	MTARC2	TBC1D10C	TACC1	ADAM10	MAP7D1	PSMA4	TEX10	MRPL32	ARHGAP18	THUMPD1	ACVR2A	SPPL3	BRD2	SIRT7	ADAM17	RNF114	ACAT1	SSTR4	PYCARD	DUS3L	RRP7A
GSE18281_PERIMEDULLARY_CORTICAL_REGION_VS_WHOLE_CORTEX_THYMUS_DN	ZC3H12A	AGO2	IL17RA	PAX4	FOLR2	HIVEP3	SNCB	SLC43A1	DPEP3	CASP10	SAT1	RAB40A	B3GALT2	RAB4B	IL36G	CYCS	GAS8-AS1	DDN	SLC34A1	SLC5A1	MAFF	A1CF	KIAA0087	ACVR2B	ALAS1	KCNQ4	STK10	KIR3DX1	RFX4	NEUROD4	TRIB1	PHF20	GP9	ZNF770	GALR2	MS4A3	ATP2C1	ADRA2C	HRH2	RNF208	CALCA	LARGE1	SERINC2	CHRD	LHCGR	SELL	GRIK1	RAMP3	GAPDHS
GSE14769_40MIN_VS_360MIN_LPS_BMDM_DN	ZC3H4	KMT2E	FLRT2	TRIB1	SLC25A1	PIAS1	KCNA2	CRISPLD1	TMEM67	MED10	LAMA4	EHBP1L1	DOT1L	PPFIA3	TRPC4AP	FAM114A1	DOCK10	PNPLA2	MTMR11	KMT2C	IFNGR2	BAIAP2L1	FOXJ2	IFITM2	CORO1B	DENND1B	DCN	CABIN1	SLC30A6	TRAM2	DSEL	GCKR	CCL2	SH3BP2	HERC1	ACP5	TMIGD1	ADAMTS4	ARF3	MIF4GD	MT1E	LAD1	CHIA	RFX5	OAF	HTR1B	H2AB2	HABP2	CSF2RB
GSE40184_HEALTHY_VS_HCV_INFECTED_DONOR_PBMC_DN	ZMAT2	ATP5F1E	TSHZ1	PRDM1	SEC24D	ZNF687	BICD2	DCLRE1C	SEC23B	GPC1	UXS1	GRINA	SRI	NRBP1	F2R	MLF2	ACAP1	DDOST	ARID5A	OPTN	ELOF1	YIPF3	BYSL	RAMP1	ZNF652	ABI3	IL12RB2	UBE2M	PITPNA	KCNK7	DNAJC4	GABARAPL1	DENND4C	CLINT1	FAM110A	RCBTB2	FKBP2	SNF8	GPC5	RELB	ACADL	DYM	ZMAT5	NDUFS3	TRIM67	LY6E	MFSD10	ART5	HS3ST3B1
GSE36009_UNSTIM_VS_LPS_STIM_NLRP10_KO_DC_UP	ZNF264	ECI1	CHAF1B	TSPOAP1	IFT22	IRF6	PRXL2C	NLRX1	SCAMP2	PIK3R3	MAP7D1	PPM1L	MLKL	CTNNA1	TFPI	RNF44	HMGCR	TAC1	GNPNAT1	GPR150	HK1	PTCD1	MYO1C	MID1IP1	GABARAPL1	PABPC1L	IMMP2L	TUG1	ASPM	PITPNM1	DBI	XRCC3	AP3B1	USP42	LIMK2	CREBBP	DOCK2	ZDHHC15	ISOC1	TMBIM4	CREBL2	PTK2B	GOLGA7	ITPRIPL2	GPR137B	FUCA1	BCL2L2	MAP2	ADIPOR2
GSE39820_CTRL_VS_TGFBETA3_IL6_CD4_TCELL_UP	ZNF280B	DNA2	IL10RB	BEND3	WDR3	PLCXD2	ANKRD49	GSTO1	CISD2	SHTN1	SEC11C	BLZF1	PHLDA3	NDC1	INSIG1	CD96	RPF2	SHQ1	LIN7A	ENO3	ADK	DERA	EXO1	CD83	OBI1	NEFH	ITGB1	THAP1	ASAP1	PDCD1LG2	RPP14	ORC2	ATP11C	DCUN1D3	PSMD11	STARD9	SELENOI	MTRR	PTGER4	MTDH	ABITRAM	CARNMT1	CD1D	LYPD6B	FAM98B	DYNLL2	ADNP	RAD50	CBX1
GSE5679_PPARG_LIGAND_ROSIGLITAZONE_VS_ROSIGLITAZONE_AND_RARA_AGONIST_AM580_TREATED_DC_UP	ZNHIT1	MAPRE2	SPCS3	C9orf16	IDE	NRP1	GLOD4	COLCA1	KCTD17	PHACTR2	FCRL1	DESI1	STX11	GSKIP	MPP2	SH3RF1	UAP1L1	POGLUT3	CCDC28B	ATF6	PKP4	HES1	GRHL1	FAM156A	TNFSF8	ATP6V1H	LONRF1	GNG10	COX17	MTHFD2	CD83	SLC41A1	ZNF821	ACYP2	GNG2	ANXA4	RAB19	TFRC	ICAM4	LBH	FAM162A	EFHD2	SNRNP25	VAMP5	TOMM40L	ACOT7	HMCES	TNFAIP8	PRR13
GSE17721_LPS_VS_PAM3CSK4_16H_BMDC_DN	ZYX	PUS7	GM2A	STARD7	SYNCRIP	POFUT2	RTL8C	AGTPBP1	TIMM10B	LPIN1	TOMM40L	CENPC	ATP6V0B	NEK9	HJURP	EDNRB	FASN	RBFOX2	KCNK13	RRN3	WDR4	LTB4R2	TMEM9B	TMEM119	CLIP1	PDE8A	MMACHC	HVCN1	SFXN3	RPS10	SERF2	HECTD1	COX6A1	RAB31	RILPL2	GDPD3	SRRT	DOCK5	RPL3	SAYSD1	MECR	PI4KA	KIF3C	HAGH	HLX	PRXL2B	DYNLT3	DDHD2	NCAPG2
[truncated: 151 more columns]

## Sheet: unike genes fra alle 227 paths
A1CF		A1CF
A1CF		A1CF
A2M		A2M
A2M-AS1		A2M-AS1
A3GALT2		A3GALT2
A4GNT		A4GNT
ABAT		ABAT
ABCA1		ABCA1
ABCA1		ABCA11P
ABCA1		ABCA2
ABCA1		ABCA3
ABCA11P		ABCA5
ABCA2		ABCA7
ABCA3		ABCA9
ABCA3		ABCB1
ABCA5		ABCB10
ABCA7		ABCB4
ABCA7		ABCB8
ABCA9		ABCB9
ABCB1		ABCC1
ABCB1		ABCC3
ABCB10		ABCC4
ABCB10		ABCC5
ABCB4		ABCC6
ABCB4		ABCD1
ABCB8		ABCD2
ABCB8		ABCD3
ABCB9		ABCD4
ABCB9		ABCE1
ABCC1		ABCF1
ABCC1		ABCF2
ABCC1		ABCF3
ABCC1		ABCG1
ABCC3		ABCG2
ABCC4		ABCG4
ABCC5		ABHD1
ABCC5		ABHD10
ABCC5		ABHD11
ABCC5		ABHD12
ABCC6		ABHD12B
ABCC6		ABHD14A
ABCD1		ABHD14B
ABCD1		ABHD15
ABCD1		ABHD16A
ABCD1		ABHD17A
ABCD1		ABHD17B
ABCD2		ABHD17C
ABCD2		ABHD2
ABCD2		ABHD3
ABCD3		ABHD4
ABCD3		ABHD5
ABCD3		ABHD6
ABCD3		ABHD8
ABCD4		ABI1
ABCE1		ABI2
ABCE1		ABI3
ABCF1		ABI3BP
ABCF1		ABITRAM
ABCF2		ABL1
ABCF2		ABL2
ABCF2		ABLIM1
ABCF2		ABO
ABCF3		ABR
ABCG1		ABRA
ABCG1		ABRACL
ABCG1		ABRAXAS2
ABCG1		ABT1
ABCG1		ABTB1
ABCG1		ABTB2
ABCG1		AC005162.2
ABCG1		AC005176.1
ABCG2		AC007773.1
ABCG2		AC010931.1
ABCG2		AC025171.2
ABCG2		AC055839.2
ABCG2		AC083805.1
ABCG2		AC093510.1
ABCG4		AC093583.1
ABHD1		AC093642.2
ABHD10		AC097468.1
ABHD11		AC099548.2
ABHD12		AC133552.2
ABHD12		AC138649.1
ABHD12		ACACA
ABHD12B		ACACB
ABHD14A		ACAD10
ABHD14A		ACAD8
ABHD14A		ACAD9
ABHD14A		ACADL
ABHD14A		ACADM
ABHD14A		ACADS
ABHD14B		ACADVL
ABHD15		ACAP1
ABHD16A		ACAP2
ABHD16A		ACAP3
ABHD16A		ACAT1
ABHD16A		ACAT2
ABHD17A		ACBD3
ABHD17A		ACBD4
ABHD17A		ACBD5
ABHD17B		ACBD6
ABHD17B		ACCS
ABHD17C		ACD
ABHD17C		ACE
ABHD17C		ACER3
ABHD2		ACHE
ABHD2		ACIN1
ABHD2		ACKR1
ABHD2		ACKR2
ABHD2		ACKR4
ABHD3		ACLY
ABHD3		ACO1
ABHD4		ACO2
ABHD4		ACOD1
ABHD4		ACOT1
ABHD5		ACOT11
ABHD5		ACOT13
ABHD5		ACOT4
ABHD6		ACOT6
ABHD6		ACOT7
ABHD8		ACOT8
ABI1		ACOT9
ABI1		ACOX1
ABI1		ACOXL
ABI1		ACP1
ABI1		ACP2
ABI2		ACP3
ABI2		ACP5
ABI2		ACP6
ABI3		ACR
ABI3		ACRBP
ABI3		ACSBG1
ABI3		ACSBG2
ABI3BP		ACSF2
ABI3BP		ACSF3
ABITRAM		ACSL1
ABL1		ACSL3
ABL1		ACSL4
ABL1		ACSL5
ABL1		ACSL6
ABL2		ACSM1
ABL2		ACSM2A
ABL2		ACSM3
ABL2		ACSM5
ABLIM1		ACSS1
ABLIM1		ACSS2
ABLIM1		ACTA1
ABO		ACTA2
ABR		ACTB
ABR		ACTG1
ABRA		ACTG2
ABRA		ACTL6A
ABRACL		ACTL6B
ABRACL		ACTL7A
ABRACL		ACTL7B
ABRAXAS2		ACTL8
ABRAXAS2		ACTL9
ABRAXAS2		ACTN1
ABT1		ACTN2
ABT1		ACTN3
ABT1		ACTN4
ABTB1		ACTR10
ABTB2		ACTR1A
ABTB2		ACTR1B
ABTB2		ACTR2
ABTB2		ACTR3
ABTB2		ACTR3B
ABTB2		ACTR5
ABTB2		ACTR8
ABTB2		ACTRT2
ABTB2		ACTRT3
ABTB2		ACVR1
AC005162.2		ACVR1B
AC005162.2		ACVR1C
AC005176.1		ACVR2A
AC007773.1		ACVR2B
AC010931.1		ACVR2B-AS1
AC025171.2		ACVRL1
AC055839.2		ACY1
AC083805.1		ACY3
AC093510.1		ACYP1
AC093583.1		ACYP2
AC093642.2		ACAA1
AC097468.1		ACAA2
AC099548.2		ADA
AC133552.2		ADA2
AC138649.1		ADAL
ACACA		ADAM10
ACACA		ADAM15
ACACA		ADAM17
ACACB		ADAM19
ACACB		ADAM2
ACACB		ADAM22
ACACB		ADAM23
ACAD10		ADAM28
ACAD8		ADAM33
ACAD8		ADAM3A
ACAD8		ADAM5
ACAD9		ADAM7
ACAD9		ADAM8
ACAD9		ADAM9
ACAD9		ADAMDEC1
ACADL		ADAMTS1
ACADL		ADAMTS10
ACADL		ADAMTS15
ACADL		ADAMTS18
ACADL		ADAMTS3
ACADL		ADAMTS4
ACADL		ADAMTS6
ACADM		ADAMTS8
ACADM		ADAMTS9
ACADM		ADAMTSL2
ACADM		ADAMTSL3
ACADS		ADAMTSL4
ACADS		ADAMTSL5
ACADS		ADAP1
ACADVL		ADAP2
ACADVL		ADAR
ACADVL		ADAT1
ACADVL		ADAT2
ACADVL		ADCK2
ACAP1		ADCK5
ACAP1		ADCY1
ACAP1		ADCY10
ACAP2		ADCY2
ACAP2		ADCY3
ACAP3		ADCY4
ACAT1		ADCY5
ACAT1		ADCY6
ACAT1		ADCY7
ACAT2		ADCY8
ACAT2		ADCY9
ACAT2		ADCYAP1
ACBD3		ADCYAP1R1
ACBD3		ADD1
ACBD3		ADD3
ACBD4		ADGRA1
ACBD4		ADGRA3
ACBD4		ADGRB1
ACBD5		ADGRB2
ACBD6		ADGRD1
ACBD6		ADGRE1
ACCS		ADGRE2
ACCS		ADGRE3
ACD		ADGRE5
ACD		ADGRF1
ACD		ADGRF2
ACD		ADGRF5
ACE		ADGRG1
ACE		ADGRG3
ACER3		ADGRG5
ACHE		ADGRL1
ACIN1		ADGRL2
ACIN1		ADGRL3
ACKR1		ADGRL4
ACKR2		ADH1C
ACKR2		ADHFE1
ACKR2		ADI1
ACKR2		ADIPOQ
ACKR2		ADIPOR1
ACKR4		ADIPOR2
ACKR4		ADK
ACLY		ADM
ACLY		ADM2
ACLY		ADNP
ACO1		ADNP2
ACO1		ADO
ACO1		ADORA1
ACO2		ADORA2A
ACO2		ADORA2B
ACO2		ADORA3
ACO2		ADPGK
ACO2		ADPRH
ACO2		ADPRHL1
ACO2		ADPRM
ACOD1		ADPRS
ACOD1		ADRA1A
ACOT1		ADRA2A
ACOT11		ADRA2B
ACOT11		ADRA2C
ACOT13		ADRB2
ACOT13		ADRB3
ACOT13		ADRM1
ACOT13		ADSL
ACOT4		ADSS1
ACOT4		ADSS2
ACOT6		ADTRP
ACOT7		AEBP1
ACOT7		AEBP2
ACOT7		AEN
ACOT7		AFAP1L2
ACOT7		AFDN
ACOT7		AFDN-DT
ACOT7		AFF1
ACOT7		AFF2
ACOT8		AFF3
ACOT8		AFF4
ACOT8		AFG1L
ACOT8		AFG3L1P
ACOT8		AFG3L2
ACOT9		AFM
ACOT9		AFMID
ACOT9		AFP
ACOT9		AFTPH
ACOT9		AGA
ACOX1		AGAP1
ACOX1		AGAP2
ACOXL		AGBL3
ACOXL		AGBL5
ACOXL		AGER
ACP1		AGFG1
ACP1		AGFG2
ACP1		AGGF1
ACP2		AGK
ACP2		AGL
ACP2		AGMO
ACP2		AGO1
ACP2		AGO2
ACP3		AGO3
ACP3		AGO4
ACP3		AGPAT1
ACP3		AGPAT2
ACP3		AGPAT3
ACP3		AGPAT4
ACP3		AGPAT5
ACP5		AGPS
ACP5		AGR2
ACP5		AGRN
ACP5		AGRP
ACP5		AGT
ACP5		AGTPBP1
ACP5		AGTR2
ACP5		AGTRAP
ACP5		AGXT
ACP6		AGXT2
ACP6		AHCTF1
ACP6		AHCY
ACR		AHCYL1
ACRBP		AHCYL2
ACSBG1		AHDC1
ACSBG1		AHI1
ACSBG1		AHNAK
ACSBG1		AHNAK2
ACSBG1		AHR
ACSBG1		AHRR
ACSBG2		AHSA1
ACSF2		AICDA
ACSF3		AIDA
ACSL1		AIF1
ACSL1		AIF1L
ACSL1		AIFM1
ACSL1		AIFM2
ACSL1		AIG1
ACSL1		AIM2
ACSL3		AIMP1
ACSL3		AIMP2
ACSL3		AIP
ACSL3		AIPL1
ACSL3		AIRE
ACSL3		AIRN
ACSL4		AJM1
ACSL4		AJUBA
ACSL4		AK1
ACSL4		AK2
ACSL4		AK3
ACSL5		AK4
ACSL5		AK5
ACSL5		AK7
ACSL5		AK8
ACSL5		AKAIN1
ACSL5		AKAP1
ACSL5		AKAP10
ACSL5		AKAP12
ACSL5		AKAP13
ACSL5		AKAP17A
ACSL6		AKAP4
ACSM1		AKAP5
ACSM2A		AKAP6
ACSM3		AKAP7
ACSM3		AKAP8
ACSM3		AKAP8L
ACSM5		AKAP9
ACSS1		AKIP1
ACSS2		AKIRIN1
ACSS2		AKIRIN2
ACSS2		AKNA
ACTA1		AKNAD1
ACTA2		AKR1A1
ACTB		AKR1B1
ACTB		AKR1B10
ACTB		AKR1B15
ACTB		AKR1C1
ACTB		AKR1C2
ACTB		AKR1C3
ACTB		AKR1C4
ACTB		AKR1D1
ACTG1		AKR7A2
ACTG1		AKR7A3
ACTG1		AKT1
ACTG1		AKT1S1
ACTG1		AKT2
ACTG2		AKT3
ACTL6A		AKTIP
ACTL6A		AL008729.1
ACTL6A		AL117329.1
ACTL6B		AL135925.1
ACTL7A		AL138828.1
ACTL7A		AL163051.1
ACTL7A		AL359924.1
ACTL7B		AL606760.1
ACTL7B		ALAD
ACTL8		ALAS1
ACTL8		ALB
ACTL9		ALCAM
ACTN1		ALDH18A1
ACTN1		ALDH1A1
ACTN1		ALDH1A2
ACTN1		ALDH1A3
ACTN1		ALDH1B1
ACTN1		ALDH2
ACTN1		ALDH3A1
ACTN2		ALDH3A2
ACTN2		ALDH3B1
ACTN3		ALDH5A1
ACTN4		ALDH6A1
ACTN4		ALDH7A1
ACTN4		ALDH9A1
ACTN4		ALDOA
ACTN4		ALDOB
ACTN4		ALDOC
ACTR10		ALG10
ACTR10		ALG10B
ACTR1A		ALG11
ACTR1A		ALG12
ACTR1A		ALG13
ACTR1B		ALG14
ACTR1B		ALG2
ACTR1B		ALG3
ACTR1B		ALG5
ACTR1B		ALG6
ACTR1B		ALG8
ACTR2		ALG9
ACTR2		ALK
ACTR2		ALKBH1
ACTR3		ALKBH3
ACTR3		ALKBH4
ACTR3B		ALKBH5
ACTR3B		ALKBH7
ACTR3B		ALKBH8
ACTR5		ALMS1
ACTR5		ALOX12
ACTR8		ALOX12B
ACTR8		ALOX15
ACTR8		ALOX15B
ACTRT2		ALOX5
ACTRT3		ALOX5AP
ACVR1		ALOXE3
ACVR1B		ALPG
ACVR1B		ALPK1
ACVR1B		ALPK2
ACVR1B		ALPK3
ACVR1B		ALS2
ACVR1B		ALYREF
ACVR1B		AMACR
ACVR1B		AMBP
ACVR1C		AMBRA1
ACVR1C		AMD1
ACVR2A		AMDHD1
ACVR2A		AMDHD2
ACVR2A		AMELX
ACVR2A		AMFR
ACVR2A		AMHR2
ACVR2B		AMIGO1
ACVR2B		AMMECR1
ACVR2B		AMN
ACVR2B		AMN1
ACVR2B-AS1		AMOTL2
ACVRL1		AMPD1
ACVRL1		AMPD2
ACVRL1		AMPD3
ACVRL1		AMPH
ACVRL1		AMY2A
ACY1		AMZ1
ACY1		AMZ2
ACY1		ANAPC10
ACY1		ANAPC11
ACY3		ANAPC13
ACYP1		ANAPC15
ACYP1		ANAPC16
ACYP1		ANAPC2
ACYP1		ANAPC4
ACYP1		ANAPC5
ACYP2		ANAPC7
ACYP2		ANGEL1
ACYP2		ANGEL2
ACYP2		ANGPT1
ACAA1		ANGPTL1
ACAA1		ANGPTL2
ACAA1		ANGPTL3
ACAA1		ANGPTL4
ACAA2		ANGPTL6
ACAA2		ANGPTL8
ACAA2		ANK1
ACAA2		ANK2
ACAA2		ANKFY1
ACAA2		ANKH
ADA		ANKHD1
ADA		ANKIB1
ADA		ANKLE1
ADA		ANKLE2
ADA		ANKMY2
ADA		ANKRA2
ADA		ANKRD1
ADA2		ANKRD10
ADA2		ANKRD11
ADAL		ANKRD12
ADAM10		ANKRD13A
ADAM10		ANKRD13B
ADAM10		ANKRD13C
ADAM15		ANKRD17
ADAM15		ANKRD18A
ADAM15		ANKRD19P
ADAM15		ANKRD22
ADAM17		ANKRD26
ADAM17		ANKRD27
ADAM17		ANKRD28
ADAM17		ANKRD30B
ADAM17		ANKRD33
ADAM17		ANKRD33B
ADAM19		ANKRD34A
ADAM19		ANKRD34C
ADAM19		ANKRD37
ADAM19		ANKRD39
ADAM19		ANKRD40
ADAM19		ANKRD44
ADAM19		ANKRD46
ADAM19		ANKRD49
ADAM2		ANKRD52
ADAM22		ANKRD54
ADAM23		ANKRD55
ADAM23		ANKRD6
ADAM23		ANKRD7
ADAM23		ANKRD9
ADAM28		ANKS1A
ADAM28		ANKS3
ADAM33		ANKZF1
ADAM3A		ANLN
ADAM5		ANO10
ADAM7		ANO3
ADAM8		ANO4
ADAM8		ANO6
ADAM8		ANO7L1
ADAM8		ANO8
ADAM8		ANP32A
ADAM8		ANP32B
ADAM9		ANP32E
ADAM9		ANPEP
ADAM9		ANTKMT
ADAM9		ANTXR2
ADAM9		ANXA1
ADAM9		ANXA10
ADAM9		ANXA11
ADAM9		ANXA2
ADAM9		ANXA2P1
ADAMDEC1		ANXA2P2
ADAMDEC1		ANXA2P3
ADAMDEC1		ANXA3
ADAMTS1		ANXA4
ADAMTS10		ANXA5
ADAMTS10		ANXA6
ADAMTS15		ANXA7
ADAMTS18		ANXA8
ADAMTS3		ANXA9
ADAMTS4		AOAH
ADAMTS4		AOC1
ADAMTS4		AOC3
ADAMTS6		AOPEP
ADAMTS6		AOX1
ADAMTS6		AP000708.1
ADAMTS8		AP002008.4
ADAMTS9		AP1AR
ADAMTSL2		AP1B1
ADAMTSL3		AP1G1
ADAMTSL4		AP1G2
ADAMTSL4		AP1M1
ADAMTSL5		AP1M2
ADAMTSL5		AP1S1
ADAP1		AP1S2
ADAP1		AP1S3
ADAP1		AP2A1
ADAP1		AP2A2
ADAP2		AP2B1
ADAP2		AP2M1
ADAP2		AP2S1
ADAP2		AP3B1
ADAR		AP3B2
ADAR		AP3D1
ADAR		AP3M1
ADAR		AP3M2
ADAR		AP3S1
ADAR		AP3S2
ADAR		AP4B1
ADAR		AP4E1
ADAR		AP4S1
ADAR		AP5B1
ADAR		AP5M1
ADAR		AP5S1
ADAR		APAF1
ADAR		APBA1
ADAR		APBA2
ADAR		APBA3
ADAR		APBB1
ADAR		APBB1IP
ADAR		APBB2
ADAR		APBB3
ADAR		APC
ADAT1		APC2
ADAT2		APCDD1
ADCK2		APCS
ADCK5		APEH
ADCY1		APEX1
ADCY1		APEX2
ADCY10		APH1A
ADCY2		APH1B
ADCY2		API5
ADCY3		APIP
ADCY3		APLNR
ADCY4		APLP1
ADCY4		APLP2
ADCY5		APMAP
ADCY5		APOA1
ADCY6		APOBEC1
ADCY6		APOBEC2
ADCY7		APOBEC3A
ADCY7		APOBEC3B
ADCY7		APOBEC3C
ADCY7		APOBEC3G
ADCY7		APOBR
ADCY7		APOC1
ADCY7		APOC2
ADCY8		APOC3
ADCY8		APOD
ADCY8		APOE
ADCY9		APOF
ADCY9		APOH
ADCYAP1		APOL1
ADCYAP1R1		APOL2
ADCYAP1R1		APOL3
ADD1		APOL6
ADD1		APOLD1
ADD1		APOM
ADD1		APOO
ADD3		APOOL
ADD3		APP
ADD3		APPBP2
ADD3		APPL1
ADD3		APPL2
ADD3		APRT
ADD3		APTX
ADGRA1		AQP1
ADGRA3		AQP10
ADGRB1		AQP11
ADGRB1		AQP12A
ADGRB2		AQP2
ADGRB2		AQP3
ADGRB2		AQP4
ADGRD1		AQP5
ADGRD1		AQP7
ADGRD1		AQP9
ADGRD1		AQR
ADGRE1		AR
ADGRE1		ARAP1
ADGRE1		ARAP2
ADGRE1		ARAP3
ADGRE1		ARCN1
ADGRE2		AREG
ADGRE3		AREL1
ADGRE5		ARF1
ADGRE5		ARF3
ADGRE5		ARF4
ADGRE5		ARF5
ADGRE5		ARF6
ADGRE5		ARFGAP1
ADGRE5		ARFGAP2
ADGRE5		ARFGAP3
ADGRE5		ARFGEF1
ADGRE5		ARFGEF2
ADGRE5		ARFGEF3
ADGRF1		ARFIP1
ADGRF2		ARFIP2
ADGRF5		ARFRP1
ADGRG1		ARG1
ADGRG1		ARG2
ADGRG1		ARGLU1
ADGRG3		ARHGAP1
ADGRG3		ARHGAP10
ADGRG5		ARHGAP11A
ADGRG5		ARHGAP12
ADGRL1		ARHGAP15
ADGRL2		ARHGAP17
ADGRL2		ARHGAP18
ADGRL2		ARHGAP19
ADGRL2		ARHGAP20
ADGRL3		ARHGAP21
ADGRL4		ARHGAP22
ADH1C		ARHGAP24
ADH1C		ARHGAP25
ADH1C		ARHGAP26
ADHFE1		ARHGAP27
ADI1		ARHGAP29
ADI1		ARHGAP30
ADI1		ARHGAP31
ADI1		ARHGAP32
ADIPOQ		ARHGAP33
ADIPOQ		ARHGAP35
ADIPOR1		ARHGAP36
ADIPOR1		ARHGAP39
ADIPOR1		ARHGAP4
ADIPOR1		ARHGAP42
ADIPOR2		ARHGAP44
ADIPOR2		ARHGAP45
ADIPOR2		ARHGAP5
ADIPOR2		ARHGAP6
ADIPOR2		ARHGAP8
ADIPOR2		ARHGAP9
ADK		ARHGDIA
ADK		ARHGDIB
ADK		ARHGEF1
ADK		ARHGEF10
ADM		ARHGEF10L
ADM		ARHGEF11
ADM		ARHGEF12
ADM		ARHGEF18
ADM		ARHGEF2
ADM		ARHGEF26
ADM		ARHGEF3
ADM		ARHGEF37
ADM		ARHGEF38
ADM		ARHGEF39
ADM2		ARHGEF4
ADNP		ARHGEF40
ADNP		ARHGEF5
ADNP		ARHGEF6
ADNP2		ARHGEF7
ADNP2		ARHGEF9
ADNP2		ARID1A
ADNP2		ARID1B
ADNP2		ARID3A
ADO		ARID3B
ADO		ARID4A
ADORA1		ARID4B
ADORA2A		ARID5A
ADORA2A		ARID5B
ADORA2A		ARIH1
ADORA2A		ARIH2
ADORA2A		ARIH2OS
ADORA2B		ARL1
ADORA2B		ARL14
ADORA2B		ARL14EP
ADORA2B		ARL15
ADORA3		ARL2
ADPGK		ARL2BP
ADPGK		ARL3
ADPGK		ARL4A
ADPGK		ARL4C
ADPRH		ARL4D
ADPRH		ARL5A
ADPRH		ARL5B
ADPRH		ARL5C
ADPRH		ARL6
ADPRH		ARL6IP1
ADPRH		ARL6IP4
ADPRH		ARL6IP5
ADPRHL1		ARL6IP6
ADPRM		ARL8A
ADPRM		ARL8B
ADPRM		ARMC1
ADPRM		ARMC10
ADPRM		ARMC2
ADPRM		ARMC3
ADPRS		ARMC6
ADPRS		ARMC7
ADPRS		ARMC8
ADRA1A		ARMCX1
ADRA1A		ARMCX2
ADRA2A		ARMCX3
ADRA2A		ARMCX4
ADRA2A		ARMCX5
ADRA2B		ARMCX6
ADRA2C		ARMH1
ADRA2C		ARMH3
ADRB2		ARMH4
ADRB2		ARNT
ADRB2		ARNT2
ADRB2		ARNTL
ADRB2		ARNTL2
ADRB2		ARPC1A
ADRB2		ARPC1B
ADRB3		ARPC2
ADRM1		ARPC3
ADRM1		ARPC4
ADRM1		ARPC5
ADRM1		ARPC5L
ADRM1		ARPIN
ADRM1		ARPP19
ADSL		ARR3
ADSL		ARRB1
ADSL		ARRB2
ADSL		ARRDC1
ADSL		ARRDC2
ADSS1		ARRDC3
ADSS2		ARRDC4
ADTRP		ARSA
ADTRP		ARSB
AEBP1		ARSD
AEBP1		ARSJ
AEBP2		ARSK
AEBP2		ART1
AEBP2		ART3
AEN		ART5
AEN		ARV1
AEN		ARVCF
AFAP1L2		ARX
AFDN		ASAH1
AFDN		ASAH2
AFDN		ASAP1
AFDN-DT		ASAP2
AFF1		ASAP3
AFF1		ASB1
AFF1		ASB13
AFF1		ASB2
AFF1		ASB3
AFF2		ASB4
AFF2		ASB5
AFF2		ASB6
AFF3		ASB7
AFF3		ASB8
AFF4		ASB9
AFF4		ASCC1
AFF4		ASCC2
AFF4		ASCC3
AFF4		ASCL2
AFF4		ASCL3
AFF4		ASCL4
AFF4		ASF1A
AFF4		ASF1B
AFG1L		ASGR1
AFG1L		ASGR2
AFG1L		ASH1L
AFG3L1P		ASH1L-AS1
AFG3L2		ASH2L
AFG3L2		ASIC1
AFG3L2		ASIC2
AFM		ASIC3
AFMID		ASIC4
AFMID		ASIP
AFMID		ASL
AFP		ASNSD1
AFP		ASPA
AFP		ASPDH
AFTPH		ASPHD1
AFTPH		ASPM
AFTPH		ASPRV1
AGA		ASPSCR1
AGA		ASRGL1
AGA		ASS1
AGAP1		ASTE1
AGAP1		ASTN1
AGAP1		ASXL1
AGAP2		ASXL2
AGAP2		ASZ1
AGAP2		ATAD1
AGBL3		ATAD2
AGBL5		ATAD2B
AGBL5		ATAD3A
AGER		ATAD5
AGER		ATAT1
AGFG1		ATCAY
AGFG1		ATF1
AGFG1		ATF2
AGFG1		ATF3
AGFG1		ATF4
AGFG1		ATF5
AGFG1		ATF6
AGFG1		ATF6B
AGFG1		ATF7
AGFG1		ATF7IP
AGFG1		ATG101
AGFG1		ATG12
AGFG1		ATG13
AGFG2		ATG14
AGFG2		ATG16L1
AGFG2		ATG16L2
AGFG2		ATG2A
AGFG2		ATG3
AGFG2		ATG4A
AGGF1		ATG4B
AGGF1		ATG4C
AGK		ATG4D
AGK		ATG5
AGK		ATG7
AGL		ATG9A
AGMO		ATG9B
AGO1		ATIC
AGO1		ATL2
AGO2		ATL3
AGO2		ATM
AGO2		ATMIN
AGO2		ATN1
AGO3		ATOH1
AGO4		ATOX1
AGPAT1		ATP10A
AGPAT1		ATP10B
AGPAT1		ATP10D
AGPAT2		ATP11A
AGPAT3		ATP11A-AS1
AGPAT3		ATP11B
AGPAT3		ATP11C
AGPAT3		ATP12A
AGPAT3		ATP13A1
AGPAT3		ATP13A2
AGPAT3		ATP13A3
AGPAT4		ATP13A5
AGPAT4		ATP1A1
AGPAT5		ATP1A2
AGPAT5		ATP1A3
AGPAT5		ATP1B1
AGPS		ATP1B2
AGPS		ATP1B3
AGR2		ATP1B4
AGRN		ATP23
AGRN		ATP2A2
AGRN		ATP2A3
AGRN		ATP2B1
AGRN		ATP2B1-AS1
AGRN		ATP2B2
AGRN		ATP2B4
AGRN		ATP2C1
AGRN		ATP4B
AGRN		ATP5F1A
AGRN		ATP5F1B
AGRN		ATP5F1C
AGRN		ATP5F1D
AGRN		ATP5F1E
AGRP		ATP5IF1
AGRP		ATP5MC1
AGRP		ATP5MC2
AGRP		ATP5MC3
AGT		ATP5MD
AGTPBP1		ATP5ME
AGTPBP1		ATP5MF
AGTPBP1		ATP5MG
AGTPBP1		ATP5MPL
AGTR2		ATP5PB
AGTRAP		ATP5PD
AGTRAP		ATP5PF
AGXT		ATP5PO
AGXT2		ATP6AP1
AHCTF1		ATP6AP2
AHCTF1		ATP6V0A1
AHCY		ATP6V0A2
AHCY		ATP6V0B
AHCY		ATP6V0C
AHCYL1		ATP6V0D1
AHCYL1		ATP6V0D2
AHCYL1		ATP6V0E1
AHCYL1		ATP6V0E2
AHCYL1		ATP6V1A
AHCYL1		ATP6V1B1
AHCYL2		ATP6V1B2
AHCYL2		ATP6V1C1
AHCYL2		ATP6V1C2
AHCYL2		ATP6V1D
AHDC1		ATP6V1E1
AHDC1		ATP6V1F
AHI1		ATP6V1FNB
AHI1		ATP6V1G1
AHNAK		ATP6V1G2
AHNAK		ATP6V1H
AHNAK		ATP7A
AHNAK		ATP7B
AHNAK2		ATP8A1
AHR		ATP8A2
AHR		ATP8B2
AHR		ATP8B3
AHR		ATP8B4
AHR		ATP8B5P
AHRR		ATP9A
AHRR		ATPAF1
AHSA1		ATPAF2
AHSA1		ATPSCKMT
AHSA1		ATRAID
AICDA		ATRN
AICDA		ATRNL1
AIDA		ATRX
AIDA		ATXN1
AIDA		ATXN10
AIDA		ATXN1L
AIDA		ATXN2
AIDA		ATXN2L
AIDA		ATXN3
AIDA		ATXN7
AIDA		ATXN7L1
AIDA		ATXN7L3
AIF1		ATXN7L3B
AIF1		AUH
AIF1		AUNIP
AIF1		AUP1
AIF1		AURKA
AIF1		AURKAIP1
AIF1L		AURKB
AIF1L		AUTS2
AIFM1		AVEN
AIFM1		AVL9
AIFM1		AVP
AIFM1		AVPI1
AIFM1		AVPR1A
AIFM1		AVPR2
AIFM1		AXIN2
AIFM1		AXL
AIFM1		AZI2
AIFM1		AZIN1
AIFM2		AZIN2
AIFM2		B2M
AIFM2		B3GALNT1
AIG1		B3GALNT2
AIG1		B3GALT1
AIM2		B3GALT2
AIM2		B3GALT4
AIM2		B3GAT3
AIM2		B3GLCT
AIM2		B3GNT2
AIM2		B3GNT3
AIM2		B3GNT4
AIM2		B3GNT5
AIM2		B3GNT8
AIM2		B3GNTL1
AIM2		B4GALNT1
AIM2		B4GALNT2
AIM2		B4GALNT4
AIMP1		B4GALT1
AIMP1		B4GALT3
AIMP1		B4GALT4
AIMP2		B4GALT5
AIMP2		B4GALT6
AIMP2		B4GALT7
AIMP2		BABAM1
AIMP2		BABAM2
AIP		BACH1
AIP		BACH2
AIP		BAG1
AIP		BAG2
AIPL1		BAG3
AIRE		BAG4
AIRE		BAG6
AIRE		BAHCC1
AIRN		BAHD1
AJM1		BAIAP2
AJM1		BAIAP2L1
AJUBA		BAIAP3
AJUBA		BAK1
AJUBA		BAMBI
AJUBA		BANF1
AJUBA		BANK1
AK1		BAP1
AK2		BARD1
AK2		BARX1
AK2		BARX2
AK2		BASP1
AK2		BATF
AK2		BATF2
AK2		BATF3
AK2		BAZ1A
AK2		BAZ1B
AK2		BAZ2A
AK3		BAZ2B
AK3		BBC3
AK3		BBIP1
AK4		BBOF1
AK4		BBOX1
AK4		BBS1
AK4		BBS10
AK4		BBS12
AK4		BBS2
AK5		BBS4
AK5		BBS5
AK5		BBS9
AK7		BBX
AK8		BCAM
AK8		BCAN
AK8		BCAP29
AKAIN1		BCAP31
AKAP1		BCAR1
AKAP1		BCAR3
AKAP1		BCAS1
AKAP1		BCAS3
AKAP10		BCAS4
AKAP10		BCAT1
AKAP10		BCAT2
AKAP10		BCCIP
AKAP10		BCDIN3D
AKAP12		BCHE
AKAP12		BCKDHA
AKAP12		BCKDHB
AKAP12		BCKDK
AKAP13		BCL10
AKAP13		BCL11A
AKAP13		BCL11B
AKAP13		BCL2
AKAP17A		BCL2A1
AKAP4		BCL2L1
AKAP4		BCL2L10
AKAP5		BCL2L11
AKAP5		BCL2L12
AKAP5		BCL2L13
AKAP5		BCL2L14
AKAP6		BCL2L2
AKAP7		BCL3
AKAP7		BCL6
AKAP8		BCL7A
AKAP8		BCL7B
AKAP8		BCL7C
AKAP8		BCL9
AKAP8		BCL9L
AKAP8L		BCLAF1
AKAP8L		BCLAF3
AKAP8L		BCO2
AKAP9		BCOR
AKAP9		BCORL1
AKAP9		BCR
AKAP9		BCS1L
AKAP9		BDH1
AKIP1		BDKRB2
AKIP1		BDNF
AKIRIN1		BDP1
AKIRIN1		BEND3
AKIRIN1		BEND4
AKIRIN1		BEND5
AKIRIN2		BEND6
AKIRIN2		BEST1
AKIRIN2		BEST2
AKIRIN2		BEST4
AKIRIN2		BET1
AKIRIN2		BET1L
AKNA		BEX1
AKNA		BEX3
AKNAD1		BEX4
AKR1A1		BEX5
AKR1A1		BFSP1
AKR1A1		BFSP2
AKR1A1		BHLHA15
AKR1A1		BHLHB9
AKR1A1		BHLHE22
AKR1B1		BHLHE40
AKR1B1		BHLHE41
AKR1B1		BHMT
AKR1B10		BICC1
AKR1B15		BICD2
AKR1B15		BICDL1
AKR1B15		BICDL2
AKR1B15		BICRA
AKR1C1		BICRAL
AKR1C2		BID
AKR1C3		BIN1
AKR1C3		BIN3
AKR1C3		BIRC2
AKR1C3		BIRC3
AKR1C4		BIRC5
AKR1C4		BIRC6
AKR1D1		BIRC7
AKR1D1		BIVM
AKR7A2		BLCAP
AKR7A2		BLK
AKR7A2		BLM
AKR7A3		BLMH
AKT1		BLNK
AKT1		BLOC1S1
AKT1		BLOC1S3
AKT1S1		BLOC1S4
AKT2		BLOC1S5
AKT3		BLOC1S6
AKT3		BLVRA
AKT3		BLVRB
AKT3		BLZF1
AKTIP		BMERB1
AKTIP		BMF
AL008729.1		BMI1
AL117329.1		BMP1
AL135925.1		BMP10
AL138828.1		BMP2
AL163051.1		BMP2K
AL359924.1		BMP3
AL359924.1		BMP4
AL606760.1		BMP6
AL606760.1		BMP7
AL606760.1		BMP8B
ALAD		BMPER
ALAD		BMPR1A
ALAD		BMPR1B
ALAD		BMPR2
ALAD		BMS1
ALAS1		BMS1P2
ALAS1		BMT2
ALAS1		BMX
ALAS1		BNC2
ALAS1		BNIP1
ALAS1		BNIP2
ALAS1		BNIP3L
ALAS1		BOC
ALB		BOD1
ALB		BOD1L1
ALCAM		BOD1L2
ALCAM		BOK
ALCAM		BOLA1
ALCAM		BOLA2
ALCAM		BOLA3
ALCAM		BOP1
ALDH18A1		BORA
ALDH18A1		BORCS5
ALDH18A1		BORCS6
ALDH18A1		BORCS8
ALDH18A1		BPGM
ALDH18A1		BPHL
ALDH1A1		BPI
ALDH1A1		BPIFA1
ALDH1A2		BPNT1
ALDH1A2		BPNT2
ALDH1A2		BPTF
ALDH1A2		BPY2
ALDH1A2		BRAF
ALDH1A2		BRAP
ALDH1A2		BRAT1
ALDH1A3		BRCA1
ALDH1B1		BRCA2
ALDH1B1		BRCC3
ALDH1B1		BRD2
ALDH1B1		BRD3
ALDH2		BRD3OS
ALDH2		BRD4
ALDH2		BRD7
ALDH2		BRD8
ALDH2		BRD9
ALDH2		BRDT
ALDH3A1		BRF1
ALDH3A2		BRF2
ALDH3A2		BRI3
ALDH3A2		BRI3BP
ALDH3A2		BRINP2
ALDH3B1		BRIP1
ALDH3B1		BRIX1
ALDH5A1		BRK1
ALDH5A1		BRMS1L
ALDH5A1		BRPF3
ALDH5A1		BRS3
ALDH6A1		BRSK1
ALDH7A1		BRWD1
ALDH7A1		BRWD3
ALDH7A1		BSCL2
ALDH9A1		BSDC1
ALDH9A1		BSG
ALDH9A1		BSN
ALDH9A1		BSPRY
ALDH9A1		BST1
ALDOA		BST2
ALDOA		BTAF1
ALDOA		BTBD1
ALDOA		BTBD10
ALDOA		BTBD11
ALDOA		BTBD19
ALDOA		BTBD2
ALDOA		BTBD3
ALDOA		BTBD7
ALDOB		BTC
ALDOB		BTD
ALDOB		BTF3
ALDOC		BTF3L4
ALDOC		BTF3P12
ALDOC		BTG1
ALDOC		BTG2
ALDOC		BTG3
ALG10		BTG4
ALG10B		BTK
ALG10B		BTLA
ALG11		BTN1A1
ALG11		BTN2A1
ALG12		BTN3A1
ALG13		BTN3A2
ALG13		BTN3A3
ALG13		BTNL2
ALG14		BTNL9
ALG14		BTRC
ALG2		BUB1
ALG2		BUB1B
ALG2		BUB3
ALG3		BUD13
ALG3		BUD23
ALG3		BUD31
ALG5		BVES
ALG5		BYSL
ALG6		BZW1
ALG6		BZW2
ALG8		BAALC
ALG8		BAAT
ALG8		C10orf82
ALG9		C10orf88
ALK		C10orf90
ALKBH1		C11orf16
ALKBH3		C11orf21
ALKBH4		C11orf24
ALKBH4		C11orf49
ALKBH4		C11orf53
ALKBH4		C11orf54
ALKBH4		C11orf58
ALKBH4		C11orf68
ALKBH5		C11orf72
ALKBH5		C11orf80
ALKBH5		C11orf91
ALKBH5		C11orf94
ALKBH5		C11orf95
ALKBH7		C11orf97
ALKBH8		C12orf29
ALKBH8		C12orf4
ALKBH8		C12orf42
ALKBH8		C12orf43
ALMS1		C12orf45
ALMS1		C12orf56
ALOX12		C12orf57
ALOX12		C12orf66
ALOX12		C12orf73
ALOX12B		C12orf75
ALOX15		C12orf76
ALOX15		C14orf119
ALOX15B		C14orf180
ALOX5		C14orf28
ALOX5		C14orf39
ALOX5AP		C15orf39
ALOX5AP		C15orf40
ALOX5AP		C15orf48
ALOX5AP		C15orf61
ALOX5AP		C16orf46
ALOX5AP		C16orf54
ALOX5AP		C16orf70
ALOX5AP		C16orf71
ALOX5AP		C16orf72
ALOXE3		C16orf86
ALOXE3		C16orf87
ALPG		C16orf89
ALPG		C16orf91
ALPK1		C17orf100
ALPK1		C17orf49
ALPK1		C17orf58
ALPK1		C17orf64
ALPK1		C17orf67
ALPK1		C17orf75
ALPK2		C17orf78
ALPK2		C17orf80
ALPK2		C17orf98
ALPK3		C18orf21
ALS2		C18orf32
ALS2		C18orf54
ALS2		C19orf12
ALYREF		C19orf25
ALYREF		C19orf33
AMACR		C19orf38
AMACR		C19orf44
AMACR		C19orf48
AMACR		C19orf53
AMBP		C19orf54
AMBRA1		C19orf73
AMBRA1		C1D
AMD1		C1GALT1
AMD1		C1orf109
AMD1		C1orf112
AMDHD1		C1orf115
AMDHD1		C1orf122
AMDHD1		C1orf127
AMDHD2		C1orf131
AMDHD2		C1orf159
AMELX		C1orf162
AMFR		C1orf167
AMFR		C1orf174
AMFR		C1orf21
AMHR2		C1orf216
AMHR2		C1orf35
AMHR2		C1orf43
AMHR2		C1orf52
AMIGO1		C1orf53
AMIGO1		C1orf54
AMMECR1		C1orf56
AMMECR1		C1orf74
AMMECR1		C1orf94
AMMECR1		C1QA
AMMECR1		C1QB
AMN		C1QBP
AMN		C1QC
AMN1		C1QL2
AMN1		C1QL3
AMN1		C1QTNF1
AMOTL2		C1QTNF12
AMOTL2		C1QTNF7
AMOTL2		C1R
AMOTL2		C1RL
AMOTL2		C1S
AMOTL2		C2
AMOTL2		C20orf141
AMPD1		C20orf194
AMPD1		C20orf197
AMPD1		C20orf27
AMPD1		C20orf85
AMPD2		C20orf96
AMPD2		C21orf58
AMPD2		C21orf91
AMPD2		C22orf31
AMPD2		C22orf39
AMPD2		C2CD2
AMPD2		C2CD2L
AMPD3		C2CD3
AMPD3		C2CD4B
AMPD3		C2orf27A
AMPH		C2orf42
AMPH		C2orf49
AMPH		C2orf68
AMY2A		C2orf69
AMY2A		C2orf73
AMZ1		C2orf74
AMZ1		C2orf76
AMZ1		C2orf80
AMZ2		C3
AMZ2		C3AR1
AMZ2		C3orf14
AMZ2		C3orf22
AMZ2		C3orf33
AMZ2		C3orf35
ANAPC10		C3orf36
ANAPC11		C3orf38
ANAPC11		C3orf49
ANAPC11		C3orf52
ANAPC11		C3orf70
ANAPC13		C3orf80
ANAPC13		C4B
ANAPC13		C4BPA
ANAPC13		C4orf19
ANAPC15		C4orf33
ANAPC15		C4orf36
ANAPC16		C4orf46
ANAPC16		C4orf47
ANAPC2		C4orf48
ANAPC2		C4orf51
ANAPC2		C5
ANAPC2		C5AR1
ANAPC2		C5AR2
ANAPC2		C5orf15
ANAPC4		C5orf22
ANAPC5		C5orf24
ANAPC5		C5orf34
ANAPC5		C5orf46
ANAPC7		C5orf47
ANGEL1		C5orf51
ANGEL1		C6
ANGEL2		C6orf118
ANGEL2		C6orf120
ANGEL2		C6orf136
ANGEL2		C6orf141
ANGEL2		C6orf58
ANGPT1		C6orf62
ANGPT1		C7orf25
ANGPT1		C7orf26
ANGPT1		C7orf31
ANGPTL1		C7orf50
ANGPTL2		C7orf77
ANGPTL2		C8A
ANGPTL3		C8G
ANGPTL4		C8orf31
ANGPTL4		C8orf33
ANGPTL4		C8orf37
ANGPTL4		C8orf58
ANGPTL4		C8orf76
ANGPTL4		C9
ANGPTL4		C9orf135-DT
ANGPTL4		C9orf152
ANGPTL4		C9orf16
ANGPTL4		C9orf40
ANGPTL6		C9orf43
ANGPTL8		C9orf62
ANK1		C9orf64
ANK1		C9orf72
ANK2		C9orf78
ANK2		C9orf85
ANK2		CA1
ANKFY1		CA10
ANKFY1		CA11
ANKFY1		CA12
ANKFY1		CA13
ANKFY1		CA2
ANKFY1		CA4
ANKFY1		CA5A
ANKH		CA6
ANKH		CA8
ANKH		CA9
ANKH		CAB39
ANKH		CAB39L
ANKHD1		CABIN1
ANKIB1		CABLES1
ANKLE1		CABLES2
ANKLE2		CABP1
ANKLE2		CABP2
ANKLE2		CABP4
ANKMY2		CABP7
ANKMY2		CABYR
ANKMY2		CACFD1
ANKMY2		CACNA1A
ANKMY2		CACNA1B
ANKRA2		CACNA1D
ANKRA2		CACNA1E
ANKRD1		CACNA1F
ANKRD1		CACNA1G
ANKRD1		CACNA1H
ANKRD10		CACNA1S
ANKRD11		CACNA2D2
ANKRD11		CACNA2D3
ANKRD11		CACNA2D4
ANKRD11		CACNB1
ANKRD11		CACNB3
ANKRD12		CACNB4
ANKRD12		CACNG2
ANKRD12		CACNG4
ANKRD13A		CACNG5
ANKRD13B		CACNG6
ANKRD13B		CACNG7
ANKRD13C		CACNG8
ANKRD17		CACUL1
ANKRD17		CACYBP
ANKRD17		CAD
ANKRD17		CADM1
ANKRD17		CADPS
ANKRD17		CADPS2
ANKRD18A		CALB2
ANKRD18A		CALCA
ANKRD19P		CALCOCO1
ANKRD22		CALCOCO2
ANKRD22		CALCR
ANKRD22		CALCRL
ANKRD26		CALD1
ANKRD26		CALHM2
ANKRD26		CALHM5
ANKRD26		CALHM6
ANKRD27		CALM1
ANKRD27		CALM2
ANKRD27		CALM3
ANKRD28		CALML4
ANKRD30B		CALML5
ANKRD33		CALN1
ANKRD33		CALR
ANKRD33B		CALU
ANKRD34A		CAMK1
ANKRD34C		CAMK1D
ANKRD37		CAMK1G
ANKRD37		CAMK2A
ANKRD37		CAMK2B
ANKRD37		CAMK2D
ANKRD39		CAMK2G
ANKRD40		CAMK2N1
ANKRD40		CAMK2N2
ANKRD44		CAMK4
ANKRD44		CAMKK1
ANKRD44		CAMKK2
ANKRD44		CAMKV
ANKRD44		CAMLG
ANKRD44		CAMP
ANKRD46		CAMSAP1
ANKRD49		CAMSAP2
ANKRD49		CAMTA1
ANKRD49		CAMTA2
ANKRD52		CAND1
ANKRD54		CAND2
ANKRD54		CANT1
ANKRD54		CANX
ANKRD54		CAP1
ANKRD55		CAP2
ANKRD55		CAPG
ANKRD55		CAPN10
ANKRD6		CAPN11
ANKRD7		CAPN12
ANKRD9		CAPN15
ANKS1A		CAPN2
ANKS1A		CAPN3
ANKS3		CAPN6
ANKZF1		CAPN7
ANLN		CAPN8
ANLN		CAPN9
ANLN		CAPNS1
ANLN		CAPNS2
ANO10		CAPRIN1
ANO10		CAPRIN2
ANO3		CAPS2
ANO4		CAPZA1
ANO4		CAPZA2
ANO6		CAPZA3
ANO6		CAPZB
ANO6		CARD11
ANO6		CARD14
ANO6		CARD16
ANO7L1		CARD19
ANO7L1		CARD6
ANO8		CARD9
ANP32A		CARF
ANP32A		CARHSP1
ANP32A		CARM1
ANP32A		CARMIL1
ANP32A		CARMIL2
ANP32B		CARMIL3
ANP32E		CARNMT1
ANP32E		CARNS1
ANP32E		CARS1
ANP32E		CARTPT
ANP32E		CASC3
ANP32E		CASD1
ANPEP		CASK
ANPEP		CASKIN1
ANPEP		CASKIN2
ANPEP		CASP1
ANTKMT		CASP10
ANTKMT		CASP12
ANTKMT		CASP14
ANTKMT		CASP2
ANTKMT		CASP3
ANTKMT		CASP4
ANTXR2		CASP5
ANXA1		CASP6
ANXA1		CASP7
ANXA1		CASP8
ANXA1		CASP8AP2
ANXA1		CASP9
ANXA1		CASQ1
ANXA1		CASQ2
ANXA1		CASS4
ANXA1		CAST
ANXA1		CASZ1
ANXA1		CATSPER2
ANXA10		CATSPERB
ANXA10		CATSPERD
ANXA10		CATSPERG
ANXA11		CATSPERZ
ANXA11		CAV1
ANXA11		CAV3
ANXA11		CAVIN1
ANXA2		CAVIN2
ANXA2		CBARP
ANXA2		CBFA2T2
ANXA2		CBFA2T3
ANXA2		CBFB
ANXA2		CBL
ANXA2		CBLB
ANXA2		CBLC
ANXA2		CBLIF
ANXA2P1		CBLL1
ANXA2P2		CBLN2
ANXA2P3		CBLN3
ANXA3		CBLN4
ANXA3		CBR1
ANXA3		CBR3
ANXA3		CBR4
ANXA4		CBS
ANXA4		CBWD1
ANXA4		CBWD2
ANXA4		CBX1
ANXA4		CBX2
ANXA4		CBX4
ANXA4		CBX5
ANXA5		CBX6
ANXA5		CBX7
ANXA5		CBX8
ANXA5		CBY1
ANXA5		CBY2
ANXA5		CBY3
ANXA5		CC2D1A
ANXA5		CC2D1B
ANXA5		CCAR1
ANXA6		CCAR2
ANXA6		CCBE1
ANXA6		CCDC102A
ANXA6		CCDC106
ANXA6		CCDC107
ANXA6		CCDC112
ANXA6		CCDC113
ANXA6		CCDC115
ANXA7		CCDC116
ANXA7		CCDC12
ANXA7		CCDC121
ANXA7		CCDC122
ANXA7		CCDC124
ANXA8		CCDC125
ANXA9		CCDC126
ANXA9		CCDC130
ANXA9		CCDC134
ANXA9		CCDC137
AOAH		CCDC140
AOAH		CCDC141
AOAH		CCDC150
AOAH		CCDC153
AOAH		CCDC154
AOAH		CCDC157
AOAH		CCDC159
AOAH		CCDC160
AOAH		CCDC163
AOC1		CCDC167
AOC1		CCDC168
AOC1		CCDC170
AOC3		CCDC173
AOPEP		CCDC175
AOPEP		CCDC18
AOPEP		CCDC186
AOPEP		CCDC189
AOPEP		CCDC190
AOX1		CCDC191
AP000708.1		CCDC25
AP002008.4		CCDC28A
AP1AR		CCDC28B
AP1AR		CCDC3
AP1AR		CCDC30
AP1B1		CCDC32
AP1B1		CCDC34
AP1B1		CCDC38
AP1B1		CCDC39
AP1B1		CCDC43
AP1G1		CCDC47
AP1G2		CCDC50
AP1G2		CCDC51
AP1G2		CCDC58
AP1G2		CCDC59
AP1G2		CCDC6
AP1M1		CCDC62
AP1M1		CCDC65
AP1M1		CCDC66
AP1M2		CCDC68
AP1S1		CCDC69
AP1S1		CCDC7
AP1S1		CCDC71
AP1S2		CCDC71L
AP1S2		CCDC77
AP1S2		CCDC78
AP1S2		CCDC8
AP1S2		CCDC80
AP1S2		CCDC81
AP1S3		CCDC82
AP1S3		CCDC85A
AP1S3		CCDC85B
AP1S3		CCDC86
AP2A1		CCDC87
AP2A1		CCDC88A
AP2A1		CCDC88B
AP2A1		CCDC88C
AP2A2		CCDC9
AP2A2		CCDC90B
AP2B1		CCDC92
AP2B1		CCDC93
AP2B1		CCDC97
AP2B1		CCER1
AP2B1		CCHCR1
AP2M1		CCIN
AP2M1		CCK
AP2M1		CCKAR
AP2M1		CCL1
AP2M1		CCL11
AP2S1		CCL13
AP2S1		CCL17
AP2S1		CCL18
AP2S1		CCL2
AP2S1		CCL20
AP2S1		CCL22
AP3B1		CCL23
AP3B1		CCL24
AP3B2		CCL25
AP3D1		CCL28
AP3D1		CCL3
AP3D1		CCL4
AP3D1		CCL5
AP3D1		CCL7
AP3D1		CCL8
AP3M1		CCM2
AP3M2		CCN3
AP3M2		CCN4
AP3M2		CCN5
AP3M2		CCN6
AP3M2		CCNA1
AP3S1		CCNA2
AP3S1		CCNB1
AP3S1		CCNB1IP1
AP3S1		CCNB2
AP3S1		CCNB3
AP3S1		CCNC
AP3S2		CCND1
AP4B1		CCND2
AP4B1		CCND3
AP4B1		CCNDBP1
AP4E1		CCNE1
AP4E1		CCNE2
AP4S1		CCNF
AP5B1		CCNG1
AP5M1		CCNG2
AP5M1		CCNH
AP5M1		CCNI
AP5S1		CCNJ
AP5S1		CCNJL
APAF1		CCNK
APAF1		CCNL1
APAF1		CCNL2
APAF1		CCNO
APAF1		CCNT1
APAF1		CCNT2
APBA1		CCNY
APBA2		CCNYL1
APBA2		CCP110
APBA3		CCPG1
APBB1		CCR1
APBB1IP		CCR2
APBB1IP		CCR3
APBB1IP		CCR4
APBB2		CCR5
APBB3		CCR6
APC		CCR7
APC		CCR8
APC2		CCR9
APCDD1		CCRL2
APCDD1		CCS
APCDD1		CCSER1
APCS		CCSER2
APCS		CCT2
APCS		CCT3
APEH		CCT4
APEX1		CCT6A
APEX1		CCT7
APEX1		CCT8
APEX1		CCZ1
APEX2		CCZ1B
APEX2		CD101
APEX2		CD109
APEX2		CD14
APH1A		CD151
APH1B		CD160
APH1B		CD163
APH1B		CD163L1
API5		CD164
APIP		CD164L2
APIP		CD177
APIP		CD180
APIP		CD19
APIP		CD1A
APIP		CD1B
APLNR		CD1C
APLNR		CD1D
APLNR		CD1E
APLP1		CD2
APLP1		CD200
APLP1		CD200R1
APLP2		CD200R1L
APLP2		CD207
APLP2		CD209
APLP2		CD22
APMAP		CD226
APMAP		CD24
APOA1		CD244
APOBEC1		CD247
APOBEC1		CD248
APOBEC1		CD27
APOBEC1		CD274
APOBEC1		CD276
APOBEC1		CD28
APOBEC1		CD2AP
APOBEC2		CD2BP2
APOBEC2		CD300A
APOBEC2		CD300C
APOBEC2		CD300LB
APOBEC2		CD300LD
APOBEC3A		CD300LF
APOBEC3A		CD300LG
APOBEC3A		CD302
APOBEC3A		CD320
APOBEC3A		CD33
APOBEC3A		CD34
APOBEC3B		CD36
APOBEC3B		CD37
APOBEC3B		CD38
APOBEC3B		CD3D
APOBEC3B		CD3E
APOBEC3B		CD3G
APOBEC3B		CD4
APOBEC3B		CD40
APOBEC3C		CD44
APOBEC3C		CD46
APOBEC3G		CD47
APOBEC3G		CD48
APOBEC3G		CD5
APOBEC3G		CD52
APOBEC3G		CD53
APOBEC3G		CD55
APOBR		CD58
APOBR		CD59
APOBR		CD5L
APOC1		CD6
APOC2		CD63
APOC3		CD68
APOC3		CD69
APOC3		CD7
APOD		CD70
APOD		CD72
APOD		CD74
APOE		CD79A
APOF		CD79B
APOF		CD80
APOH		CD81
APOH		CD82
APOL1		CD83
APOL1		CD84
APOL1		CD86
APOL1		CD8A
APOL1		CD9
APOL1		CD93
APOL1		CD96
APOL2		CD99
APOL2		CD99L2
APOL2		CD99P1
APOL2		CDA
APOL3		CDAN1
APOL3		CDC123
APOL3		CDC14A
APOL6		CDC14B
APOL6		CDC20
APOL6		CDC23
APOL6		CDC25A
APOL6		CDC25B
APOL6		CDC25C
APOLD1		CDC26
APOLD1		CDC27
APOM		CDC34
APOO		CDC37
APOOL		CDC37L1
APOOL		CDC40
APP		CDC42
APP		CDC42BPA
APP		CDC42BPB
APP		CDC42BPG
APPBP2		CDC42EP2
APPBP2		CDC42EP3
APPBP2		CDC42EP4
APPBP2		CDC42EP5
APPBP2		CDC42SE1
APPBP2		CDC42SE2
APPBP2		CDC45
APPBP2		CDC5L
APPBP2		CDC6
APPL1		CDC7
APPL1		CDC73
APPL1		CDCA2
APPL1		CDCA3
APPL1		CDCA4
APPL2		CDCA5
APPL2		CDCA7
APPL2		CDCA7L
APPL2		CDCA8
APRT		CDH1
APRT		CDH11
APRT		CDH12
APRT		CDH13
APRT		CDH15
APRT		CDH16
APRT		CDH17
APRT		CDH18
APTX		CDH20
APTX		CDH23
AQP1		CDH5
AQP1		CDH6
AQP10		CDH8
AQP11		CDH9
AQP11		CDHR1
AQP12A		CDHR2
AQP2		CDIN1
AQP3		CDIP1
AQP3		CDIPT
AQP4		CDK1
AQP4		CDK10
AQP4		CDK11A
AQP5		CDK11B
AQP7		CDK12
AQP9		CDK13
AQP9		CDK14
AQP9		CDK16
AQP9		CDK17
AQP9		CDK18
AQP9		CDK19
AQP9		CDK2
AQP9		CDK20
AQP9		CDK2AP1
AQP9		CDK2AP2
AQR		CDK4
AQR		CDK5
AQR		CDK5R1
AQR		CDK5R2
AQR		CDK5RAP1
AR		CDK6
[truncated: 42,075 more rows]

## Sheet: unique genes
Genelist all genes	genes common with sign_gene BvsT
A1CF	AACS
A1CF	AADAT
A2M	AAK1
A2M-AS1	AASDHPPT
A3GALT2	ABCA5
A4GNT	ABCF3
ABAT	ABR
ABCA1	ACAA2
ABCA11P	ACAD8
ABCA2	ACAT2
ABCA3	ACOT4
ABCA5	ACSM1
ABCA7	ACSM3
ABCA9	ACTA2
ABCB1	ACTG1
ABCB10	ACTG2
ABCB4	ACTN4
ABCB8	ACTR2
ABCB9	ACTR3B
ABCC1	ACYP1
ABCC3	ADA
ABCC4	ADAM10
ABCC5	ADAM15
ABCC6	ADAMTS4
ABCD1	ADAMTS6
ABCD2	ADAMTSL2
ABCD3	ADAR
ABCD4	ADAT1
ABCE1	ADNP2
ABCF1	ADORA2B
ABCF2	ADSL
ABCF3	AEBP1
ABCG1	AFAP1L2
ABCG2	AFF1
ABCG4	AFF4
ABHD1	AHCYL1
ABHD10	AHRR
ABHD11	AHSA1
ABHD12	AIDA
ABHD12B	AK7
ABHD14A	AKIRIN2
ABHD14B	AKT2
ABHD15	AKT3
ABHD16A	ALAS1
ABHD17A	ALB
ABHD17B	ALDH1A3
ABHD17C	ALDH2
ABHD2	ALDH3B1
ABHD3	ALDH5A1
ABHD4	ALDH7A1
ABHD5	ALDH9A1
ABHD6	ALG13
ABHD8	ALG9
ABI1	ALKBH1
ABI2	ALKBH3
ABI3	ALOX15B
ABI3BP	AMD1
ABITRAM	AMFR
ABL1	ANAPC4
ABL2	ANKH
ABLIM1	ANKRD1
ABO	ANKRD17
ABR	ANKRD44
ABRA	ANP32B
ABRACL	ANP32E
ABRAXAS2	ANXA2P1
ABT1	ANXA3
ABTB1	ANXA4
ABTB2	ANXA6
AC005162.2	ANXA8
AC005176.1	AP3S2
AC007773.1	APBB1IP
AC010931.1	APC
AC025171.2	APC2
AC055839.2	APIP
AC083805.1	APOC1
AC093510.1	APTX
AC093583.1	AQP3
AC093642.2	ARAP2
AC097468.1	AREG
AC099548.2	ARF1
AC133552.2	ARF3
AC138649.1	ARF4
ACACA	ARG2
ACACB	ARGLU1
ACAD10	ARHGAP12
ACAD8	ARHGAP19
ACAD9	ARHGAP29
ACADL	ARHGAP44
ACADM	ARHGDIA
ACADS	ARHGDIB
ACADVL	ARHGEF10
ACAP1	ARHGEF3
ACAP2	ARHGEF37
ACAP3	ARHGEF5
ACAT1	ARIH1
ACAT2	ARIH2
ACBD3	ARMC6
ACBD4	ARMCX2
ACBD5	ARPC5
ACBD6	ARRB2
ACCS	ARSB
ACD	ASB2
ACE	ASCC3
ACER3	ASGR1
ACHE	ATAD2B
ACIN1	ATF4
ACKR1	ATF7IP
ACKR2	ATN1
ACKR4	ATOX1
ACLY	ATP13A2
ACO1	ATP13A3
ACO2	ATP1B1
ACOD1	ATP2B4
ACOT1	ATP2C1
ACOT11	ATP6V0B
ACOT13	ATP6V1F
ACOT4	ATP6V1G1
ACOT6	ATP7A
ACOT7	ATXN7L3B
ACOT8	AUTS2
ACOT9	AXL
ACOX1	B3GALNT2
ACOXL	BACH2
ACP1	BAG1
ACP2	BAG4
ACP3	BATF
ACP5	BAZ2B
ACP6	BBC3
ACR	BBOX1
ACRBP	BBS2
ACSBG1	BCAP31
ACSBG2	BCAT1
ACSF2	BCL11A
ACSF3	BCL2L11
ACSL1	BCL3
ACSL3	BCL7A
ACSL4	BCL7B
ACSL5	BCL9
ACSL6	BEND5
ACSM1	BET1L
ACSM2A	BEX4
ACSM3	BHLHE41
ACSM5	BMI1
ACSS1	BMP1
ACSS2	BRCA2
ACTA1	BRD2
ACTA2	BRD7
ACTB	BRIP1
ACTG1	BRIX1
ACTG2	BSG
ACTL6A	BTBD1
ACTL6B	BTBD10
ACTL7A	BTBD3
ACTL7B	BTG1
ACTL8	BTN3A2
ACTL9	BUB3
ACTN1	C11orf54
ACTN2	C11orf68
ACTN3	C12orf29
ACTN4	C16orf87
ACTR10	C17orf49
ACTR1A	C19orf12
ACTR1B	C1QB
ACTR2	C1QC
ACTR3	C1QTNF1
ACTR3B	C1orf174
ACTR5	C1orf216
ACTR8	C1orf74
ACTRT2	C2
ACTRT3	C20orf27
ACVR1	C3AR1
ACVR1B	C3orf38
ACVR1C	C4BPA
ACVR2A	C5AR1
ACVR2B	C7orf50
ACVR2B-AS1	CA13
ACVRL1	CACNA1G
ACY1	CALCOCO1
ACY3	CALHM2
ACYP1	CALM1
ACYP2	CALM3
ACAA1	CAMTA2
ACAA2	CAND2
ADA	CAPN6
ADA2	CAPNS1
ADAL	CAPS2
ADAM10	CAPZA1
ADAM15	CASP2
ADAM17	CASP6
ADAM19	CASP8
ADAM2	CASP9
ADAM22	CASZ1
ADAM23	CBY1
ADAM28	CCDC115
ADAM33	CCDC130
ADAM3A	CCDC6
ADAM5	CCDC80
ADAM7	CCL4
ADAM8	CCNB1IP1
ADAM9	CCNG1
ADAMDEC1	CCNI
ADAMTS1	CCNJL
ADAMTS10	CCNK
ADAMTS15	CCNL1
ADAMTS18	CCT2
ADAMTS3	CCT4
ADAMTS4	CD200
ADAMTS6	CD200R1
ADAMTS8	CD37
ADAMTS9	CD4
ADAMTSL2	CD59
ADAMTSL3	CD68
ADAMTSL4	CD84
ADAMTSL5	CD93
ADAP1	CD99
ADAP2	CDCA4
ADAR	CDH1
ADAT1	CDKL1
ADAT2	CDKN1B
ADCK2	CDV3
ADCK5	CEACAM1
ADCY1	CELF1
ADCY10	CELF4
ADCY2	CENPQ
ADCY3	CENPW
ADCY4	CEP170
ADCY5	CEP57
ADCY6	CEP70
ADCY7	CEP95
ADCY8	CEP97
ADCY9	CFL1
ADCYAP1	CFLAR
ADCYAP1R1	CHD1L
ADD1	CHKA
ADD3	CHMP1A
ADGRA1	CHMP7
ADGRA3	CHRM3
ADGRB1	CHSY1
ADGRB2	CHTOP
ADGRD1	CIB1
ADGRE1	CIRBP
ADGRE2	CITED2
ADGRE3	CKAP4
ADGRE5	CKAP5
ADGRF1	CLASP1
ADGRF2	CLCA2
ADGRF5	CLCN7
ADGRG1	CLDN1
ADGRG3	CLDN8
ADGRG5	CLIC4
ADGRL1	CLIP1
ADGRL2	CLK1
ADGRL3	CLK3
ADGRL4	CLP1
ADH1C	CLPTM1
ADHFE1	CLU
ADI1	CMIP
ADIPOQ	CMTM4
ADIPOR1	CMTM6
ADIPOR2	CNKSR3
ADK	CNN1
ADM	CNNM2
ADM2	CNOT6
ADNP	CNPPD1
ADNP2	CNRIP1
ADO	CNTNAP1
ADORA1	CNTRL
ADORA2A	COG3
ADORA2B	COL10A1
ADORA3	COL12A1
ADPGK	COL13A1
ADPRH	COL14A1
ADPRHL1	COL16A1
ADPRM	COL17A1
ADPRS	COL1A2
ADRA1A	COL3A1
ADRA2A	COL4A6
ADRA2B	COL5A1
ADRA2C	COL5A2
ADRB2	COL5A3
ADRB3	COL6A2
ADRM1	COL8A1
ADSL	COL9A3
ADSS1	COPB2
ADSS2	COPS3
ADTRP	COQ10B
AEBP1	COX17
AEBP2	COX5A
AEN	COX7B
AFAP1L2	CPSF4
AFDN	CPT1A
AFDN-DT	CRADD
AFF1	CREB1
AFF2	CREBZF
AFF3	CRIP1
AFF4	CRIP2
AFG1L	CRKL
AFG3L1P	CROT
AFG3L2	CRTC2
AFM	CRY1
AFMID	CSGALNACT1
AFP	CSNK1A1
AFTPH	CSNK2B
AGA	CSTF2T
AGAP1	CTR9
AGAP2	CTSA
AGBL3	CTSK
AGBL5	CTSS
AGER	CTSZ
AGFG1	CUL4A
AGFG2	CUTC
AGGF1	CUX1
AGK	CWH43
AGL	CX3CR1
AGMO	CXCL1
AGO1	CXCL10
AGO2	CXCL6
AGO3	CXCL9
AGO4	CYC1
AGPAT1	CYP19A1
AGPAT2	CYP26A1
AGPAT3	CYP39A1
AGPAT4	DAZAP2
AGPAT5	DCAF4
AGPS	DCLRE1A
AGR2	DCLRE1B
AGRN	DCP1A
AGRP	DCP2
AGT	DCX
AGTPBP1	DDA1
AGTR2	DDC
AGTRAP	DDHD1
AGXT	DDX1
AGXT2	DDX28
AHCTF1	DDX3X
AHCY	DEDD
AHCYL1	DENND2A
AHCYL2	DEPDC1
AHDC1	DEPTOR
AHI1	DERA
AHNAK	DET1
AHNAK2	DGAT1
AHR	DGCR2
AHRR	DGKD
AHSA1	DHFR
AICDA	DHRS9
AIDA	DHX15
AIF1	DHX33
AIF1L	DIAPH1
AIFM1	DIO2
AIFM2	DKK2
AIG1	DLG3
AIM2	DLG4
AIMP1	DLGAP1
AIMP2	DLL1
AIP	DLX1
AIPL1	DMPK
AIRE	DMXL2
AIRN	DNAAF2
AJM1	DNAJB1
AJUBA	DNAJB12
AK1	DNAJB14
AK2	DNAJB5
AK3	DNAJB9
AK4	DNAJC14
AK5	DNAJC2
AK7	DNAJC25
AK8	DNAJC8
AKAIN1	DND1
AKAP1	DOCK11
AKAP10	DOCK7
AKAP12	DOK1
AKAP13	DONSON
AKAP17A	DPF2
AKAP4	DPH5
AKAP5	DPM2
AKAP6	DPY19L1
AKAP7	DRAP1
AKAP8	DSE
AKAP8L	DSP
AKAP9	DST
AKIP1	DTD1
AKIRIN1	DUSP16
AKIRIN2	DUSP18
AKNA	DUSP26
AKNAD1	DUT
AKR1A1	DVL2
AKR1B1	DYNLT1
AKR1B10	DYRK1A
AKR1B15	DYRK4
AKR1C1	DZANK1
AKR1C2	DZIP1
AKR1C3	DZIP3
AKR1C4	E2F3
AKR1D1	EARS2
AKR7A2	EBLN2
AKR7A3	EBNA1BP2
AKT1	EBPL
AKT1S1	ECD
AKT2	ECHDC2
AKT3	ECI2
AKTIP	EDAR
AL008729.1	EDEM1
AL117329.1	EDIL3
AL135925.1	EEA1
AL138828.1	EEF1B2
AL163051.1	EEF1E1
AL359924.1	EEF1G
AL606760.1	EFNA5
ALAD	EFNB2
ALAS1	EFNB3
ALB	EFS
ALCAM	EGF
ALDH18A1	EGLN1
ALDH1A1	EHBP1
ALDH1A2	EHD3
ALDH1A3	EHD4
ALDH1B1	EIF1AY
ALDH2	EIF2AK2
ALDH3A1	EIF3A
ALDH3A2	EIF3D
ALDH3B1	EIF4A1
ALDH5A1	EIF4A2
ALDH6A1	EIF4G2
ALDH7A1	EIF5A
ALDH9A1	EIF5B
ALDOA	EIF6
ALDOB	ELAC1
ALDOC	ELAC2
ALG10	ELAVL1
ALG10B	ELF1
ALG11	ELF5
ALG12	ELMO3
ALG13	ELMOD2
ALG14	EME1
ALG2	EMP3
ALG3	EN2
ALG5	ENO2
ALG6	ENSA
ALG8	EPC2
ALG9	EPHA1
ALK	EPHX1
ALKBH1	EPHX2
ALKBH3	ERAL1
ALKBH4	ERBB4
ALKBH5	ERC1
ALKBH7	ERC2
ALKBH8	ERCC5
ALMS1	EREG
ALOX12	ERI3
ALOX12B	ERP29
ALOX15	ERP44
ALOX15B	ESRRA
ALOX5	ETF1
ALOX5AP	ETHE1
ALOXE3	ETV1
ALPG	EWSR1
ALPK1	EXOC1
ALPK2	EXOSC1
ALPK3	EXOSC6
ALS2	EXOSC9
ALYREF	EXTL1
AMACR	FA2H
AMBP	FABP4
AMBRA1	FABP5
AMD1	FABP7
AMDHD1	FAH
AMDHD2	FAIM
AMELX	FAM110C
AMFR	FAM117A
AMHR2	FAM13B
AMIGO1	FAM3C
AMMECR1	FAM50B
AMN	FAM81B
AMN1	FAM8A1
AMOTL2	FANCM
AMPD1	FANK1
AMPD2	FAP
AMPD3	FARSA
AMPH	FBXL12
AMY2A	FBXL7
AMZ1	FBXO11
AMZ2	FBXO15
ANAPC10	FBXO21
ANAPC11	FBXO25
ANAPC13	FBXO4
ANAPC15	FCER1G
ANAPC16	FCGBP
ANAPC2	FCGR1B
ANAPC4	FCGR2A
ANAPC5	FCHO2
ANAPC7	FDFT1
ANGEL1	FECH
ANGEL2	FGF8
ANGPT1	FGFBP1
ANGPTL1	FGFRL1
ANGPTL2	FGGY
ANGPTL3	FHL2
ANGPTL4	FILIP1L
ANGPTL6	FIP1L1
ANGPTL8	FIS1
ANK1	FKBP1A
ANK2	FKBP1B
ANKFY1	FKBP3
ANKH	FLAD1
ANKHD1	FLOT1
ANKIB1	FLT3
ANKLE1	FLT3LG
ANKLE2	FMR1
ANKMY2	FN1
ANKRA2	FOSL1
ANKRD1	FOSL2
ANKRD10	FOXF1
ANKRD11	FOXJ3
ANKRD12	FRY
ANKRD13A	FTH1
ANKRD13B	FTL
ANKRD13C	FUBP1
ANKRD17	FUCA2
ANKRD18A	FUNDC1
ANKRD19P	FURIN
ANKRD22	FXYD5
ANKRD26	FYTTD1
ANKRD27	FZD1
ANKRD28	FZD5
ANKRD30B	FZD7
ANKRD33	FZD8
ANKRD33B	G3BP2
ANKRD34A	GABARAPL2
ANKRD34C	GADD45B
ANKRD37	GAL3ST1
ANKRD39	GALR3
ANKRD40	GAPDH
ANKRD44	GAR1
ANKRD46	GAS1
ANKRD49	GAS2L3
ANKRD52	GAS7
ANKRD54	GAST
ANKRD55	GATM
ANKRD6	GBA
ANKRD7	GBAP1
ANKRD9	GBP6
ANKS1A	GCOM1
ANKS3	GDI1
ANKZF1	GFM2
ANLN	GFOD2
ANO10	GFPT2
ANO3	GGCX
ANO4	GGNBP2
ANO6	GHRL
ANO7L1	GIGYF2
ANO8	GJB2
ANP32A	GKAP1
ANP32B	GLA
ANP32E	GLMN
ANPEP	GLO1
ANTKMT	GLRX2
ANTXR2	GLUL
ANXA1	GLYATL1
ANXA10	GMCL1
ANXA11	GMFB
ANXA2	GMNN
ANXA2P1	GMPR2
ANXA2P2	GNA11
ANXA2P3	GNG5
ANXA3	GNL3
ANXA4	GNMT
ANXA5	GOLGA2
ANXA6	GOLGA8A
ANXA7	GOLIM4
ANXA8	GOLPH3
ANXA9	GON4L
AOAH	GOSR2
AOC1	GPAA1
AOC3	GPATCH4
AOPEP	GPD1L
AOX1	GPM6B
AP000708.1	GPN1
AP002008.4	GPR137
AP1AR	GPX3
AP1B1	GRAMD1C
AP1G1	GREM2
AP1G2	GRINA
AP1M1	GRM7
AP1M2	GRP
AP1S1	GSK3B
AP1S2	GSTM5
AP1S3	GSTP1
AP2A1	GSTT2
AP2A2	GTF2A1
AP2B1	GTF2B
AP2M1	GTF2H1
AP2S1	GTPBP2
AP3B1	GUK1
AP3B2	GUSB
AP3D1	H19
AP3M1	HAT1
AP3M2	HAUS6
AP3S1	HAUS7
AP3S2	HBB
AP4B1	HBS1L
AP4E1	HDAC2
AP4S1	HECTD1
AP5B1	HEPH
AP5M1	HERPUD1
AP5S1	HGD
APAF1	HIRA
APBA1	HLA-A
APBA2	HLA-DMA
APBA3	HLA-DRA
APBB1	HLA-DRB1
APBB1IP	HLA-DRB4
APBB2	HLA-E
APBB3	HLA-G
APC	HLA-J
APC2	HMBS
APCDD1	HMGA1
APCS	HMGCR
APEH	HMGCS1
APEX1	HMGCS2
APEX2	HMGN1
APH1A	HMGN5
APH1B	HMOX2
API5	HNRNPA2B1
APIP	HNRNPA3
APLNR	HNRNPAB
APLP1	HOOK1
APLP2	HOOK3
APMAP	HOXA2
APOA1	HOXA5
APOBEC1	HOXD10
APOBEC2	HOXD9
APOBEC3A	HPCAL1
APOBEC3B	HPD
APOBEC3C	HPS4
APOBEC3G	HPS6
APOBR	HS6ST1
APOC1	HS6ST2
APOC2	HSD11B1
APOC3	HSP90AA1
APOD	HSP90AB1
APOE	HSP90B1
APOF	HSPA2
APOH	HSPA5
APOL1	HSPB6
APOL2	HSPD1
APOL3	HTR2B
APOL6	HTRA3
APOLD1	HUWE1
APOM	ICMT
APOO	ID2
APOOL	IDH3A
APP	IDI2-AS1
APPBP2	IER5
APPL1	IFFO2
APPL2	IFI27
APRT	IFI35
APTX	IFI44L
AQP1	IFI6
AQP10	IFITM2
AQP11	IFITM3
AQP12A	IFNGR1
AQP2	IFT172
AQP3	IFT46
AQP4	IGFBP7
AQP5	IKBKG
AQP7	IL13RA2
AQP9	IL15RA
AQR	IL17RD
AR	IL20RA
ARAP1	IL32
ARAP2	IL7
ARAP3	ILDR1
ARCN1	ILF2
AREG	ILKAP
AREL1	ING2
ARF1	ING3
ARF3	INHBB
ARF4	INO80C
ARF5	INPP1
ARF6	INPP5F
ARFGAP1	INSL4
ARFGAP2	IRX2
ARFGAP3	IRX4
ARFGEF1	ISG15
ARFGEF2	ISG20
ARFGEF3	ITCH
ARFIP1	ITGA5
ARFIP2	ITGB1BP1
ARFRP1	ITGB2
ARG1	ITGB3BP
ARG2	ITM2B
ARGLU1	ITPKB
ARHGAP1	ITPR1
ARHGAP10	ITPRIP
ARHGAP11A	IVNS1ABP
ARHGAP12	JAM2
ARHGAP15	JARID2
ARHGAP17	JMY
ARHGAP18	KAT5
ARHGAP19	KATNA1
ARHGAP20	KAZN
ARHGAP21	KCNE3
ARHGAP22	KCNJ14
ARHGAP24	KCNJ16
ARHGAP25	KCNJ8
ARHGAP26	KCNMA1
ARHGAP27	KCNMB4
ARHGAP29	KCTD1
ARHGAP30	KCTD11
ARHGAP31	KCTD14
ARHGAP32	KCTD17
ARHGAP33	KCTD4
ARHGAP35	KDELR1
ARHGAP36	KDM5C
ARHGAP39	KDM6B
ARHGAP4	KHDRBS1
ARHGAP42	KIAA0040
ARHGAP44	KIAA0753
ARHGAP45	KIF13B
ARHGAP5	KIF4A
ARHGAP6	KIF5C
ARHGAP8	KIF6
ARHGAP9	KIN
ARHGDIA	KIT
ARHGDIB	KLF7
ARHGEF1	KLF8
ARHGEF10	KLHL11
ARHGEF10L	KLHL13
ARHGEF11	KLHL9
ARHGEF12	KLK11
ARHGEF18	KLK8
ARHGEF2	KPNA4
ARHGEF26	KRR1
ARHGEF3	KRT13
ARHGEF37	KRT32
ARHGEF38	KRTCAP2
ARHGEF39	KSR1
ARHGEF4	KYNU
ARHGEF40	LAMP1
ARHGEF5	LAMTOR1
ARHGEF6	LAMTOR3
ARHGEF7	LAS1L
ARHGEF9	LCA5
ARID1A	LDHA
ARID1B	LDLRAP1
ARID3A	LEO1
ARID3B	LEPROT
ARID4A	LGALS1
ARID4B	LGALS3BP
ARID5A	LGALS8
ARID5B	LGALS9
ARIH1	LGALSL
ARIH2	LHPP
ARIH2OS	LIMK2
ARL1	LIMS1
ARL14	LMAN1
ARL14EP	LMLN
ARL15	LNPEP
ARL2	LONRF1
ARL2BP	LOX
ARL3	LOXL3
ARL4A	LOXL4
ARL4C	LPGAT1
ARL4D	LRIG1
ARL5A	LRP1
ARL5B	LRP3
ARL5C	LRP4
ARL6	LRRC32
ARL6IP1	LRRC59
ARL6IP4	LRRC8A
ARL6IP5	LRRC8C
ARL6IP6	LRRC8D
ARL8A	LSM2
ARL8B	LSP1
ARMC1	LTA4H
ARMC10	LTV1
ARMC2	LUC7L2
ARMC3	LUM
ARMC6	LY6E
ARMC7	LY75
ARMC8	LZTR1
ARMCX1	MAB21L1
ARMCX2	MACF1
ARMCX3	MAFG
ARMCX4	MAGEA6
ARMCX5	MAGEH1
ARMCX6	MALAT1
ARMH1	MANF
ARMH3	MAP2K1
ARMH4	MAP2K4
ARNT	MAP2K6
ARNT2	MAP3K5
ARNTL	MAP4
ARNTL2	MAP4K4
ARPC1A	MAPK1IP1L
ARPC1B	MAPK3
ARPC2	MAPKAP1
ARPC3	MAPKBP1
ARPC4	MAPRE1
ARPC5	MAPRE3
ARPC5L	MARCKS
ARPIN	MARVELD3
ARPP19	MAT2A
ARR3	MATN2
ARRB1	MBD4
ARRB2	MBD6
ARRDC1	MBTPS2
ARRDC2	MCCC1
ARRDC3	MCEE
ARRDC4	MCF2
ARSA	MDFIC
ARSB	MECOM
ARSD	MED1
ARSJ	MED13L
ARSK	MED15
ART1	MED17
ART3	MED9
ART5	MEF2D
ARV1	MEG3
ARVCF	MEIS1
ARX	MELK
ASAH1	METAP2
ASAH2	METRNL
ASAP1	METTL17
ASAP2	METTL9
ASAP3	MEX3B
ASB1	MEX3D
ASB13	MFAP1
ASB2	MFN2
ASB3	MFSD10
ASB4	MGAT1
ASB5	MGAT2
ASB6	MGMT
ASB7	MGST3
ASB8	MIA
ASB9	MICB
ASCC1	MICU1
ASCC2	MIER1
ASCC3	MINPP1
ASCL2	MIPEP
ASCL3	MITF
ASCL4	MKNK2
ASF1A	MKRN1
ASF1B	MLH1
ASGR1	MMP19
ASGR2	MMP3
ASH1L	MOB1A
ASH1L-AS1	MORF4L1
ASH2L	MPHOSPH10
ASIC1	MPHOSPH6
ASIC2	MPZL1
ASIC3	MPZL2
ASIC4	MPZL3
ASIP	MREG
ASL	MRPL12
ASNSD1	MRPL32
ASPA	MRPL36
ASPDH	MRPL37
ASPHD1	MRPL42
ASPM	MRPL44
ASPRV1	MRPS12
ASPSCR1	MRPS18B
ASRGL1	MRPS31
ASS1	MRPS6
ASTE1	MS4A4A
ASTN1	MSC
ASXL1	MSMO1
ASXL2	MSR1
ASZ1	MSRA
ATAD1	MT3
ATAD2	MTHFD1
ATAD2B	MTM1
ATAD3A	MTMR12
ATAD5	MTMR6
ATAT1	MTOR
ATCAY	MTR
ATF1	MTSS1
ATF2	MVK
ATF3	MX2
ATF4	MXRA8
ATF5	MYL12A
ATF6	MYL6
ATF6B	MYLK
ATF7	MYO1C
ATF7IP	MYO1D
ATG101	MYO5A
ATG12	MYOM2
ATG13	NAA10
ATG14	NAGLU
ATG16L1	NANOG
ATG16L2	NANOS1
ATG2A	NAP1L1
ATG3	NAP1L5
ATG4A	NAPA
ATG4B	NAV2
ATG4C	NBR1
ATG4D	NCALD
ATG5	NCDN
ATG7	NCKAP1
ATG9A	NCKAP5
ATG9B	NDUFB1
ATIC	NDUFB7
ATL2	NDUFS6
ATL3	NDUFS7
ATM	NEB
ATMIN	NEDD4
ATN1	NEDD4L
ATOH1	NEFH
ATOX1	NEIL1
ATP10A	NEK7
ATP10B	NF1
ATP10D	NFE2
ATP11A	NFKB1
ATP11A-AS1	NFKBID
ATP11B	NFKBIZ
ATP11C	NFYA
ATP12A	NFYB
ATP13A1	NHLRC2
ATP13A2	NHSL1
ATP13A3	NINJ2
ATP13A5	NME4
ATP1A1	NMT1
ATP1A2	NNT
ATP1A3	NOC3L
ATP1B1	NOL11
ATP1B2	NPAS2
ATP1B3	NPHP1
ATP1B4	NPLOC4
ATP23	NPTX1
ATP2A2	NRAS
ATP2A3	NRG1
ATP2B1	NRG2
ATP2B1-AS1	NRN1
ATP2B2	NSUN6
ATP2B4	NUCB1
ATP2C1	NUDT1
ATP4B	NUDT21
ATP5F1A	NUMB
ATP5F1B	NUP35
ATP5F1C	NUP54
ATP5F1D	OAS1
ATP5F1E	OAS2
ATP5IF1	OBSCN
ATP5MC1	OCIAD1
ATP5MC2	OCIAD2
ATP5MC3	OGFR
ATP5MD	OLA1
ATP5ME	OMD
ATP5MF	ORC2
ATP5MG	OSBPL11
ATP5MPL	OSBPL9
ATP5PB	OTUB1
ATP5PD	OTUD1
ATP5PF	PA2G4
ATP5PO	PABPC3
ATP6AP1	PAIP2
ATP6AP2	PAMR1
ATP6V0A1	PANK3
ATP6V0A2	PAPOLA
ATP6V0B	PAPSS1
ATP6V0C	PARD6G
ATP6V0D1	PARP12
ATP6V0D2	PARVB
ATP6V0E1	PAWR
ATP6V0E2	PCCA
ATP6V1A	PCDH9
ATP6V1B1	PCDHB14
ATP6V1B2	PCIF1
ATP6V1C1	PCP4
ATP6V1C2	PCYT1A
ATP6V1D	PDAP1
ATP6V1E1	PDCD5
ATP6V1F	PDE1B
ATP6V1FNB	PDE6D
ATP6V1G1	PDGFA
ATP6V1G2	PDGFB
ATP6V1H	PDIA4
ATP7A	PDIA6
ATP7B	PDIK1L
ATP8A1	PDLIM3
ATP8A2	PDXK
ATP8B2	PEA15
ATP8B3	PEAK1
ATP8B4	PECR
ATP8B5P	PENK
ATP9A	PERP
ATPAF1	PFKFB2
ATPAF2	PFKL
ATPSCKMT	PGM2
ATRAID	PHAX
ATRN	PHF19
ATRNL1	PHF6
ATRX	PHIP
ATXN1	PHKB
ATXN10	PHLDB1
ATXN1L	PI4K2B
ATXN2	PIGR
ATXN2L	PIGV
ATXN3	PIGW
ATXN7	PIK3C2B
ATXN7L1	PIN4
ATXN7L3	PINX1
ATXN7L3B	PIP5K1B
AUH	PITPNA
AUNIP	PKN1
AUP1	PLAT
AURKA	PLBD1
AURKAIP1	PLCB1
AURKB	PLCG2
AUTS2	PLCXD1
AVEN	PLD3
AVL9	PLEK
AVP	PLEKHA6
AVPI1	PLEKHG3
AVPR1A	PLEKHO2
AVPR2	PLIN2
AXIN2	PLIN3
AXL	PLK1
AZI2	PLK2
AZIN1	PLLP
AZIN2	PLOD3
B2M	PLP2
B3GALNT1	PLTP
B3GALNT2	PLXDC2
B3GALT1	PLXNC1
B3GALT2	PMF1
B3GALT4	PML
B3GAT3	PNLDC1
B3GLCT	PNO1
B3GNT2	PNPLA2
B3GNT3	PNRC2
B3GNT4	POC1B
B3GNT5	PODXL
B3GNT8	POGLUT1
B3GNTL1	POLR1C
B4GALNT1	POLR2H
B4GALNT2	POLR2J
B4GALNT4	POLR3C
B4GALT1	POLR3E
B4GALT3	POLR3G
B4GALT4	POM121
B4GALT5	PON3
B4GALT6	POP7
B4GALT7	POU2F3
BABAM1	PPARD
BABAM2	PPFIBP1
BACH1	PPIA
BACH2	PPID
BAG1	PPIF
BAG2	PPIG
BAG3	PPM1A
BAG4	PPP1CB
BAG6	PPP1R14B
BAHCC1	PPP1R14C
BAHD1	PPP1R18
BAIAP2	PPP1R3B
BAIAP2L1	PPP1R3C
BAIAP3	PPP1R9B
BAK1	PPP2R1A
BAMBI	PPP2R3A
BANF1	PPP2R5C
BANK1	PPP2R5D
BAP1	PPP3CA
BARD1	PPT2
BARX1	PRAF2
BARX2	PRC1
BASP1	PRDX1
BATF	PRDX2
BATF2	PRDX5
BATF3	PREB
BAZ1A	PRELID1
BAZ1B	PRICKLE1
BAZ2A	PRKACA
BAZ2B	PRKAR2B
BBC3	PRKCA
BBIP1	PRKCD
BBOF1	PRKCH
BBOX1	PRKCZ
BBS1	PRKD1
BBS10	PRKD3
BBS12	PRNP
BBS2	PRPF38B
BBS4	PRPS1L1
BBS5	PSAP
BBS9	PSENEN
BBX	PSMC6
BCAM	PSMD5
BCAN	PSMD7
BCAP29	PSMD8
BCAP31	PSME3
BCAR1	PSMG2
BCAR3	PTBP1
BCAS1	PTBP2
BCAS3	PTCD2
BCAS4	PTCH1
BCAT1	PTGES3
BCAT2	PTGIS
BCCIP	PTGR1
BCDIN3D	PTGR2
BCHE	PTN
BCKDHA	PTP4A2
BCKDHB	PTP4A3
BCKDK	PTPN1
BCL10	PTPN18
BCL11A	PTPN3
BCL11B	PTPRC
BCL2	PTPRK
BCL2A1	PTPRZ1
BCL2L1	PUM2
BCL2L10	PUS7
BCL2L11	PWP1
BCL2L12	QRICH1
BCL2L13	RAB13
BCL2L14	RAB15
BCL2L2	RAB20
BCL3	RAB30
BCL6	RAB31
BCL7A	RAB4B
BCL7B	RAB5B
BCL7C	RAB9A
BCL9	RAC1
BCL9L	RAD50
BCLAF1	RALY
BCLAF3	RAMP2
BCO2	RANBP1
BCOR	RARB
BCORL1	RARG
BCR	RARRES2
BCS1L	RASAL2
BDH1	RBBP4
BDKRB2	RBBP7
BDNF	RBBP9
BDP1	RBL1
BEND3	RBM12
BEND4	RBM20
BEND5	RBM27
BEND6	RBM34
BEST1	RBM39
BEST2	RBM43
BEST4	RBM6
BET1	RBMX
BET1L	RBMX2
BEX1	RBPJ
BEX3	RBPMS2
BEX4	RCAN1
BEX5	RCBTB1
BFSP1	RCN3
BFSP2	RDH11
BHLHA15	REEP5
BHLHB9	RELT
BHLHE22	RENBP
BHLHE40	REXO2
BHLHE41	RFTN1
BHMT	RFWD3
BICC1	RFX5
BICD2	RGN
BICDL1	RGS1
BICDL2	RGS16
BICRA	RGS2
BICRAL	RHBDL1
BID	RHOA
BIN1	RHOC
BIN3	RHOQ
BIRC2	RHOV
BIRC3	RILPL2
BIRC5	RIMKLB
BIRC6	RIMS3
BIRC7	RIPK3
BIVM	RIPK4
BLCAP	RLIM
BLK	RNASE1
BLM	RND3
BLMH	RNF103
BLNK	RNF11
BLOC1S1	RNF113A
BLOC1S3	RNF115
BLOC1S4	RNF13
BLOC1S5	RNF144A
BLOC1S6	RNF144B
BLVRA	RNF168
BLVRB	RNF175
BLZF1	RNF216
BMERB1	RNF40
BMF	RNMT
BMI1	ROCK1
BMP1	ROPN1
BMP10	RPA1
BMP2	RPF2
BMP2K	RPL17
BMP3	RPL18A
BMP4	RPL22
BMP6	RPL3
BMP7	RPL3L
BMP8B	RPL7
BMPER	RPLP1
BMPR1A	RPS19BP1
BMPR1B	RPS21
BMPR2	RPS6
BMS1	RPS6KA4
BMS1P2	RPS6KA5
BMT2	RRAS
BMX	RSAD2
BNC2	RSL24D1
BNIP1	RSRC2
BNIP2	RUFY1
BNIP3L	RUFY3
BOC	RUSC1
BOD1	RXRA
BOD1L1	RYR1
BOD1L2	S100A10
BOK	S100A11
BOLA1	S100A4
BOLA2	S100A5
BOLA3	SAFB2
BOP1	SAMD5
BORA	SAMD9
BORCS5	SAMHD1
BORCS6	SAT2
BORCS8	SAV1
BPGM	SCAMP2
BPHL	SCG5
BPI	SCGN
BPIFA1	SCHIP1
BPNT1	SCIN
BPNT2	SCML1
BPTF	SCN2B
BPY2	SCP2
BRAF	SCPEP1
BRAP	SDCBP
BRAT1	SEC14L2
BRCA1	SEC23IP
BRCA2	SEC24D
BRCC3	SEC31A
BRD2	SEC61B
BRD3	SECISBP2L
BRD3OS	SECTM1
BRD4	SENP1
BRD7	SENP2
BRD8	SERBP1
BRD9	SERHL2
BRDT	SERINC1
BRF1	SERINC3
BRF2	SERPINA5
BRI3	SERPINB6
BRI3BP	SERPINE1
BRINP2	SERPINF1
BRIP1	SERPING1
BRIX1	SETBP1
BRK1	SF1
BRMS1L	SF3B1
BRPF3	SF3B3
BRS3	SFMBT1
BRSK1	SFRP1
BRWD1	SH2B3
BRWD3	SH3BGRL3
BSCL2	SH3GL1
BSDC1	SH3KBP1
BSG	SH3RF1
BSN	SH3TC2
BSPRY	SHKBP1
BST1	SIAE
BST2	SIGMAR1
BTAF1	SIKE1
BTBD1	SIN3A
BTBD10	SKA1
BTBD11	SKA2
BTBD19	SKI
BTBD2	SLAIN1
BTBD3	SLC12A2
BTBD7	SLC16A7
BTC	SLC1A3
BTD	SLC20A2
BTF3	SLC22A23
BTF3L4	SLC22A5
BTF3P12	SLC25A1
BTG1	SLC25A10
BTG2	SLC25A33
BTG3	SLC25A36
BTG4	SLC25A37
BTK	SLC25A39
BTLA	SLC25A45
BTN1A1	SLC26A3
BTN2A1	SLC26A4
BTN3A1	SLC34A2
BTN3A2	SLC35A1
BTN3A3	SLC35A2
BTNL2	SLC35E3
BTNL9	SLC37A3
BTRC	SLC38A1
BUB1	SLC39A10
BUB1B	SLC41A3
BUB3	SLC4A11
BUD13	SLC4A2
BUD23	SLC6A8
BUD31	SLC6A9
BVES	SLC7A3
BYSL	SLC7A7
BZW1	SLPI
BZW2	SLTM
BAALC	SMAD7
BAAT	SMAP2
C10orf82	SMARCA1
C10orf88	SMARCA5
C10orf90	SMC1A
C11orf16	SMG1
C11orf21	SMOC2
C11orf24	SMTNL2
C11orf49	SMURF1
C11orf53	SNAP29
C11orf54	SNAPC5
C11orf58	SNCA
C11orf68	SNRNP35
C11orf72	SNRPA
C11orf80	SNRPB
C11orf91	SNRPB2
C11orf94	SNRPG
C11orf95	SNW1
C11orf97	SNX10
C12orf29	SNX14
C12orf4	SOCS2
C12orf42	SON
C12orf43	SORT1
C12orf45	SOX10
C12orf56	SOX4
C12orf57	SOX9
C12orf66	SP100
C12orf73	SPA17
C12orf75	SPAG9
C12orf76	SPATA18
C14orf119	SPIN1
C14orf180	SPNS1
C14orf28	SPRYD4
C14orf39	SPSB1
C15orf39	SPTAN1
C15orf40	SPTSSB
C15orf48	SRD5A1
C15orf61	SREBF1
C16orf46	SRGAP1
C16orf54	SRGN
C16orf70	SRR
C16orf71	SRRM1
C16orf72	SRSF10
C16orf86	SRSF3
C16orf87	SS18
C16orf89	SS18L1
C16orf91	SS18L2
C17orf100	SSBP4
C17orf49	SSH1
C17orf58	ST6GALNAC6
C17orf64	ST7
C17orf67	STAG2
C17orf75	STEAP3
C17orf78	STIP1
C17orf80	STK17B
C17orf98	STK39
C18orf21	STRN4
C18orf32	STT3A
C18orf54	STX16
C19orf12	STX18
C19orf25	STX2
C19orf33	STX7
C19orf38	SUCLG1
C19orf44	SUPT16H
C19orf48	SUPT3H
C19orf53	SUV39H2
C19orf54	SUZ12
C19orf73	SVIL
C1D	SYK
C1GALT1	SYNE2
C1orf109	SYNM
C1orf112	SYNPO
C1orf115	SYT8
C1orf122	SYVN1
C1orf127	TAB2
C1orf131	TACC2
C1orf159	TAF11
C1orf162	TAF13
C1orf167	TAF15
C1orf174	TAF7
C1orf21	TAF9
C1orf216	TALDO1
C1orf35	TAMM41
C1orf43	TAOK1
C1orf52	TAPBP
C1orf53	TARDBP
C1orf54	TAX1BP1
C1orf56	TBC1D24
C1orf74	TBC1D2B
C1orf94	TBC1D4
C1QA	TBCCD1
C1QB	TBK1
C1QBP	TBX5
C1QC	TCEAL8
C1QL2	TCERG1
C1QL3	TCF19
C1QTNF1	TCF21
C1QTNF12	TCF3
C1QTNF7	TCFL5
C1R	TCOF1
C1RL	TCP11L2
C1S	TCTA
C2	TDRD3
C20orf141	TDRD7
C20orf194	TECPR2
C20orf197	TES
C20orf27	TESC
C20orf85	TESK1
C20orf96	TFAP2C
C21orf58	TFB2M
C21orf91	TGDS
C22orf31	TGFB1
C22orf39	TGM1
C2CD2	TGM2
C2CD2L	THG1L
C2CD3	THUMPD2
C2CD4B	THYN1
C2orf27A	TIAM2
C2orf42	TIMM50
C2orf49	TIMP1
C2orf68	TLN1
C2orf69	TLR7
C2orf73	TM4SF1
C2orf74	TM9SF4
C2orf76	TMED10
C2orf80	TMED5
C3	TMEM109
C3AR1	TMEM120A
C3orf14	TMEM123
C3orf22	TMEM127
C3orf33	TMEM140
C3orf35	TMEM154
C3orf36	TMEM160
C3orf38	TMEM176A
C3orf49	TMEM176B
C3orf52	TMEM184B
C3orf70	TMEM33
C3orf80	TMEM38A
C4B	TMEM41A
C4BPA	TMEM45B
C4orf19	TMEM59
C4orf33	TMEM71
C4orf36	TMEM80
C4orf46	TMEM87A
C4orf47	TMEM9B
C4orf48	TMOD3
C4orf51	TMTC2
C5	TMTC4
C5AR1	TNC
C5AR2	TNFAIP1
C5orf15	TNFAIP3
C5orf22	TNFAIP6
C5orf24	TNFRSF10A
C5orf34	TNFRSF10B
C5orf46	TNFRSF17
C5orf47	TNFRSF1A
C5orf51	TNFRSF25
C6	TNFSF10
C6orf118	TNFSF11
C6orf120	TNFSF4
C6orf136	TNS3
C6orf141	TNS4
C6orf58	TOP1
C6orf62	TOP2B
C7orf25	TOR1AIP1
C7orf26	TOR1AIP2
C7orf31	TOR2A
C7orf50	TP53INP1
C7orf77	TPI1
C8A	TPM1
C8G	TPM2
C8orf31	TPM3
C8orf33	TPM4
C8orf37	TPP1
C8orf58	TRAF1
C8orf76	TRAF5
C9	TRANK1
C9orf135-DT	TRAPPC1
C9orf152	TRIAP1
C9orf16	TRIM13
C9orf40	TRIM21
C9orf43	TRIOBP
C9orf62	TRMT6
C9orf64	TRO
C9orf72	TSC22D2
C9orf78	TSFM
C9orf85	TSGA10
CA1	TSN
CA10	TSNAXIP1
CA11	TSPAN17
CA12	TSPAN3
CA13	TSPAN4
CA2	TSPYL2
CA4	TSPYL5
CA5A	TSR1
CA6	TTC21A
CA8	TTC25
CA9	TTC27
CAB39	TTC28
CAB39L	TTPA
CABIN1	TUBA1A
CABLES1	TUBB
CABLES2	TUBB2B
CABP1	TUBB3
CABP2	TUBB4B
CABP4	TUBG1
CABP7	TUSC2
CABYR	TUSC3
CACFD1	TWF1
CACNA1A	TXLNB
CACNA1B	TXNDC5
CACNA1D	TXNDC9
CACNA1E	TXNL1
CACNA1F	U2AF1
CACNA1G	UBA1
CACNA1H	UBA3
CACNA1S	UBAP2L
CACNA2D2	UBE2D3
CACNA2D3	UBE2G1
CACNA2D4	UBE2L3
CACNB1	UBE2L6
CACNB3	UBE2V1
CACNB4	UBE2W
CACNG2	UBE3B
CACNG4	UBR1
CACNG5	UBXN8
CACNG6	UCHL5
CACNG7	UCK1
CACNG8	UCP2
CACUL1	UCP3
CACYBP	UGT2B10
CAD	UHMK1
CADM1	UIMC1
CADPS	UQCRB
CADPS2	USP1
CALB2	USP39
CALCA	USP7
CALCOCO1	UTP6
CALCOCO2	UXS1
CALCR	VAMP2
CALCRL	VAMP3
CALD1	VAMP8
CALHM2	VAPA
CALHM5	VAV2
CALHM6	VEGFA
CALM1	VMA21
CALM2	VNN2
CALM3	VOPP1
CALML4	VPS41
CALML5	VPS4B
CALN1	VSIG10
CALR	VSNL1
CALU	WAC
CAMK1	WAS
CAMK1D	WBP11
CAMK1G	WBP2
CAMK2A	WDR37
CAMK2B	WDR44
CAMK2D	WDR59
CAMK2G	WDR89
CAMK2N1	WDR91
CAMK2N2	WDTC1
CAMK4	WFS1
CAMKK1	WIPF1
CAMKK2	WLS
CAMKV	WNT6
CAMLG	WWP1
CAMP	XAF1
CAMSAP1	XPA
CAMSAP2	XRCC5
CAMTA1	YBX1
CAMTA2	YIF1B
CAND1	YPEL3
CAND2	YTHDC1
CANT1	YWHAE
CANX	YWHAZ
CAP1	ZADH2
CAP2	ZBTB22
CAPG	ZC3H13
CAPN10	ZCCHC14
CAPN11	ZCWPW1
CAPN12	ZDHHC17
CAPN15	ZDHHC20
CAPN2	ZDHHC21
CAPN3	ZDHHC9
CAPN6	ZFHX4
CAPN7	ZFP36
CAPN8	ZFX
CAPN9	ZFYVE26
CAPNS1	ZFYVE27
CAPNS2	ZHX1
CAPRIN1	ZMYND11
CAPRIN2	ZNF124
CAPS2	ZNF160
CAPZA1	ZNF175
CAPZA2	ZNF180
CAPZA3	ZNF273
CAPZB	ZNF302
CARD11	ZNF358
CARD14	ZNF385A
CARD16	ZNF394
CARD19	ZNF398
CARD6	ZNF436
CARD9	ZNF439
CARF	ZNF518A
CARHSP1	ZNF518B
CARM1	ZNF567
CARMIL1	ZNF638
CARMIL2	ZNF667
CARMIL3	ZNF671
CARNMT1	ZNF681
CARNS1	ZNFX1
CARS1	ZNRF1
CARTPT	ZSWIM6
CASC3	ZZEF1
CASD1
CASK
CASKIN1
CASKIN2
CASP1
CASP10
CASP12
CASP14
CASP2
CASP3
CASP4
CASP5
CASP6
CASP7
CASP8
CASP8AP2
CASP9
CASQ1
CASQ2
CASS4
CAST
CASZ1
CATSPER2
CATSPERB
CATSPERD
CATSPERG
CATSPERZ
CAV1
CAV3
CAVIN1
CAVIN2
CBARP
CBFA2T2
CBFA2T3
CBFB
CBL
CBLB
CBLC
CBLIF
CBLL1
CBLN2
CBLN3
CBLN4
CBR1
CBR3
CBR4
CBS
CBWD1
CBWD2
CBX1
CBX2
CBX4
CBX5
CBX6
CBX7
CBX8
CBY1
CBY2
CBY3
CC2D1A
CC2D1B
CCAR1
CCAR2
CCBE1
CCDC102A
CCDC106
CCDC107
CCDC112
CCDC113
CCDC115
CCDC116
CCDC12
CCDC121
CCDC122
CCDC124
CCDC125
CCDC126
CCDC130
CCDC134
CCDC137
CCDC140
CCDC141
CCDC150
CCDC153
CCDC154
CCDC157
CCDC159
CCDC160
CCDC163
CCDC167
CCDC168
CCDC170
CCDC173
CCDC175
CCDC18
CCDC186
CCDC189
CCDC190
CCDC191
CCDC25
CCDC28A
CCDC28B
CCDC3
CCDC30
CCDC32
CCDC34
CCDC38
CCDC39
CCDC43
CCDC47
CCDC50
CCDC51
CCDC58
CCDC59
CCDC6
CCDC62
CCDC65
CCDC66
CCDC68
CCDC69
CCDC7
CCDC71
CCDC71L
CCDC77
CCDC78
CCDC8
CCDC80
CCDC81
CCDC82
CCDC85A
CCDC85B
CCDC86
CCDC87
CCDC88A
CCDC88B
CCDC88C
CCDC9
CCDC90B
CCDC92
CCDC93
CCDC97
CCER1
CCHCR1
CCIN
CCK
CCKAR
CCL1
CCL11
CCL13
CCL17
CCL18
CCL2
CCL20
CCL22
CCL23
CCL24
CCL25
CCL28
CCL3
CCL4
CCL5
CCL7
CCL8
CCM2
CCN3
CCN4
CCN5
CCN6
CCNA1
CCNA2
CCNB1
CCNB1IP1
CCNB2
CCNB3
CCNC
CCND1
CCND2
CCND3
CCNDBP1
CCNE1
CCNE2
CCNF
CCNG1
CCNG2
CCNH
CCNI
CCNJ
CCNJL
CCNK
CCNL1
CCNL2
CCNO
CCNT1
CCNT2
CCNY
CCNYL1
CCP110
CCPG1
CCR1
CCR2
CCR3
CCR4
CCR5
CCR6
CCR7
CCR8
CCR9
CCRL2
CCS
CCSER1
CCSER2
CCT2
CCT3
CCT4
CCT6A
CCT7
CCT8
CCZ1
CCZ1B
CD101
CD109
CD14
CD151
CD160
CD163
CD163L1
CD164
CD164L2
CD177
CD180
CD19
CD1A
CD1B
CD1C
CD1D
CD1E
CD2
CD200
CD200R1
CD200R1L
CD207
CD209
CD22
CD226
CD24
CD244
CD247
CD248
CD27
CD274
CD276
CD28
CD2AP
CD2BP2
CD300A
CD300C
CD300LB
CD300LD
CD300LF
CD300LG
CD302
CD320
CD33
CD34
CD36
CD37
CD38
CD3D
CD3E
CD3G
CD4
CD40
CD44
CD46
CD47
CD48
CD5
CD52
CD53
CD55
CD58
CD59
CD5L
CD6
CD63
CD68
CD69
CD7
CD70
CD72
CD74
CD79A
CD79B
CD80
CD81
CD82
CD83
CD84
CD86
CD8A
CD9
CD93
CD96
CD99
CD99L2
CD99P1
CDA
CDAN1
CDC123
CDC14A
CDC14B
CDC20
CDC23
CDC25A
CDC25B
CDC25C
CDC26
CDC27
CDC34
CDC37
CDC37L1
CDC40
CDC42
CDC42BPA
CDC42BPB
CDC42BPG
CDC42EP2
CDC42EP3
CDC42EP4
CDC42EP5
CDC42SE1
CDC42SE2
CDC45
CDC5L
CDC6
CDC7
CDC73
CDCA2
CDCA3
CDCA4
CDCA5
CDCA7
CDCA7L
CDCA8
CDH1
CDH11
CDH12
CDH13
CDH15
CDH16
CDH17
CDH18
CDH20
CDH23
CDH5
CDH6
CDH8
CDH9
CDHR1
CDHR2
CDIN1
CDIP1
CDIPT
CDK1
CDK10
CDK11A
CDK11B
CDK12
CDK13
CDK14
CDK16
CDK17
CDK18
CDK19
CDK2
CDK20
CDK2AP1
CDK2AP2
CDK4
CDK5
CDK5R1
CDK5R2
CDK5RAP1
[truncated: 11,900 more rows]

## Sheet: pathways and samples
	RP13_N0	RP14_N0	RP16_N0	RP17_N0	RP33_N0	CM11_N0_N	CM11_M0_T	CM15_N0_N	RP35_N0	RP36_N0	CM44_N0_N	CM44_M0_T	RP46_N0	RP47_N0	RP48_N0	CM19_M0_B	CM34_M0_B	CM46_M0_B	CM10_N0_N	CM35_M0_B	CM21_M0_B	CM53_N0_N	CM23_M0_B	CM31_M0_T	RP1_N0	RP2_N0	RP3_N0	RP4_N0	RP5_N0	RP6_N0	RP10_N0	RP11_N0	CM10_M0_T	CM9_M0_T	CM21_N0_N	CM18_M0_T	CM53_M0_B	CM34_N0_N	CM56_M0_B	CM26_M0_T	CM33_N0_N	CM18_N0_N	CM9_N0_N	CM47_M0_B	CM41_M0_B	CM54_M0_B	CM13_M0_T	CM31_N0_N	CM1_N0_N
KAECH_NAIVE_VS_DAY8_EFF_CD8_TCELL_DN	-0.250186	-0.209094	-0.262612	-0.217109	-0.0869613	-0.183084	-0.269478	-0.101559	-0.19355	-0.0528856	-0.0483476	0.192778	-0.203534	-0.202512	-0.173383	-0.0864786	-0.149663	0.0423087	-0.207428	0.185524	0.0314933	-0.102694	-0.0969084	0.0719696	-0.16108	-0.272386	-0.091955	-0.145995	-0.0169299	-0.212569	-0.200406	-0.14858	-0.0229151	0.0886776	-0.113933	0.0948703	-0.107397	-0.0597758	0.0907285	0.100549	0.000176574	-0.104616	-0.173345	0.224678	0.0357595	0.0338843	0.252719	-0.0363039	-0.127131
GSE10239_NAIVE_VS_MEMORY_CD8_TCELL_DN	-0.151137	-0.0728727	-0.0914669	-0.14361	-0.141472	0.0124585	-0.1591	-0.114909	-0.130294	-0.0588714	-0.0751334	-0.0140321	-0.188944	0.0138788	-0.0610323	-0.130506	-0.227015	-0.193842	-0.125564	0.013311	-0.110854	0.0806367	-0.112577	-0.0705214	-0.108482	-0.00505546	-0.0652637	-0.123727	-0.0751313	-0.091518	-0.105739	-0.0957986	-0.122262	-0.165308	-0.0788732	-0.0656269	-0.198947	-0.00853105	-0.187301	-0.0720559	0.0304017	-0.0436205	-0.0944734	0.0462897	-0.107297	-0.156522	-0.00826426	0.0478536	-0.0688142
GSE10239_MEMORY_VS_DAY4.5_EFF_CD8_TCELL_UP	-0.0121186	-0.0840155	-0.00404293	-0.0260792	-0.174151	0.10376	0.0137133	0.0457002	-0.0231744	-0.0651928	-0.0160374	-0.017511	-0.218312	-0.094818	-0.126446	-0.0798582	-0.186755	-0.147241	-0.0889019	0.0184688	-0.0921052	-0.133744	-0.16422	-0.103291	-0.168105	0.0322803	0.084989	-0.0703701	-0.123127	-0.0220412	-0.118235	-0.215569	-0.146017	-0.0825505	-0.100127	-0.035514	-0.247446	-0.12898	-0.164418	-0.139931	-0.108384	-0.142556	-0.130889	0.0200835	-0.120055	-0.16876	-0.00400946	-0.0895071	-0.147858
GSE10325_BCELL_VS_LUPUS_BCELL_DN	-0.0987098	-0.17522	-0.0949211	-0.198413	0.0306911	-0.164166	0.192556	-0.205381	0.00304392	0.0613092	0.0800002	0.232745	-0.141231	-0.0488992	-0.0537067	0.169139	-0.0834891	0.163655	-0.184866	0.421325	0.148186	0.0818118	0.217644	0.277948	-0.0089536	-0.115965	-0.00623029	-0.0527604	0.0964497	-0.215644	-0.115272	0.0158693	-0.0403572	0.39907	0.34528	0.3533	0.107788	0.0571296	0.232994	0.238738	0.143929	0.100119	-0.0276802	0.349061	0.106989	0.418725	0.368404	0.233327	-0.0510369
GSE10463_CD40L_AND_VA347_VS_CD40L_IN_DC_UP	-0.0663804	0.139609	-0.0272733	-0.0694603	0.186166	0.0427558	0.155436	0.0764858	0.134656	0.272229	0.235579	0.271125	0.007588	0.0545398	-0.0537027	0.0726832	0.00693767	0.0856303	0.0232755	0.0972751	0.0606814	0.245224	0.0994997	0.196714	0.117564	0.119985	0.13202	0.169983	0.160613	-0.036166	0.178074	0.147693	0.00252065	-0.0289531	0.117369	0.0948966	0.0520685	0.173828	0.0166819	0.212255	0.249124	0.304912	0.165451	0.0758495	0.0849327	0.0616936	-0.0640746	0.282104	0.0923413
GSE11864_UNTREATED_VS_CSF1_IFNG_IN_MAC_DN	0.12347	0.153235	-0.0380328	-0.0911193	0.314446	-0.18043	0.328589	0.154893	0.173883	0.264927	0.216913	0.244719	0.156117	0.027981	0.0370624	0.268681	0.0209886	0.197539	0.0164998	0.244093	0.326168	0.0516596	0.282078	0.194062	0.136203	-0.2043	0.124885	0.135916	0.200591	-0.0780605	0.127743	0.211429	0.0926836	0.266679	0.128227	0.273474	0.249158	0.0810891	0.197752	0.267997	0.0759759	0.128993	0.125615	0.19682	0.175806	0.176298	0.167211	0.208993	0.136603
GSE11864_CSF1_VS_CSF1_IFNG_PAM3CYS_IN_MAC_DN	-0.0988347	-0.0955458	0.0931069	-0.150362	0.127926	0.00885409	-0.172896	0.0164284	-0.00956485	-0.0183595	0.0893174	0.122692	-0.0747205	-0.0443445	-0.100647	0.128572	-0.0714976	0.00875287	-0.0613995	0.107722	0.025738	-0.0656844	-0.156578	0.0599067	0.0763942	-0.0697549	-0.0788161	-0.0936294	-0.053891	-0.229881	0.00487926	-0.0668065	0.00948543	-0.00087043	-0.0359755	-0.0146698	-0.0183375	-0.0812511	0.0236945	-0.0423682	-0.0713451	-0.0298862	-0.0929111	0.128237	0.0829002	0.0862932	0.0380286	0.0865397	-0.122578
GSE11864_CSF1_IFNG_VS_CSF1_IFNG_PAM3CYS_IN_MAC_DN	-0.166509	-0.0951372	0.0426453	-0.082687	0.128094	0.160501	0.0931851	0.0964379	0.0160002	0.137084	0.241593	0.282209	-0.155167	-0.137509	-0.0915896	0.0706705	0.0168239	0.0837199	-0.00449912	0.214386	0.134113	0.00554074	0.0569621	0.141514	0.0165263	0.047664	0.0445767	-0.0194399	0.0753562	-0.0549089	-0.0492945	0.048063	0.119779	0.228439	0.0606426	0.147548	-0.0402187	0.0713629	0.101631	0.177776	-0.0146311	0.171163	0.104945	0.225766	0.0320237	0.11776	0.252507	0.0618355	0.0332784
GSE12845_IGD_NEG_BLOOD_VS_DARKZONE_GC_TONSIL_BCELL_UP	-0.171606	-0.0361527	-0.181633	-0.192849	-0.01306	-0.121487	0.0220065	0.00390224	-0.202589	0.0441619	-0.00364631	0.124336	-0.316772	-0.177506	-0.268796	-0.194145	-0.308525	-0.180742	-0.243432	-0.0493013	-0.232941	-0.221359	-0.274826	-0.0555243	0.0157785	-0.186105	-0.0425636	-0.017919	0.0620019	-0.053384	0.0284481	0.00905007	-0.288138	-0.177045	-0.225616	-0.0409616	-0.182351	-0.212089	-0.0763031	-0.199011	-0.16218	-0.245311	-0.0762661	-0.113085	-0.17464	-0.106809	-0.135612	-0.104725	-0.135167
GSE12845_NAIVE_VS_DARKZONE_GC_TONSIL_BCELL_DN	-0.1663	0.0980756	-0.290027	-0.200767	0.234911	-0.160772	0.0879641	0.0408006	-0.0488554	0.0604796	-0.0247856	0.0444258	-0.0351208	0.0469771	-0.0614525	0.0963207	-0.012748	0.122648	-0.0809138	0.132151	0.211103	-0.0149323	0.0258837	0.148003	-0.0220404	-0.286698	-0.0105069	-0.0334212	0.0237713	-0.198423	0.0176046	0.0218454	0.0169932	0.193743	-0.126209	0.0945219	0.0297399	0.056703	0.160767	0.131399	0.147175	-0.0284874	0.114612	0.118776	0.21906	0.0592542	0.161483	0.0988669	0.0978099
GSE13485_CTRL_VS_DAY1_YF17D_VACCINE_PBMC_UP	0.110524	0.203432	0.0270564	-0.0330278	0.250751	-0.233388	0.347707	0.0749479	0.321532	0.308858	0.309967	0.260195	0.308194	0.126462	0.0939746	0.275065	0.287475	0.369826	0.284927	0.331799	0.318138	0.289778	0.433046	0.342525	0.245446	-0.107175	0.135967	0.1713	0.244544	-0.00858961	0.242183	0.302831	0.321734	0.315863	0.401307	0.448323	0.424285	0.36309	0.325935	0.422668	0.356343	0.388053	0.313377	0.346309	0.414276	0.358106	0.355942	0.329254	0.244156
GSE13485_PRE_VS_POST_YF17D_VACCINATION_PBMC_DN	-0.294904	-0.176712	-0.387954	-0.399754	-0.0367985	-0.184023	0.304339	-0.2249	-0.192576	-0.0532016	-0.127988	0.127425	-0.383478	-0.155055	-0.274655	0.126062	-0.309845	-0.104663	-0.394577	0.289966	0.0419938	-0.257581	0.223546	0.0541038	-0.148872	-0.330314	-0.180359	-0.0264056	0.0490304	-0.326123	-0.067628	-0.0777533	-0.284771	0.400726	0.359756	0.0513956	-0.148051	-0.246091	-0.0764757	0.0805655	0.0283427	-0.234579	-0.257055	0.160495	-0.0980967	0.453098	0.24367	0.00691313	-0.232347
GSE13738_TCR_VS_BYSTANDER_ACTIVATED_CD4_TCELL_UP	0.149828	0.0150438	-0.0395584	-0.0562356	0.0939537	0.0371658	0.152891	0.0962577	0.190713	0.146301	0.232209	0.252567	0.192514	0.0189663	0.150406	0.192511	0.154037	0.0971268	0.0370615	0.222532	0.123786	0.167176	0.17565	0.0923622	0.0045335	-0.179296	0.0542115	0.108279	0.0687388	0.00668696	-0.0248936	-0.00386649	0.138418	0.0959645	0.160378	0.194194	0.13177	0.15789	0.13433	0.250988	0.201478	0.103485	0.0660269	0.203516	0.00926194	0.104958	0.100333	0.0673735	0.0377631
GSE14000_TRANSLATED_RNA_VS_MRNA_4H_LPS_DC_DN	-0.235141	-0.216404	-0.275649	-0.23132	-0.170355	-0.270263	-0.270993	-0.259241	-0.209961	-0.18105	-0.151911	-0.177575	-0.127879	-0.176384	-0.156713	-0.157609	-0.101433	0.0217114	-0.218653	-0.0974708	-0.132038	-0.114799	-0.201715	-0.0483517	-0.221726	-0.238682	-0.237721	-0.269797	-0.243469	-0.189716	-0.238142	-0.248207	-0.190448	-0.18119	-0.198679	-0.0212563	-0.106006	-0.0780591	-0.0553175	-0.0913799	-0.133013	-0.148563	-0.151948	-0.0235953	0.169719	-0.0503722	0.0251358	-0.118577	-0.0990013
GSE14000_UNSTIM_VS_4H_LPS_DC_DN	-0.114747	-0.298437	-0.0607769	-0.250958	-0.17101	0.0327197	0.239672	-0.0527284	0.135106	-0.0857637	0.0638996	0.247291	-0.172258	-0.250289	-0.185946	0.117881	-0.163481	-0.132587	-0.216408	0.379123	-0.0011962	-0.124809	0.0771209	0.00258088	-0.220616	-0.00896308	0.0185811	-0.127325	-0.0405285	-0.208421	-0.269639	-0.239022	-0.224705	0.386727	0.380982	0.16885	-0.138784	-0.187408	0.0428541	-0.0223714	-0.080262	-0.0155011	-0.147415	0.329023	-0.119236	0.417244	0.239928	0.0758056	-0.252366
GSE14000_UNSTIM_VS_16H_LPS_DC_DN	-0.0474099	-0.0596681	0.00636157	-0.162789	0.0795177	0.0446896	0.207959	0.0708156	0.0762989	0.1157	0.160804	0.265662	-0.030696	-0.015063	-0.145504	0.210052	-0.138936	-0.0183433	-0.144186	0.30002	0.0276859	-0.0311554	0.0548695	0.0150413	-0.0233603	0.0039763	0.059237	-0.00903933	0.0222136	-0.0501218	-0.02106	-0.0490532	-0.107035	0.288669	0.132772	0.136039	-0.0469928	-0.113794	0.0107821	0.0471666	-0.0363821	0.0154143	-0.0197072	0.304463	0.0216488	0.27997	0.120587	0.191526	-0.0975376
GSE14308_TH2_VS_NAIVE_CD4_TCELL_DN	0.0214212	0.056503	0.093052	0.0619284	0.0965568	0.131565	-0.0777752	0.11483	0.00463149	0.15148	0.0942823	0.114525	0.0703979	0.201761	0.0834287	0.0531505	0.197201	0.0320975	0.11148	0.207008	0.0116592	0.192387	0.0306779	0.131509	0.116695	0.0744267	0.102893	0.0637265	0.0518741	0.00451908	0.119523	0.0556673	0.00774443	0.023706	0.148561	-0.0122007	0.161146	0.178137	-0.0069298	0.131495	0.202426	0.0882768	0.163338	0.130231	-0.137321	0.056546	-0.0235156	0.156835	0.117866
GSE14769_UNSTIM_VS_360MIN_LPS_BMDM_DN	-0.143408	-0.00728206	-0.0517665	-0.0937081	-0.0614885	0.0393069	-0.0172422	0.0130607	-0.149422	-0.00508247	0.0889568	0.190321	-0.176522	-0.0564997	-0.10844	-0.125136	-0.0659862	-0.113247	-0.0294445	0.0288482	-0.0389056	-0.00878346	-0.0596342	0.0534068	-0.00464838	0.0484607	-0.102306	0.049003	-0.119685	-0.138606	-0.0460052	-0.100919	-0.0242441	-0.0520075	-0.0114326	-0.0153636	-0.132374	-0.0162815	-0.144999	-0.0240573	-0.00573272	0.0546313	-0.0366462	0.0599832	-0.244771	-0.100185	0.0196944	0.0220954	-0.0542067
GSE14769_40MIN_VS_360MIN_LPS_BMDM_DN	-0.0956022	-0.081532	-0.0022459	-0.0474755	0.0416228	0.0449414	0.102838	0.0594316	-0.0237399	0.0652494	0.154598	0.144437	-0.0757513	0.107825	0.0424504	0.120479	-0.0398563	-0.0448092	0.0137384	0.0779871	0.0282996	-0.0181394	-0.00474875	0.122949	-0.0171064	0.0876803	-0.0952362	-0.053271	-0.0690079	-0.119553	-0.00949135	-0.0394268	0.061754	0.0599033	0.0266975	0.00562924	-0.0659652	0.0113151	-0.0453059	0.0574588	-0.0610174	0.00774902	0.0369889	0.127825	-0.0657681	0.0417747	0.0948037	0.0844701	-0.045769
GSE16755_CTRL_VS_IFNA_TREATED_MAC_DN	-0.00910022	-0.220119	0.0563289	-0.112529	-0.17471	-0.035916	0.116015	-0.0601449	0.00654612	-0.131758	0.132761	0.214225	-0.08245	-0.184611	-0.0828563	0.153723	-0.240595	-0.177013	-0.10496	0.336721	0.0587146	-0.0472642	0.0812934	-0.00797927	-0.0923254	0.037895	0.0436563	-0.188663	-0.0334108	-0.151757	-0.20794	-0.161863	-0.00993936	0.278008	0.243861	0.193087	-0.217736	-0.0915713	-0.00529529	0.0724704	-0.116829	0.0650408	-0.0990005	0.306764	-0.15051	0.24614	0.271167	0.11536	-0.247688
GSE17721_CTRL_VS_POLYIC_1H_BMDC_UP	-0.196224	-0.0686104	-0.170348	-0.209774	0.175547	-0.00750682	0.142169	-0.0187462	-0.0526808	0.0119384	-0.0630635	0.106761	-0.127051	-0.156977	-0.208704	-0.0208261	-0.0518316	-0.0307548	-0.194234	0.0139561	0.0802868	-0.114317	0.00952976	0.0694923	-0.110379	-0.134029	-0.133812	-0.0970879	0.0369812	-0.155052	-0.0669074	-0.0951057	-0.0595517	0.0467246	-0.117831	-0.0128543	-0.0244793	-0.0998857	0.130823	0.0294588	-0.121852	-0.102886	-0.107475	-0.109628	0.0655667	-0.0337399	0.110558	0.0565853	-0.0921309
GSE17721_CTRL_VS_POLYIC_12H_BMDC_UP	-0.258469	-0.0648043	-0.288139	-0.286585	-0.0296565	-0.322475	-0.0664318	-0.145865	-0.228949	-0.0682744	-0.203126	-0.113797	-0.106705	-0.0555965	-0.208084	0.0556539	-0.193078	0.0257149	-0.256063	-0.109983	0.0108165	-0.132412	0.00297087	-0.0872863	-0.0667583	-0.261522	-0.049101	-0.0577431	0.0565705	-0.140971	0.0572709	-0.00172002	-0.0311913	-0.0362377	-0.291222	-0.100845	-0.0643306	-0.164271	-0.08751	-0.016708	-0.0860101	-0.243239	-0.125391	-0.0533722	0.12167	0.00904391	0.0462561	-0.0815547	-0.18979
GSE17721_PAM3CSK4_VS_CPG_4H_BMDC_UP	0.14381	0.197247	0.1961	-0.00550163	0.168288	-0.0230311	0.164539	0.219874	0.189691	0.252106	0.251652	0.24038	0.113788	0.218203	0.0891239	0.104415	0.0507671	0.0361467	0.0195763	0.0599023	0.126316	0.0931846	0.0781565	0.176777	0.211248	0.118338	0.188902	0.143833	0.231063	0.175032	0.272815	0.167149	0.0494842	0.0793987	0.154547	-0.00962588	0.145104	0.102394	0.153515	0.0605593	0.0586085	0.0909225	0.248297	0.145038	-0.0243854	0.0112389	0.0956534	0.222166	0.157913
GSE17721_PAM3CSK4_VS_CPG_8H_BMDC_DN	-0.137052	-0.0437068	-0.113552	-0.196214	0.0535577	-0.0884614	0.144328	0.00799613	-0.076094	0.108714	0.170107	0.185053	-0.0249693	-0.0875383	-0.220525	-0.00324757	-0.100716	0.0766789	-0.088546	0.190941	0.0371281	0.0305682	0.0820781	0.159967	-0.00995728	-0.159165	-0.0590207	-0.0400857	0.103159	-0.268577	-0.0644933	0.0500307	0.0395085	0.135795	0.0552707	0.21828	0.0947086	-0.0119514	0.0702917	0.145537	0.0417585	0.0970581	0.0672305	0.219923	0.132093	0.129025	0.15672	0.170719	-0.0538472
GSE17721_CPG_VS_GARDIQUIMOD_6H_BMDC_DN	0.120418	0.0354698	-0.0192534	0.000315816	0.0580659	0.0866927	0.0721596	0.0465185	0.14323	0.100388	0.15767	0.20903	0.0541635	-0.0225439	-0.037248	0.219588	0.154615	0.213692	-0.0155946	0.157591	0.0701756	0.0100717	0.0899341	0.125205	0.0471725	-0.07472	-0.0251469	-0.0179104	0.00794511	-0.0331115	0.017903	0.0423934	0.162819	0.158831	-0.0214338	0.0960033	0.123345	0.0527453	0.141291	0.154933	-0.0287577	-0.0153022	0.120078	0.192017	0.135936	0.125834	0.0670787	0.0701633	0.071469
GSE17721_LPS_VS_PAM3CSK4_2H_BMDC_DN	0.0352624	0.0876753	0.0364439	0.104755	0.139146	0.0734763	0.12219	0.237447	0.0738268	0.0938353	0.110656	0.000701725	0.0960355	0.145485	0.169425	0.0159914	-0.029916	0.0407803	0.114075	0.115561	-0.0713312	0.188343	-0.129881	0.0302628	0.0115261	-0.0288351	0.171122	0.115504	0.0599957	0.146374	0.114061	0.0749319	-0.00492469	0.126051	0.0900976	0.0725345	-0.0442312	0.092122	-0.0299532	0.0980091	0.144444	0.0460369	0.229821	0.0492577	0.0983502	0.0993616	0.0478755	0.10459	0.161701
GSE17721_LPS_VS_PAM3CSK4_16H_BMDC_DN	-0.160383	-0.0548816	-0.183315	-0.19722	0.0739544	-0.0883523	-0.125622	-0.0102264	-0.130606	0.0186443	0.0872517	0.158612	0.0450526	0.00155808	-0.0500607	0.037806	-0.0809563	0.00505097	-0.201242	-0.051882	-0.0509245	-0.031523	-0.0525119	0.0974367	0.0449102	-0.217922	-0.0266005	0.0257942	0.0676204	-0.108019	-0.0270905	-0.0608036	-0.165505	-0.0158129	-0.0909876	-0.0894398	0.0246096	-2.93837e-05	0.000144277	0.0152412	-0.00119937	-0.0537068	0.0472269	0.0127329	-0.0782111	-0.0865909	-0.232925	0.0514889	0.0631633
GSE17721_POLYIC_VS_CPG_4H_BMDC_DN	0.0840778	0.070675	0.0718907	-0.00622062	0.187177	0.0671139	0.0660899	0.136374	0.18327	0.187902	0.245182	0.233532	0.135668	0.043376	0.077409	0.0795796	0.106041	0.0297179	0.0916707	0.134882	0.0622338	0.155665	0.0326085	0.14286	0.0440667	-0.00855075	0.142328	0.0349311	0.086363	0.00834895	0.0193458	0.102999	0.0444521	0.0933573	0.101427	0.0774213	0.113497	0.145951	0.0873421	0.0622659	-0.000551006	0.171442	0.077582	0.191951	0.0795778	0.0877895	0.104088	0.112325	0.0590309
GSE17721_POLYIC_VS_CPG_24H_BMDC_UP	-0.0786014	-0.108616	-0.0849329	-0.13065	-0.0476833	-0.0414318	-0.036342	-0.0634716	-0.038122	-0.0130722	-0.0930833	-0.0196628	-0.0146695	-0.0822502	-0.110797	-0.0114154	-0.0404302	-0.0150596	-0.0958025	0.0572336	-0.0129196	-0.0411412	0.0134683	-0.0190855	-0.110742	-0.0119789	-0.0580901	-0.140577	-0.0326643	-0.056636	-0.135721	-0.0134673	-0.0478289	-0.0344293	-0.062904	-0.00119648	0.00460586	-0.0194782	0.0981851	-0.0903006	-0.0106594	0.0251212	-0.0582427	0.0361939	-0.0260655	-0.0449015	0.047168	-0.0150441	-0.0890722
GSE17721_PAM3CSK4_VS_GADIQUIMOD_0.5H_BMDC_DN	-0.13099	0.0578463	-0.193322	-0.0716188	0.0583262	-0.143219	-0.00292725	-0.114823	-0.0511813	0.0337811	-0.0301111	0.0696559	-0.0440785	-0.0758549	-0.0635274	-0.0959601	-0.0772629	-0.0678269	-0.112904	0.0328657	0.0751556	0.0416772	-0.0625577	-0.0801277	0.0141721	-0.00607107	-0.0571111	0.0271387	0.0545221	-0.072377	0.0779646	0.0935423	0.0586006	0.0503472	-0.10929	0.0566895	-0.0339584	-0.0339336	0.07752	0.00518475	-0.0331581	-0.0321223	-0.0304287	-0.00352077	0.0389886	-0.0218049	0.161239	-0.0960084	-0.0214289
GSE17721_PAM3CSK4_VS_GADIQUIMOD_4H_BMDC_UP	0.0483429	0.0530053	0.102371	0.0766205	0.0706292	0.11213	-0.00515605	0.144287	0.0797209	0.0420926	0.0721332	0.0671355	0.0228221	-0.0168799	-0.00734774	0.0591704	0.00105088	-0.00556469	-0.0739216	0.032715	0.196137	0.0746392	-0.0156195	0.0481905	-0.0595862	0.0222849	0.079594	0.086254	-0.0373037	0.0484215	-0.0550241	-0.0713219	-0.0846261	0.120588	-0.0506278	-0.0750676	0.0129953	0.0521412	0.0298056	0.0107979	-0.0561361	-0.00154615	-0.0710861	0.0506106	0.0708487	0.0453085	0.133992	0.066167	0.0447124
GSE17721_PAM3CSK4_VS_GADIQUIMOD_8H_BMDC_UP	-0.206355	-0.20021	-0.304279	-0.261057	0.0237521	-0.224131	-0.0740926	-0.147302	-0.181697	-0.113338	-0.144286	-0.103807	-0.0420517	-0.133997	-0.135655	0.0172269	-0.146825	0.0351315	-0.247915	0.00468339	0.0853958	-0.17226	-0.129428	-0.0238694	-0.0969665	-0.363996	-0.192521	-0.201879	-0.160628	-0.328695	-0.126874	-0.0489749	-0.200143	0.0419558	-0.242068	-0.000731996	-0.0720491	-0.0914484	0.156431	-0.06629	-0.177901	-0.212961	-0.204802	0.0861434	0.020107	0.00631532	0.208338	-0.118068	-0.159295
GSE17721_POLYIC_VS_GARDIQUIMOD_4H_BMDC_DN	-0.106063	0.00484166	-0.0710108	-0.190986	0.209093	-0.179422	0.103358	0.118877	0.0137449	0.216966	0.226013	0.259512	-0.0834127	0.0113404	-0.135158	0.148511	0.000238522	0.0353916	-0.118334	0.0778597	0.14602	0.019438	0.0755032	0.132952	0.164626	-0.123561	-0.0306546	0.0651573	0.221821	-0.056968	0.155826	0.120736	0.0203526	0.164769	0.0104272	-0.000997217	0.0683341	0.0543114	0.094861	0.212381	0.0379624	0.0459313	0.153175	0.0586404	0.125892	0.0723654	-0.0313992	0.128036	0.0205229
GSE17721_4H_VS_24H_POLYIC_BMDC_UP	-0.0765909	-0.0274115	-0.121533	-0.166571	0.134976	-0.0868516	-0.0969894	0.0207361	0.0489463	0.114562	0.104592	0.167174	0.00139246	0.00814945	-0.079671	-0.0310871	-0.017523	0.283274	-0.030034	0.171296	0.210374	0.17079	0.118655	0.237318	0.0546846	-0.166713	-0.0443763	-0.0216465	0.0713857	-0.207971	0.0269864	0.116688	-0.0169593	0.185803	-0.0022185	0.129607	0.183993	0.137057	0.250267	0.136763	0.186703	0.114031	0.101654	0.219627	0.194238	0.143799	0.204931	0.198025	0.15763
GSE17721_0.5H_VS_24H_PAM3CSK4_BMDC_UP	-0.0204238	-0.027387	0.0610552	-0.0631756	0.138567	-0.0209424	-0.0585224	0.0343085	0.0724085	0.0478092	0.0273515	0.137154	-0.0606047	-0.082101	-0.100309	-0.0350067	-0.144227	-0.0127505	-0.0632784	-0.00378054	-0.0932781	-0.0628045	-0.15806	-0.0878173	0.0268964	0.00393195	0.0435892	0.0551803	0.0240861	-0.0347507	0.0720692	-0.0128069	-0.0600489	0.0251839	-0.173018	-0.0438931	-0.130661	-0.114972	0.0437454	-0.0824159	-0.117628	-0.0960287	0.0345499	0.00998937	0.0624939	-0.0465788	-0.0396183	0.0939579	-0.0359049
GSE17721_0.5H_VS_24H_CPG_BMDC_UP	-0.12715	-0.0683154	-0.143553	-0.270265	-0.0582055	-0.0552329	-0.229491	-0.113306	-0.147276	-0.0331683	-0.00828189	0.152443	-0.153398	-0.0621201	-0.130495	0.013272	-0.270881	-0.0887464	-0.127221	0.0321409	-0.263664	0.00927321	-0.176794	0.0921244	-0.137998	-0.183445	-0.0813999	-0.136747	-0.00787794	-0.167731	-0.129697	-0.0416667	-0.206342	-0.113565	-0.244903	0.0344665	-0.18053	-0.0890859	0.0620877	-0.0180164	0.10024	-0.0716885	-0.0872222	0.0421695	-0.113213	-0.108798	-0.0438888	-0.0458076	-0.0789504
GSE17974_2H_VS_72H_UNTREATED_IN_VITRO_CD4_TCELL_UP	0.237893	-0.110268	0.327562	0.164553	0.0606987	0.120546	0.197412	0.274169	0.415918	0.134808	0.296497	0.145129	0.307797	-0.107202	0.0396678	0.0957361	0.255833	0.257426	0.309555	0.232495	0.0846294	0.0479815	0.175611	0.280019	0.118038	0.130548	0.167058	0.0043194	0.0933024	0.10835	0.0474795	-0.00772459	0.216177	0.246593	0.25615	0.14747	0.281236	0.149286	0.215815	0.18403	-0.0289376	0.307446	0.130598	0.281977	-0.0368128	0.222904	0.17843	0.331359	0.0476397
GSE17974_0.5H_VS_72H_IL4_AND_ANTI_IL12_ACT_CD4_TCELL_UP	0.257511	0.156879	0.321684	0.260151	0.220204	0.064816	0.161498	0.264625	0.367407	0.239152	0.405687	0.355327	0.302699	0.154495	0.150197	0.119194	0.141538	0.0632643	0.326374	0.181429	0.062058	0.262106	0.154216	0.224744	0.248017	0.231094	0.299721	0.223241	0.201058	0.143448	0.237634	0.190398	0.214877	0.0108838	0.250756	0.177607	0.211463	0.212316	0.0811299	0.243762	0.135842	0.227187	0.253493	0.216115	0.0170319	-0.00359351	0.129098	0.319778	0.0877283
GSE18791_CTRL_VS_NEWCASTLE_VIRUS_DC_1H_UP	0.0432238	-0.00364263	0.0418263	0.0989463	0.0155741	0.182562	0.100598	0.156364	0.161275	0.062267	0.115161	-0.0251729	0.0992511	0.0847696	0.115116	-0.0150621	-0.0274074	-0.0894567	0.165081	-0.00657973	-0.045902	0.131547	0.056281	0.0461555	-0.172772	0.0801692	0.0336456	0.011036	-0.146416	0.189628	-0.0811467	-0.0329668	-0.0708157	-0.205986	0.0960278	-0.0336001	-0.0134277	0.119874	-0.150468	-0.0588592	0.0656043	0.100334	0.107009	0.0450468	-0.0648486	-0.00927269	-0.0622272	-0.0471514	0.0847794
GSE18791_CTRL_VS_NEWCASTLE_VIRUS_DC_6H_DN	-0.208042	-0.235367	-0.0569672	-0.223476	-0.124702	-0.0481582	0.257275	-0.133481	0.0219395	-0.0504792	-0.00155097	0.194583	-0.184937	-0.0617607	-0.0218434	0.166267	-0.0920973	-0.115523	-0.19963	0.444751	0.0977653	-0.131817	0.125741	-0.0307043	-0.105457	0.110545	-0.0142358	0.0202866	-0.0246616	-0.189812	-0.136289	-0.121785	-0.215625	0.45744	0.437345	0.17579	-0.201821	-0.223434	-0.0033091	0.0309195	-0.0673348	-0.0334739	-0.166181	0.412407	-0.0397201	0.46509	0.281408	0.108104	-0.285986
GSE18791_CTRL_VS_NEWCASTLE_VIRUS_DC_14H_UP	0.0817868	0.139086	0.0798539	0.0389537	0.162376	-0.0546272	0.0626977	0.0603175	0.195411	0.206897	0.0615705	0.0825245	0.186095	0.0253777	0.0503295	0.0474641	0.122393	0.223872	0.0626011	0.169913	0.13936	0.0633898	0.112883	0.169571	0.201268	-0.125407	0.147268	0.0395182	0.153863	0.00766286	0.150152	0.140308	0.0923386	0.190182	-0.0349704	0.078124	0.257603	0.101612	0.213225	0.0948963	0.0730228	0.0141095	0.0968642	0.22798	0.263198	0.102817	0.133226	0.145321	0.0956488
GSE18791_CTRL_VS_NEWCASTLE_VIRUS_DC_16H_DN	-0.075432	-0.322761	0.0699399	-0.153195	-0.253801	0.0731865	0.0170032	-0.0893299	0.0616428	-0.232592	-0.048941	0.0233023	-0.088503	-0.124653	-0.080253	0.0560656	-0.195108	-0.16668	-0.126214	0.306492	-0.0530975	-0.103667	0.0171692	-0.0965992	-0.265395	0.153625	-0.00873746	-0.193094	-0.179147	-0.120537	-0.318222	-0.277521	-0.0918733	0.311326	0.21323	0.0592807	-0.140332	-0.181774	0.0052261	-0.109541	-0.147966	-0.0553689	-0.169235	0.261685	-0.215474	0.2349	0.248682	-0.00590263	-0.320259
GSE18791_UNSTIM_VS_NEWCATSLE_VIRUS_DC_1H_DN	0.3161	0.224184	0.222625	0.196963	0.153414	-0.0861859	0.164238	0.0391099	0.185791	0.140531	0.13274	0.0625705	0.245909	0.172597	0.115454	0.145052	0.170333	0.248589	0.21034	0.0643991	0.121894	0.11555	0.215856	0.22701	0.224486	0.029626	0.185063	0.148971	0.164824	0.159037	0.231778	0.271792	0.164436	0.0761473	0.242469	0.263851	0.293055	0.212905	0.155383	0.267229	0.163028	0.263684	0.148497	0.0948832	0.161137	0.141742	0.128686	0.198815	0.0516957
GSE18791_UNSTIM_VS_NEWCATSLE_VIRUS_DC_6H_DN	-0.243578	-0.216237	-0.204166	-0.325921	-0.0705357	-0.0902964	0.285197	-0.17528	-0.0212156	-0.0574929	-0.0982385	0.117141	-0.312957	-0.119415	-0.238293	0.134611	-0.230644	-0.0366057	-0.315098	0.441743	0.188423	-0.159164	0.170876	-0.0898517	-0.117479	0.0756441	-0.0456541	-0.00598815	0.0494299	-0.198433	-0.192649	-0.15712	-0.272319	0.461389	0.392984	0.202952	-0.297586	-0.231791	-0.0272018	-0.0021345	0.0180941	-0.135946	-0.155686	0.377719	0.0692266	0.485864	0.328124	0.0629938	-0.275119
GSE18791_UNSTIM_VS_NEWCATSLE_VIRUS_DC_10H_UP	0.07842	0.142078	0.162233	0.069655	0.0967707	0.0234911	0.0266858	0.0971326	0.236478	0.173694	0.140709	0.13379	0.119091	0.0518171	0.130203	0.105395	0.108403	-0.0441835	0.106428	0.0235665	0.127492	0.0290913	0.0405147	0.00268544	0.165754	0.130112	0.107342	0.0666185	0.140238	0.111708	0.184105	0.154541	-0.0259989	0.0604522	-0.0629189	-0.0521896	0.0529087	0.000907693	0.0543215	0.0170423	-0.0367132	-0.0530241	0.12836	0.0419545	0.096191	-0.0748121	0.096172	0.0982504	0.031722
GSE18791_UNSTIM_VS_NEWCATSLE_VIRUS_DC_18H_UP	-0.00660336	0.148752	-0.0905716	-0.0332876	0.191963	-0.0275492	0.0878434	0.0996247	0.0513069	0.140506	0.11393	0.156963	0.0732209	0.0839998	0.0255918	0.174444	0.0786932	0.124909	-0.000543996	0.0771147	0.0955739	0.0306653	0.071517	0.037295	0.0751403	-0.127104	0.136046	0.0234079	0.0817228	-0.0425556	0.126686	0.0806523	0.0270083	0.149437	-0.0141131	0.116186	0.158106	0.119619	0.170248	0.124901	0.103485	-0.0585819	0.123852	0.13084	0.109529	0.0555335	0.0366259	0.0767603	0.0997121
GSE18791_UNSTIM_VS_NEWCATSLE_VIRUS_DC_18H_DN	0.0294403	-0.150604	-0.0748865	-0.0754229	-0.0334794	0.0860597	0.259297	-0.00343452	0.190323	0.0248043	0.14252	0.206965	0.0121001	-0.00720847	-0.00649491	0.158795	-0.0540636	-0.0569726	-0.0782998	0.407195	0.102348	0.0870577	0.213829	0.12414	-0.129645	0.00580612	0.103222	0.0341361	-0.0913227	-0.278681	-0.213496	-0.207199	-0.173705	0.312971	0.428884	0.26015	0.00213278	-0.0900529	0.00912257	0.173288	0.0920397	0.102699	-0.103099	0.347942	0.0385309	0.33254	0.301468	0.202803	-0.187452
GSE22045_TREG_VS_TCONV_DN	0.19218	0.156886	-0.0272812	0.177926	0.0942568	0.0787249	-0.0628462	0.204693	0.130009	0.166884	0.159727	0.2324	0.205536	0.148577	0.167438	-0.0355634	0.0234297	0.0235341	0.208034	0.0698718	-0.0249027	0.241442	0.183872	0.147222	0.128536	0.104763	0.169369	0.132272	0.0291565	0.130092	0.167483	0.133971	0.00894565	-0.153506	0.235334	0.143948	0.178144	0.220918	-0.0167661	0.141577	0.193683	0.215884	0.195966	0.036653	-0.0509239	0.04616	-0.0830541	0.112218	0.224938
GSE22886_NAIVE_CD4_TCELL_VS_MEMORY_TCELL_DN	0.164657	0.234151	0.0702598	0.0272442	0.291811	-0.181932	0.244443	0.136769	0.271743	0.37516	0.320028	0.352009	0.326895	0.197611	0.0947202	0.220437	0.118763	0.23463	0.0953097	0.262151	0.247683	0.27091	0.316718	0.250068	0.269135	0.01075	0.191127	0.230971	0.274576	0.0260528	0.248475	0.29421	0.193709	0.138698	0.262327	0.282529	0.301131	0.321665	0.13923	0.273719	0.291455	0.29694	0.172913	0.301311	0.138349	0.221329	0.162314	0.318503	0.260168
GSE22886_NAIVE_CD4_TCELL_VS_NKCELL_DN	0.184317	0.21107	-0.000158261	-0.0157488	0.261839	-0.0828593	0.253974	0.101778	0.193665	0.312931	0.289107	0.338788	0.330673	0.240281	0.259977	0.345735	0.232076	0.300102	0.243146	0.377335	0.36171	0.278323	0.346229	0.394214	0.186188	-0.0592642	0.169322	0.228403	0.202601	0.0460899	0.307733	0.211978	0.28438	0.213973	0.332908	0.34978	0.373528	0.372473	0.185804	0.430434	0.318868	0.298182	0.199161	0.356209	0.175214	0.25833	0.336159	0.297076	0.263014
GSE22886_CD8_TCELL_VS_BCELL_NAIVE_UP	-0.220249	-0.197699	-0.227595	-0.258799	-0.0771312	-0.0955186	-0.0500017	-0.0171987	-0.216004	-0.0423591	-0.14375	0.251105	-0.202506	-0.231191	-0.264218	0.0274507	-0.227003	-0.169643	-0.293474	0.119826	-0.100061	-0.220997	-0.248043	-0.0994699	-0.153313	-0.233689	-0.0551666	-0.0185771	-0.109115	-0.188022	-0.154824	-0.168223	-0.217131	-0.115585	-0.329376	0.0612524	-0.319485	-0.22434	-0.0175935	-0.1157	-0.182802	-0.311607	-0.243858	0.144214	-0.280506	-0.0926046	0.0854219	-0.102527	-0.191692
GSE22886_IL2_VS_IL15_STIM_NKCELL_DN	-0.0150866	0.026892	-0.11118	0.0219238	0.0269801	-0.149568	-0.0325359	-0.0331851	-0.0717008	-0.0383865	-0.112577	-0.0747798	0.14385	0.016126	0.0944168	0.100695	-0.058744	0.0495483	-0.144247	0.0507207	0.0185202	-0.0966883	-0.0881799	-0.14232	-0.0136607	-0.260631	0.0363063	-0.0411504	0.0296776	-0.139056	0.0215298	0.0385943	-0.103632	0.137739	-0.221108	0.0011989	0.0274818	-0.113435	0.0503661	-0.0781423	-0.0168135	-0.143151	-0.0587357	0.0105411	0.0909039	-0.00587937	-0.0725311	-0.0375723	-0.0911058
GSE22886_CTRL_VS_LPS_24H_DC_DN	-0.219231	-0.318717	-0.0868386	-0.278936	-0.209498	-0.00351524	0.22489	-0.0546704	-0.00995832	-0.0739496	0.016448	0.225651	-0.304943	-0.236495	-0.232851	0.24585	-0.296674	-0.286286	-0.244483	0.425371	0.192681	-0.202795	0.124315	-0.079871	-0.25873	0.00374744	-0.0337609	-0.132899	-0.078578	-0.206965	-0.248669	-0.190608	-0.134104	0.388225	0.318051	0.206625	-0.296888	-0.20112	-0.145221	0.0647252	-0.108809	-0.0806891	-0.138485	0.430228	-0.195321	0.379165	0.294885	0.0521386	-0.359096
GSE24081_CONTROLLER_VS_PROGRESSOR_HIV_SPECIFIC_CD8_TCELL_DN	-0.0906304	-0.11596	-0.15137	-0.136526	-0.0098129	-0.0312288	0.16833	-0.113134	-0.141972	0.0574191	-0.025438	0.191463	-0.151889	-0.0995708	-0.178546	0.0879334	0.064508	0.076662	-0.0883885	0.231148	0.2062	-0.0316366	0.210763	0.171879	-0.077302	-0.134945	-0.0938239	-0.0480905	0.0541209	-0.107805	-0.0543876	-0.0250959	0.0525297	0.173105	0.219508	0.271106	0.0856179	0.0623611	0.172381	0.201436	0.0862179	-0.00214357	-0.148679	0.29619	0.0878434	0.32654	0.232833	-0.0233249	-0.117526
GSE26669_CTRL_VS_COSTIM_BLOCK_MLR_CD8_TCELL_UP	-0.253919	-0.127704	-0.314001	-0.31756	0.100221	-0.330234	-0.0799396	-0.303106	-0.0384681	-0.0521854	-0.183766	-0.0512429	-0.0657685	-0.197118	-0.187836	0.0590867	-0.0180597	0.229111	-0.295729	0.18769	0.232126	-0.102541	0.0968772	0.0679902	-0.173303	-0.371214	-0.177587	-0.210574	-0.0222052	-0.278964	-0.201608	-0.105283	-0.00415774	0.289512	-0.0267723	0.0930931	0.0561502	-0.0201239	0.189424	0.148431	0.0449063	-0.109175	-0.136305	0.184247	0.245422	0.262595	0.21897	-0.0163729	-0.124686
GSE27786_LSK_VS_CD4_TCELL_DN	-0.104561	-0.126982	-0.137256	-0.184053	-0.0130689	0.0247693	-0.0200689	0.00418226	0.000804414	0.019956	-0.023934	0.0919797	-0.087006	-0.074714	-0.119949	0.0397894	-0.0400602	-0.0201957	-0.104593	0.160649	-0.0593751	-0.0946418	-0.0891058	0.0503669	-0.143477	-0.0878019	-0.200131	-0.0759816	-0.078795	-0.162177	-0.022353	-0.0347014	-0.133352	0.0807771	0.0536038	-0.00309223	-0.0267016	0.00172043	0.0179705	0.0121172	0.0172966	0.0319679	-0.143102	0.197402	-0.112773	-0.0300138	0.128009	-0.00719793	-0.0549142
GSE27786_CD4_TCELL_VS_NKCELL_DN	-0.0877012	-0.00166289	-0.189647	-0.103163	0.085715	-0.146074	-0.0722174	-0.0238353	-0.0941323	0.16394	0.174227	0.290814	-0.0256699	0.0313395	-0.094343	0.0169635	-0.197933	-0.0719264	-0.136666	0.0210734	-0.0651381	0.125993	-0.0752647	0.202069	0.0260045	-0.150614	0.0170594	0.0277445	0.0771628	-0.111804	0.0580927	0.0545175	-0.13309	-0.0555344	-0.0411653	-2.84722e-05	0.0517259	0.0386629	-0.0218228	0.11379	0.0589313	0.0811277	0.016623	0.0314283	-0.118681	-0.0702555	0.00258091	0.133588	0.0185139
GSE27786_NKCELL_VS_NEUTROPHIL_DN	0.044404	0.0888012	0.0728867	0.109098	-0.01284	-0.0220856	-0.0430999	0.0622661	-0.0907435	0.0539383	-0.0645851	0.0280727	-0.0673462	0.0534348	-0.0595554	-0.0408424	-0.0843712	-0.286836	-0.0583679	-0.125017	-0.142478	-0.144071	-0.163083	-0.144535	-0.0151141	0.0309592	0.0274358	0.127719	0.0574299	0.137109	0.168883	0.08657	-0.0114191	-0.129204	-0.137344	-0.0580946	-0.150905	-0.120312	-0.124647	-0.158826	-0.0438709	-0.136723	-0.134903	-0.148363	-0.132269	-0.0857274	-0.138368	-0.120799	-0.134662
GSE27786_NKCELL_VS_MONO_MAC_UP	0.043741	0.0242049	0.00419034	-0.0616573	-0.0671827	-0.0599422	-0.0611231	0.0843757	0.130726	-0.0383754	0.0592788	0.012254	0.09715	0.0194405	0.136951	-0.0497748	-0.0281249	-0.00125191	0.0401003	0.0411845	-0.0363228	0.00733639	0.0725635	0.0449669	0.0489321	0.0503406	0.0116194	0.0360602	-0.00848605	-0.0313889	-0.0131642	-0.0268481	-0.0122608	0.0755974	0.0559768	0.0713577	-0.00890094	0.0881742	-0.0987992	0.0945376	0.00904982	0.0922573	0.096874	0.120084	-0.117257	-0.0314436	0.0532693	0.107066	-0.0142906
GSE2826_WT_VS_XID_BCELL_UP	-0.152687	-0.124655	-0.141742	-0.200667	-0.09041	-0.0886296	0.0358073	-0.00728011	-0.0174707	-0.0122598	-0.0221888	0.00533926	-0.0836681	-0.147085	-0.145976	0.0197935	-0.0811784	-0.0150677	-0.178989	0.127389	0.0303447	-0.136658	-0.0213304	-0.0249755	-0.108564	-0.172195	-0.0832819	-0.133649	-0.033302	-0.210247	-0.112378	-0.123142	-0.0142559	0.181265	-0.142704	0.0568006	-0.050578	-0.129159	0.115235	-0.0852726	-0.0462254	-0.127426	-0.0217174	0.0698896	0.0581893	0.0434991	0.11456	-0.0725392	-0.0801142
GSE29614_DAY3_VS_DAY7_TIV_FLU_VACCINE_PBMC_UP	-0.135667	-0.0403655	-0.0569689	-0.0807234	-0.203077	-0.00582596	-0.22507	-0.100805	-0.15314	-0.0986612	-0.119773	-0.164219	-0.100286	0.0739907	0.000698286	-0.0758537	-0.218503	-0.2053	-0.241232	-0.294211	-0.0955775	-0.177332	-0.165552	-0.127081	-0.107542	-0.0288865	-0.224106	-0.0561703	-0.0466439	0.0251325	-0.0642194	0.0463098	-0.102208	-0.210768	-0.0311978	-0.134508	-0.205926	-0.162	-0.0574718	-0.170605	-0.189249	-0.156371	-0.0454615	-0.245389	-0.0191528	-0.155926	-0.104668	-0.0398754	0.0349439
GSE29617_CTRL_VS_DAY3_TIV_FLU_VACCINE_PBMC_2008_UP	0.267859	0.00114221	0.317509	0.116298	-0.0968735	0.0584125	0.226937	0.150304	0.269801	0.0416754	0.272397	0.183934	0.328711	0.106681	0.258082	0.237976	0.162708	0.0861696	0.254639	0.183797	0.116602	0.219663	0.21984	0.119375	0.0610401	0.240349	0.151059	-0.00722392	0.00954245	0.0756636	-0.00353346	0.00949831	0.158478	0.0818057	0.272784	0.193231	0.184881	0.129047	-0.0368676	0.112147	0.0776862	0.236656	0.116366	0.277623	-0.0701795	0.14675	0.194565	0.165633	-0.0320866
GSE29618_PRE_VS_DAY7_POST_LAIV_FLU_VACCINE_BCELL_UP	0.239789	0.108159	0.102488	0.175283	0.0385481	-0.0432229	-0.0543931	0.0685274	0.124947	0.0383524	0.140577	0.181654	0.142569	0.19293	0.111631	0.121477	0.0671876	0.0189136	0.0415847	0.0804974	-0.0251812	0.0422136	0.0810991	0.0589876	0.113915	0.0868637	0.131123	0.0999291	0.0435689	0.138233	0.0745419	0.0821647	0.103642	0.0238135	0.0395121	-0.0336028	0.0540021	0.0405115	-0.0706764	0.0607837	0.0687912	-0.0263695	0.0823437	0.0780988	-0.0183923	-0.014572	-0.0560138	0.0723786	0.0859385
GSE29618_PRE_VS_DAY7_POST_TIV_FLU_VACCINE_BCELL_DN	-0.235268	-0.155972	-0.260916	-0.18332	-0.0405454	-0.173893	0.0202617	-0.205688	-0.17638	-0.0745342	-0.111555	-0.0556463	-0.12477	-0.202844	-0.136272	0.0308807	-0.0723201	0.156068	-0.194168	0.0285265	-0.0369829	-0.0424304	0.0196025	-0.0352744	-0.133177	-0.28173	-0.160356	-0.231341	-0.088919	-0.233854	-0.185459	-0.121093	-0.0817175	0.018793	-0.049739	0.0660483	-0.0720806	-0.0613466	-0.0192037	0.0770312	-0.0611728	-0.105218	-0.0909006	0.0342172	0.116187	0.0817355	-0.0414022	-0.0463029	-0.120411
GSE29618_PRE_VS_DAY7_POST_TIV_FLU_VACCINE_PDC_DN	-0.168006	-0.175621	-0.210368	-0.164741	-0.00899426	-0.058374	0.0141862	-0.0471297	-0.0125362	-0.164858	-0.0637417	-0.0108012	-0.150835	-0.106609	-0.215656	-0.0103898	0.00351863	0.0503484	-0.190073	-0.0129329	-0.0273121	-0.0878051	-0.0738003	-0.0758936	-0.144227	-0.219353	-0.0685388	-0.124568	-0.120168	-0.200356	-0.0814426	-0.209225	-0.119145	0.0625601	-0.177979	-0.0248404	-0.0711281	-0.161173	-0.0183658	0.0245153	-0.114828	-0.119689	-0.129825	-0.0651254	-0.0294483	0.0365077	-0.0811155	-0.0722371	-0.167442
GSE29618_LAIV_VS_TIV_FLU_VACCINE_DAY7_BCELL_DN	-0.196358	-0.0578877	-0.229489	-0.234037	-0.0629474	-0.289045	-0.159969	-0.170908	-0.16286	-0.184832	-0.130422	0.00638037	-0.106309	-0.027517	-0.132767	-0.0583456	-0.305083	-0.117844	-0.235633	-0.208756	-0.203639	-0.0650463	-0.198481	-0.127488	-0.0946458	-0.26376	-0.120623	-0.162347	-0.0785054	-0.270705	-0.0768571	-0.0438663	-0.21054	-0.224051	-0.193727	-0.10515	-0.206421	-0.129687	-0.111912	-0.0891756	-0.0667266	-0.17185	-0.169092	0.0142458	-0.0331094	-0.0807007	-0.232437	-0.0973402	-0.148615
GSE29618_LAIV_VS_TIV_FLU_VACCINE_DAY7_MONOCYTE_DN	-0.17083	-0.0389872	-0.0686533	-0.165653	0.0664973	-0.0155395	-0.202291	-0.0318124	-0.206697	0.0175915	-0.0188507	0.106709	-0.214481	-0.0715446	-0.155469	-0.147752	-0.229622	-0.107896	-0.25284	-0.168068	-0.188027	-0.192555	-0.276436	-0.132269	-0.0198004	0.0052125	-0.14511	0.0810549	-0.0772311	-0.0619571	-0.0166804	-0.0599385	-0.251027	-0.13209	-0.23636	-0.22414	-0.199135	-0.124458	-0.0825243	-0.208218	-0.101787	-0.225131	-0.106229	-0.0863953	-0.0641433	-0.177797	-0.122575	0.0368131	-0.056314
GSE30083_SP2_VS_SP4_THYMOCYTE_UP	0.0858752	-0.0721271	0.0788668	0.10955	-0.0277066	0.169937	0.111985	0.221422	0.0939739	-0.0121593	0.106793	0.0674977	0.0529366	-0.016907	0.18703	0.0458184	0.0018081	-0.00152389	0.0418367	-0.0605681	-0.0890719	-0.106467	-0.0352281	-0.123523	-0.136059	-0.0448511	0.0850727	-0.0684116	-0.19679	0.187484	-0.152533	-0.132905	0.0811874	-0.0346817	-0.0506496	-0.0286268	0.012024	0.0256712	-0.100417	-0.00708832	-0.0594882	-0.154385	0.00708601	-0.119671	-0.17603	-0.0386767	-0.12281	-0.0597893	-0.00438571
GSE31082_CD4_VS_CD8_SP_THYMOCYTE_DN	-0.0174674	-0.146083	-0.173113	-0.114594	-0.0149592	0.0448274	-0.125987	0.00322621	0.0753125	0.00768155	-0.0657626	0.0297938	-0.0577676	-0.113365	0.00439144	0.118573	-0.0156772	0.112078	-0.109425	0.196244	0.157582	-0.025575	-0.0124683	0.136373	-0.102821	-0.080985	-0.0707912	-0.0317105	-0.0636349	-0.0687221	-0.136757	-0.0919518	0.108004	0.216937	0.0275531	0.0909021	0.00712073	0.0101029	0.0973473	0.0680846	-0.0204234	-0.0817617	-0.0204897	0.199051	0.0261709	0.175199	0.0642778	-0.00705859	-0.0365745
GSE32423_MEMORY_VS_NAIVE_CD8_TCELL_IL7_IL4_DN	0.227768	0.0896129	0.0259729	-0.0116402	0.167356	-0.0798517	0.177274	0.128479	0.266415	0.112711	0.299828	0.187754	0.241378	0.0419738	0.105479	0.0175788	0.108466	0.222372	0.196649	0.148447	0.161674	0.22414	0.264903	0.220779	0.128107	-0.000240331	0.0911571	0.0938884	0.103456	0.0124423	0.143797	0.155774	0.0644658	0.12372	0.226983	0.248071	0.324028	0.232629	0.204913	0.254516	0.188646	0.257178	0.148744	0.287069	0.00922693	0.175617	0.145666	0.211631	0.130679
GSE32423_CTRL_VS_IL7_IL4_MEMORY_CD8_TCELL_DN	-0.16482	-0.0195924	-0.175879	-0.108662	0.0339492	-0.131226	-0.003421	-0.11779	-0.222496	-0.0529204	-0.157521	-0.0373329	-0.209708	-0.0624744	-0.192334	0.00531042	-0.22614	-0.109761	-0.246946	0.03736	-0.0431128	-0.232618	-0.118851	-0.0935412	-0.0818249	-0.156355	-0.00647953	0.012905	0.0114979	-0.0919114	-0.0845406	-0.0230033	-0.177556	0.1891	-0.25117	-0.114287	-0.160271	-0.220428	-0.0412791	-0.155091	-0.0997573	-0.239362	-0.14541	0.000151279	0.0227458	-0.0289944	0.0311641	-0.0861275	-0.164787
GSE339_CD8POS_VS_CD4CD8DN_DC_IN_CULTURE_UP	-0.152233	-0.0565305	-0.273836	-0.198726	0.0500426	-0.0950182	-0.00114113	-0.0518156	-0.132827	0.0144343	0.078746	0.175937	-0.143401	-0.102029	-0.120146	-0.091083	-0.185569	0.0150084	-0.111572	0.0158459	-0.0802731	-0.0254238	-0.17948	0.0725396	-0.170745	-0.250532	-0.132883	-0.0915263	-0.0324328	-0.206055	-0.16338	-0.0879217	-0.0197417	0.0863927	-0.107967	0.00426711	0.0183644	-0.0609025	0.105092	-0.0279797	-0.0358599	-0.0974277	0.0176997	-0.0839177	-0.0553996	-0.159519	0.0146753	0.0357765	0.0289018
GSE34205_RSV_VS_FLU_INF_INFANT_PBMC_DN	-0.144681	-0.306544	-0.251554	-0.16022	-0.182617	0.017117	0.110318	-0.0852169	-0.203662	-0.107118	-0.133617	0.115071	-0.370208	-0.264291	-0.330625	-0.0737762	-0.3453	-0.266185	-0.228993	0.220429	-0.120595	-0.236241	-0.196201	-0.0983303	-0.272437	-0.257469	-0.0738961	-0.101759	-0.13028	-0.192607	-0.19606	-0.205513	-0.250059	0.187409	-0.0308044	-0.0743312	-0.326847	-0.317621	-0.0181931	-0.209691	-0.28269	-0.255459	-0.289287	0.129827	-0.209268	0.178266	0.279155	-0.213232	-0.296471
GSE360_CTRL_VS_M_TUBERCULOSIS_DC_DN	-0.0743939	-0.160901	0.0310499	-0.147557	-0.0544459	0.145688	0.000179418	0.0234887	-0.0199729	-0.0321168	0.19024	0.215193	-0.246332	-0.21382	-0.229764	0.085	-0.126452	-0.133154	-0.0678255	0.179904	-0.0645102	-0.0361335	-0.130664	0.0521787	-0.0201389	-0.145883	-0.025143	-0.062145	-0.0275746	-0.168894	-0.129196	-0.0934075	0.0332692	0.222428	0.0822349	-0.0403072	-0.0118987	-0.0976139	0.114301	-7.59982e-06	-0.127737	-0.0277065	0.0112493	0.151396	-0.147183	0.131883	0.15921	0.0324566	-0.196343
GSE360_DC_VS_MAC_L_MAJOR_UP	0.0293375	0.0422198	-0.00939986	0.00753229	0.0183892	-0.00621753	-0.0481343	0.0547972	-0.060625	0.10189	0.0353036	0.134189	0.0409167	0.0566448	-0.0223837	-0.0635068	-0.140338	-0.0561384	-0.04533	0.00301344	0.0399862	0.117067	0.00750449	0.190141	0.100258	0.0205256	0.0579021	0.0864875	0.178047	0.0143364	0.162762	0.196125	-0.0796259	0.0213054	0.00948389	-0.020127	-0.00990856	0.0391133	0.0143185	0.165744	0.133863	0.102221	0.0869735	-0.0283578	-0.0330576	-0.156897	0.0276157	0.116739	0.0507372
GSE360_L_DONOVANI_VS_T_GONDII_MAC_DN	-0.0407622	-0.144592	0.0316965	0.0127478	-0.0934872	-0.0730942	-0.102295	-0.00822984	0.00829265	-0.162839	-0.134039	-0.0979912	-0.196761	-0.195464	-0.19357	-0.00190903	-0.198202	0.0290952	-0.154114	-0.010676	-0.0331665	-0.254678	-0.294202	-0.271873	-0.104652	-0.0251	-0.00965292	-0.16843	-0.111987	-0.030739	-0.0480295	-0.108211	-0.0444262	0.0697557	-0.349263	-0.137534	-0.316999	-0.297581	0.0185721	-0.265716	-0.28945	-0.350999	-0.0710374	-0.0298258	0.000268986	0.0245348	-0.0616322	-0.243807	-0.204692
GSE360_L_DONOVANI_VS_B_MALAYI_LOW_DOSE_MAC_DN	-0.07093	0.0312612	-0.0523868	-0.049722	0.105441	-0.0999277	0.0305031	0.034454	-0.0610289	-0.00893547	0.0127684	0.106146	-0.165925	-0.101675	-0.188828	-0.06289	-0.295469	-0.22865	-0.16013	-0.149878	-0.190902	-0.23284	-0.282379	-0.178491	0.167604	-0.142051	0.0190541	0.143566	0.0879574	-0.0822336	0.0655794	0.017264	-0.181425	-0.0579608	-0.240826	-0.23817	-0.23006	-0.228565	0.00144597	-0.267225	-0.224054	-0.223249	-0.150227	-0.14888	-0.203735	-0.185008	-0.166598	-0.124534	-0.131282
GSE37416_CTRL_VS_24H_F_TULARENSIS_LVS_NEUTROPHIL_DN	-0.0730322	-0.0668536	0.0266847	-0.188157	0.0118872	-0.136601	0.0752347	0.047668	0.0463586	0.0685455	0.240066	0.2191	0.105474	-0.0346835	-0.0623835	0.125551	-0.134183	0.0904913	-0.0366314	0.0308506	0.0196785	0.0525369	-0.0331679	0.214343	0.0346341	-0.0530515	0.0354573	0.00328355	0.0925457	-0.212814	0.018752	0.0856419	-0.103012	0.0983347	0.0369239	0.0999801	0.160792	-0.0217113	0.260809	0.0627274	-0.0745553	0.127039	-0.0823953	0.214976	0.0898998	0.114677	0.0526979	0.142855	-0.108878
GSE37416_0H_VS_48H_F_TULARENSIS_LVS_NEUTROPHIL_DN	-0.0502324	-0.0659652	-0.00673183	-0.0272931	-0.0263359	-0.0172954	0.004641	0.0356028	-0.107057	0.0458824	0.0397634	0.0842831	-0.0400819	-0.146219	-0.171552	-0.034398	-0.11319	-0.00719898	-0.127149	0.0028649	-0.131695	-0.0303169	-0.0844189	0.0514642	0.0354007	0.0207074	0.0109848	0.00095999	0.043696	-0.0821797	0.0482976	0.032428	-0.148006	0.0460329	-0.106388	0.0148015	0.073295	-0.0733515	0.119155	0.0368594	-0.138624	-0.0991774	-0.0235849	0.0254486	-0.0452468	-0.0234568	0.0311967	0.0386392	-0.0941632
GSE3982_DC_VS_MAC_LPS_STIM_DN	0.0262637	0.000766698	-0.0270557	-0.010489	0.00944288	0.129478	-0.0285725	0.107928	-0.0477086	0.0216614	0.213031	0.191549	-0.109868	-0.0907704	-0.138153	0.168074	0.0045008	0.0754142	-0.13362	0.155066	-0.0695589	0.0639612	0.0434334	0.182292	-0.0665232	-0.0956303	-0.0480113	0.0651828	-0.0202728	-0.0862594	-0.0509448	-0.0609301	-0.0235544	0.113768	0.0898865	0.183793	0.151708	-0.0344405	0.123627	0.0859617	0.0519023	0.0522856	0.00095999	0.210745	0.129365	0.156179	0.00553597	0.0807471	0.0989698
GSE39820_CTRL_VS_TGFBETA3_IL6_CD4_TCELL_UP	0.15835	0.051272	0.0229763	0.0549791	0.138781	0.00175396	0.142961	0.0679557	0.261753	0.121078	0.242962	0.159884	0.275448	0.0796439	0.177514	0.277416	0.188391	0.302071	0.167729	0.382924	0.254114	0.195826	0.264361	0.287662	0.134522	-0.0895491	0.136662	-0.0181132	0.121156	-0.119401	0.0369174	0.00201425	0.194327	0.331851	0.191371	0.312159	0.309862	0.194556	0.230098	0.28542	0.144329	0.168677	0.12272	0.347759	0.138424	0.212007	0.24983	0.202824	0.0265302
GSE39820_CTRL_VS_TGFBETA3_IL6_IL23A_CD4_TCELL_DN	-0.103255	-0.0437303	-0.0704762	-0.0213934	0.0256073	-0.112882	0.0396183	-0.011817	-0.110714	-0.0551781	-0.106706	-0.0519328	-0.13631	-0.188657	-0.249755	0.0173095	-0.256466	-0.0806618	-0.181427	-0.166087	-0.0846642	-0.185294	-0.163152	-0.223366	-0.0560136	-0.137236	-0.0455068	-0.0680273	0.00296061	-0.0701574	-0.0215186	-0.0119301	-0.0685672	-0.0857511	-0.216523	-0.0673988	-0.136941	-0.227568	0.0133729	-0.181739	-0.209956	-0.211893	-0.142854	-0.105954	0.0354703	-0.113894	-0.086663	-0.113695	-0.198553
GSE6269_HEALTHY_VS_FLU_INF_PBMC_DN	-0.514841	-0.418666	-0.428394	-0.481432	-0.170411	-0.273378	0.00924569	-0.367579	-0.401079	-0.313255	-0.198161	-0.022989	-0.578321	-0.321685	-0.492897	-0.242074	-0.458683	-0.429408	-0.532113	-0.0477719	-0.329476	-0.435928	-0.314688	-0.335538	-0.33344	-0.280013	-0.436507	-0.293567	-0.302966	-0.419373	-0.335177	-0.293654	-0.391091	0.238391	-0.166574	-0.416585	-0.451213	-0.426197	-0.334969	-0.388191	-0.299075	-0.436332	-0.301678	-0.285557	-0.358597	0.0505555	-0.103796	-0.247488	-0.414829
GSE6269_FLU_VS_E_COLI_INF_PBMC_UP	-0.434222	-0.392161	-0.372523	-0.391869	-0.251958	-0.287298	0.143069	-0.292763	-0.294448	-0.383192	-0.366892	-0.196033	-0.541037	-0.401991	-0.454012	-0.235347	-0.447646	-0.394606	-0.488529	-0.0484921	-0.120462	-0.49508	-0.298518	-0.451315	-0.359146	-0.309735	-0.370697	-0.217173	-0.346892	-0.382169	-0.319936	-0.375499	-0.38248	0.198652	-0.202105	-0.366703	-0.49761	-0.509622	-0.299711	-0.429494	-0.431324	-0.497706	-0.378293	-0.149731	-0.339557	0.0831793	-0.113154	-0.373143	-0.458623
GSE6269_HEALTHY_VS_STAPH_AUREUS_INF_PBMC_UP	-0.0840806	-0.182875	-0.073029	-0.251898	-0.157234	-0.0286208	0.295231	0.0102243	-0.00857862	-0.0628679	-0.101329	0.0902303	-0.109397	0.04009	0.0495899	0.124863	0.0423863	0.0455707	0.0178783	0.453786	0.182743	0.0088456	0.280409	0.0341326	-0.16578	0.0431341	-0.0768292	-0.0415447	-0.167091	-0.0702216	-0.0958276	-0.211233	-0.0211484	0.425497	0.405307	0.1788	-0.0389784	-0.00923994	-0.0738923	0.244854	0.13403	0.0798675	0.0525029	0.311039	-0.264269	0.416366	0.236483	0.088009	-0.105049
GSE6269_FLU_VS_STREP_PNEUMO_INF_PBMC_UP	-0.201932	-0.241579	-0.171529	-0.309643	-0.235108	-0.165741	0.276453	-0.19209	-0.059476	-0.275092	-0.241665	-0.150182	-0.325293	-0.174437	-0.21123	0.0165736	-0.15011	-0.0650143	-0.152712	0.431075	0.205188	-0.196877	0.11066	-0.164094	-0.296057	-0.0881049	-0.240894	-0.214573	-0.293362	-0.259194	-0.268766	-0.312343	-0.077215	0.443727	0.298799	0.0211826	-0.277031	-0.194578	-0.125274	0.073246	-0.169166	-0.185561	-0.188527	0.244594	-0.225751	0.425239	0.233136	-0.0814793	-0.329213
GSE7764_NKCELL_VS_SPLENOCYTE_DN	-0.227832	-0.0899551	-0.306239	-0.314793	-0.130518	-0.123208	-0.147166	-0.187274	-0.216799	-0.10601	-0.0543551	0.0522916	-0.221382	-0.126053	-0.275536	0.100473	-0.241987	-0.0708276	-0.254079	0.123932	-0.0779739	-0.0820839	-0.102943	-0.0700795	-0.172172	-0.236094	-0.153521	-0.118157	-0.0393555	-0.270693	-0.143284	-0.0496258	-0.194959	-0.00627876	-0.181821	0.0140596	-0.104162	-0.0863205	0.0288669	-0.0288405	-0.123444	-0.0899794	-0.166229	0.126021	-0.11387	-0.0201849	0.103705	-0.119672	-0.177996
GSE411_UNSTIM_VS_400MIN_IL6_STIM_MACROPHAGE_DN	0.0550415	0.0372396	-0.00867911	0.118785	0.0924038	-0.175158	0.0345303	-0.0504223	0.122416	0.0417872	0.0884875	0.0179581	0.0569644	-0.00977719	0.126758	-0.00896036	0.102066	0.240482	0.162083	0.192974	0.123628	0.180397	0.227905	0.150311	0.023588	-0.108544	0.0302471	-0.0412131	-0.0177307	-0.134358	0.0258267	0.049618	0.260604	0.208306	0.115406	0.164708	0.244658	0.117632	-0.0767132	0.265117	0.0672508	0.13526	0.033622	0.0829863	0.194782	0.141009	0.165711	0.100798	0.0158537
GSE2770_IL12_ACT_VS_ACT_CD4_TCELL_48H_DN	0.174077	-0.00496804	0.111747	0.107152	-0.0700334	0.0368846	0.0457296	0.0116329	0.172043	0.0100488	0.0655433	-0.0172337	0.125078	-0.00556719	0.151424	0.0974009	0.0550477	0.0456791	0.0649398	0.181916	0.150954	0.00119758	0.0293529	0.0987216	0.0369787	0.080332	0.0818694	-0.00450966	0.0394812	0.012171	0.0215895	0.0268579	0.0675719	0.0996305	0.0375703	-0.0456823	0.117102	-0.0363349	-0.0199415	0.0517582	-0.0528463	-0.00026465	0.0353268	0.138045	0.0460268	0.0752089	0.113934	0.0513515	-0.0635859
GSE2770_IL12_AND_TGFB_VS_IL4_TREATED_ACT_CD4_TCELL_48H_UP	-0.265768	-0.0960543	-0.165646	-0.252736	-0.0994346	-0.0227052	-0.142891	-0.129979	-0.278314	-0.0907121	-0.10629	0.073807	-0.325331	-0.157783	-0.28869	-0.221335	-0.266642	-0.247456	-0.271002	-0.0128903	-0.155957	-0.152059	-0.206783	-0.127325	-0.184492	-0.104562	-0.146043	-0.0676715	-0.0810946	-0.16042	-0.144599	-0.257122	-0.251187	-0.167989	-0.181413	-0.183351	-0.21123	-0.296315	-0.171841	-0.152158	-0.209702	-0.160315	-0.185251	0.107682	-0.278619	-0.0984186	-0.0550246	-0.0793461	-0.205228
GSE2770_UNTREATED_VS_TGFB_AND_IL12_TREATED_ACT_CD4_TCELL_48H_UP	0.00823376	-0.031986	-0.113126	-0.0771675	-0.0237205	-0.0906231	0.0440038	-0.0661972	-0.0795474	0.0367802	0.0177776	0.0111269	0.0359581	-0.0201973	-0.0126631	0.103036	-0.04205	-0.00510287	-0.00329215	-0.115895	-0.131844	0.0635411	0.0517479	0.0709007	-0.0151446	-0.119573	-0.0565789	-0.0531772	-0.00208097	-0.101188	-0.0200095	0.0207398	-0.0685967	-0.0342084	-0.0281214	0.0819935	0.0472708	0.0170938	-0.0818541	0.0510108	0.0503602	0.0554352	0.0103231	-0.0764882	0.0571758	-0.0577658	-0.0602411	0.0607067	-0.0311142
GSE2770_TGFB_AND_IL4_ACT_VS_ACT_CD4_TCELL_2H_DN	-0.248362	-0.113071	-0.13264	-0.263389	-0.105572	-0.146471	0.265504	-0.0441303	-0.0927671	0.0364288	-0.02806	0.222133	-0.303341	0.0303165	-0.200319	0.140163	-0.186652	-0.16292	-0.260963	0.372845	0.113366	-0.146973	0.180925	0.0729119	-0.0660337	0.026808	-0.0634627	0.0130565	0.0405793	-0.206015	-0.0609862	-0.051041	-0.204487	0.277499	0.364216	0.175215	-0.179364	-0.110629	-0.088885	0.0894912	0.0567718	-0.0474753	-0.114783	0.29582	-0.0523337	0.376602	0.1981	0.153327	-0.155013
GSE2770_TGFB_AND_IL4_VS_TGFB_AND_IL12_TREATED_ACT_CD4_TCELL_48H_DN	-0.0197882	0.0411089	-0.130807	-0.0192903	-0.0330251	0.0169785	-0.0402112	-0.00675603	-0.161841	0.0505267	0.00495433	0.141939	-0.111119	0.0668455	-0.0500872	-0.103402	-0.105719	-0.00743866	-0.0882562	0.0700586	-0.0596639	0.0253493	-0.127508	0.0160657	0.0306748	-0.10953	0.0419827	-0.0127611	0.0518937	0.0340952	0.0818604	0.0539561	-0.0989634	-0.0617863	-0.066941	-0.0713244	-0.0836186	-0.0135426	-0.153026	-0.0141161	0.030625	-0.0760402	0.0167769	-0.081005	-0.200079	-0.23623	-0.0673794	-0.00704239	-0.0501252
GSE2585_THYMIC_MACROPHAGE_VS_MTEC_UP	-0.167873	-0.110473	-0.0953397	-0.125068	-0.0551124	0.161268	-0.0599578	0.00977091	-0.151093	-0.0525128	-0.153515	0.0553235	-0.207204	-0.171738	-0.192314	-0.0439198	-0.186377	-0.089036	-0.112739	0.110043	0.0174197	-0.11302	-0.283881	-0.018884	-0.138764	-0.0868194	-0.139987	-0.0826849	-0.155641	-0.17739	-0.100664	-0.168395	-0.14396	-0.0663384	-0.196762	-0.0979355	-0.146008	-0.158043	-0.0508262	-0.104947	-0.167735	-0.229018	-0.125911	0.0601019	-0.102149	0.0175958	0.0681911	-0.136509	-0.135234
GSE2585_THYMIC_DC_VS_MTEC_DN	-0.0692528	-0.141499	-0.0684423	-0.0432256	-0.0603113	-0.087437	0.0425177	-0.0638911	0.0565173	-0.0741852	0.0313168	0.100077	-0.0691912	-0.0883308	-0.00934699	0.0523677	-0.0264373	-0.120243	-0.109039	0.145286	-0.123504	-0.0193417	-0.00334581	-0.0528152	0.0255717	0.0715954	-0.0604855	-0.0486975	-0.0616373	-0.0575444	-0.104158	-0.0927334	-0.0906316	0.082989	0.115765	0.0342719	-0.106621	-0.0668264	-0.159593	0.0452804	-0.00580861	-0.091437	-0.107667	0.0807356	0.00808985	0.104004	0.030643	-0.0398567	-0.0857955
GSE4142_NAIVE_VS_MEMORY_BCELL_UP	-0.183555	-0.014463	-0.103595	-0.160906	0.045433	-0.0614433	-0.094704	-0.10573	-0.174044	-0.0713484	-0.029181	0.105616	-0.104289	-0.0289111	-0.0911393	-0.13384	-0.123775	-0.170449	-0.139775	-0.114626	-0.202074	-0.0738283	-0.20522	-0.143303	-0.156163	0.0356791	-0.091979	0.0051437	-0.0522956	-0.13914	-0.0686208	-0.118568	-0.0301746	-0.0492647	-0.209645	-0.155489	-0.182352	-0.135003	0.0131819	-0.110934	-0.0874421	-0.0144493	0.0471807	-0.0837787	-0.0918084	-0.16425	-0.0484536	0.032826	-0.12768
GSE3039_CD4_TCELL_VS_NKT_CELL_DN	-0.177615	-0.064147	-0.00204098	-0.186887	-0.0150299	-0.00851151	0.0857213	-0.00571084	-0.0150933	-0.00611639	-0.0343495	0.0600176	-0.194144	-0.05269	-0.157436	0.00995915	-0.048951	0.102089	-0.138084	0.137313	0.11712	-0.105463	-0.0897839	-0.0571202	-0.0776403	-0.057627	-0.0332778	-0.108589	-0.0546787	-0.0473033	-0.0778612	-0.109448	0.0225518	0.11362	-0.197059	0.0393321	-0.167798	-0.10912	0.0444386	-0.0134494	-0.11408	-0.127913	-0.0609525	0.0823981	0.167885	0.213287	0.120195	-0.0115542	-0.175727
GSE3039_ALPHAALPHA_CD8_TCELL_VS_B1_BCELL_DN	-0.0750396	-0.0868969	-0.0611178	-0.162987	-0.0481601	0.0729709	0.0418566	0.151435	0.0149733	-0.14745	-0.00372932	0.0602115	-0.253833	-0.242171	-0.224648	-0.090928	-0.171171	0.000751846	-0.0648032	0.147741	0.0942812	-0.117126	-0.0816729	-0.0103283	-0.176122	-0.0610733	-0.0777196	-0.119728	-0.171408	-0.125572	-0.173922	-0.273158	0.128743	0.104084	-0.0735094	-0.0879557	-0.216762	-0.220205	-0.164995	-0.0126637	-0.0326502	-0.14764	-0.0342022	0.0920466	-0.00993983	0.144482	0.0863811	-0.0910785	-0.194914
GSE4748_CTRL_VS_CYANOBACTERIUM_LPSLIKE_STIM_DC_1H_DN	-0.013093	0.146602	-0.00880781	0.00544384	0.263189	0.00699879	0.190922	0.140852	0.059067	0.209336	0.272319	0.227956	-0.0125419	0.171582	0.0183358	0.10238	-0.0924443	-0.0866472	-0.0943014	0.00560921	-0.0396348	0.0540125	-0.0831103	0.0833923	0.13173	-0.0203279	0.0720643	0.160967	0.16956	0.0794139	0.143696	0.0755079	-0.058641	0.0822732	-0.0430062	-0.0777054	-0.0130894	0.00170151	0.0411426	0.0390322	0.0714923	-0.00697977	0.184798	-0.0786874	-0.109921	-0.0354271	-0.0685049	0.217515	0.157173
GSE4748_LPS_VS_LPS_AND_CYANOBACTERIUM_LPSLIKE_STIM_DC_3H_UP	-0.0802621	0.0575611	0.0312229	-0.115125	0.110014	0.335998	-0.0986	0.119978	-0.13056	0.217566	0.239613	0.328737	-0.230992	0.0314345	-0.0584599	-0.0126169	-0.0283677	-0.0204708	0.0293911	0.146338	-0.0819655	0.290974	0.0327091	0.333107	0.0339787	0.110139	-0.0574834	0.106571	0.153814	0.005471	0.145661	0.104228	-0.0837384	-0.0449585	0.16565	0.0895037	0.0147142	0.191231	0.085097	0.224075	0.147029	0.322451	0.164381	0.154316	-0.154031	0.0890389	0.118927	0.313273	0.178688
GSE5542_IFNG_VS_IFNA_TREATED_EPITHELIAL_CELLS_6H_UP	0.190158	0.0794446	-0.0255295	-0.0348344	0.175151	-0.189376	0.218768	0.0539322	0.232424	0.0758096	0.109931	0.0619848	0.247084	0.0626375	0.0558571	0.12567	0.0420496	0.218596	-0.033617	0.139345	0.258308	0.00673982	0.201107	0.107693	0.149348	-0.159161	0.0739768	-0.020123	0.116153	-0.109135	0.149111	0.0788071	0.114666	0.210883	0.0511609	0.106407	0.199398	0.0849114	0.202209	0.154394	0.0736712	0.0773705	0.00981561	0.230631	0.270121	0.233479	0.195122	0.0824275	0.059305
GSE5679_PPARG_LIGAND_ROSIGLITAZONE_VS_ROSIGLITAZONE_AND_RARA_AGONIST_AM580_TREATED_DC_UP	-0.251416	-0.157219	-0.192536	-0.223884	0.0378005	-0.122408	-0.0815197	-0.0837141	-0.186734	-0.0902912	0.0363183	0.131218	-0.136116	-0.212946	-0.169728	-0.0343506	-0.230081	-0.0884954	-0.268326	-0.0136373	-0.0699884	-0.153651	-0.0693284	0.0353502	-0.0971263	-0.238559	-0.159164	-0.139862	-0.137587	-0.213345	-0.143585	-0.139814	-0.181891	-0.00783266	-0.158851	0.0368212	-0.0264349	-0.155367	0.0822205	-0.0427982	-0.172382	-0.112126	-0.208041	0.204729	-0.0921823	-0.104484	0.0655456	0.0378751	-0.180162
GSE5589_LPS_VS_LPS_AND_IL6_STIM_MACROPHAGE_45MIN_UP	-0.0575203	-0.00102229	-0.0419458	-0.0360067	-0.143998	0.0202111	-0.0578397	-0.0184909	-0.020126	0.0254823	0.0118127	0.131935	-0.158961	-0.0113147	-0.0827512	0.100421	-0.0782721	-0.046424	0.00490606	0.0564541	0.0650689	0.00751487	0.0165035	0.116497	-0.0971624	0.126875	-0.070505	-0.027217	-0.0418761	-0.0336303	-0.112023	-0.0665797	-0.115484	0.00618216	-0.0250523	0.0153337	0.0655518	-0.0383227	-0.0551474	-0.0148135	-0.00565776	0.0351453	-0.0709624	-0.0586496	-0.0151774	-0.0141046	0.00481111	0.0184519	0.00334896
GSE5589_IL6_KO_VS_IL10_KO_LPS_AND_IL6_STIM_MACROPHAGE_45MIN_DN	-0.0812934	0.117427	-0.021169	-0.0383486	0.124663	-0.106794	-0.0464907	-0.0589432	-0.0419918	0.0307308	0.052901	0.0666698	-0.0020235	-0.0313697	-0.125234	-0.101281	-0.0241958	0.012195	-0.0289821	-0.0390459	0.0268072	0.100015	0.0316828	0.111028	0.159121	-0.0327808	0.0279884	0.0855786	0.11054	-0.111957	0.0845995	0.109416	0.0663236	-0.062047	0.0159917	0.0297389	0.104881	0.0373685	0.0936285	0.0971931	0.0999887	0.0911052	0.00264052	-0.0503427	0.063255	0.058944	0.0782317	0.119611	0.0669719
GSE3920_UNTREATED_VS_IFNG_TREATED_FIBROBLAST_UP	-0.141998	-0.0702922	-0.118191	-0.0654249	0.140666	-0.0550627	-0.153074	-0.0248201	-0.119265	-0.105365	-0.0657826	0.0683395	-0.168693	-0.0034318	-0.133066	-0.125294	-0.207016	-0.142448	-0.216073	-0.000323628	-0.16445	-0.134822	-0.169246	-0.114348	-0.0573031	-0.110423	-0.048703	-0.0616317	-0.122819	-0.138871	-0.0441529	-0.0650451	-0.0724037	-0.0406886	-0.226453	-0.0849874	-0.24939	-0.157819	-0.0903689	-0.155613	-0.25664	-0.101481	-0.154925	0.039995	-0.115507	-0.186482	-0.167238	-0.0536588	-0.132954
GSE6092_B_BURGDOFERI_VS_B_BURGDORFERI_AND_IFNG_STIM_ENDOTHELIAL_CELL_DN	-0.0401574	-0.112153	0.0530762	-0.1798	-0.00541457	0.111399	0.0411453	0.137415	0.120517	-0.0118377	0.242054	0.240017	-0.0556267	-0.107806	-0.187113	0.0751712	-0.0485027	0.0774373	-0.0887291	0.248239	0.0667706	0.0343491	-0.0450094	0.136166	-0.0544864	-0.0199989	0.0353705	-0.0575851	-0.0664556	-0.190268	-0.149503	-0.199487	0.0695879	0.154673	0.014776	0.0676908	-0.0502547	-0.08728	0.0830299	0.108751	-0.109002	0.114478	0.0211529	0.282068	-0.0431339	0.149929	0.213772	0.123713	-0.169379
GSE6259_33D1_POS_DC_VS_CD4_TCELL_UP	0.00768017	-0.168079	-0.111536	-0.109388	0.0268148	-0.041414	-0.0649862	0.0115919	0.0207389	-0.0762902	-0.023382	0.187941	0.0860253	-0.107378	0.018067	0.127395	-0.0852462	0.133883	-0.130957	0.287158	0.194888	0.0262173	-0.114984	0.107549	-0.169036	-0.143378	-0.0239073	-0.11314	-0.137788	-0.167589	-0.228862	-0.143428	-0.0266392	0.159274	-0.0457729	0.0299024	0.0385521	-0.0654225	0.126227	0.0961995	-0.0998761	-0.0976213	-0.152752	0.305162	0.120778	0.153976	0.189847	-0.065952	-0.126083
GSE6259_FLT3L_INDUCED_DEC205_POS_DC_VS_BCELL_UP	-0.0320562	0.006376	0.0137986	-0.0736491	0.07415	0.19685	0.0740678	0.109895	-0.0812672	0.0335909	0.166396	0.206283	-0.0524916	0.0172007	0.0721652	-0.0930086	-0.0264467	-0.0472647	-0.0556406	-0.0558733	-0.143892	0.0924339	-0.0396059	0.175312	0.0808303	-0.00988364	-0.0604038	0.0828173	0.0893333	-0.0330543	-0.0157624	-0.0469905	-0.170116	-0.0349589	0.0580555	-0.0637307	0.0207009	-0.0484182	-0.0404816	-0.0357782	0.0716623	0.0416631	0.00651963	-0.0809284	-0.165854	-0.0188482	-0.086905	0.126272	0.168166
GSE6259_FLT3L_INDUCED_DEC205_POS_DC_VS_CD8_TCELL_DN	-0.102331	-0.235748	-0.050324	-0.23292	-0.0172234	0.0927458	0.124269	0.0525044	0.000621967	-0.0440686	-0.011283	0.249223	-0.234033	-0.180096	-0.169135	0.20247	-0.0941456	-0.0806131	-0.17658	0.310323	0.0811892	-0.198777	0.0419312	-0.0108568	-0.183256	-0.113043	0.0154714	-0.174734	-0.0182596	-0.155402	-0.159418	-0.236157	-0.128498	0.344353	0.0858175	0.0805042	-0.0018074	-0.217851	0.185698	-0.0423224	-0.224524	-0.235614	-0.203979	0.352221	0.000607379	0.299508	0.225785	0.0904835	-0.203661
GSE7548_NAIVE_VS_DAY7_PCC_IMMUNIZATION_CD4_TCELL_DN	-0.0690199	-0.0127409	0.208698	-0.114708	0.0282532	0.141608	0.197221	0.0991602	0.0693549	0.0436296	0.264141	0.323097	-0.16677	-0.0252119	-0.0842452	0.130077	-0.165575	-0.0799461	-0.131514	0.400564	0.0557904	-0.061156	0.0526802	0.0980942	0.00105091	0.256392	0.161475	0.108666	0.118792	-0.0785597	-0.0296258	-0.0459847	-0.0778412	0.376867	0.28845	0.0694457	-0.196536	-0.0600558	-0.0869042	0.0507103	0.0155359	0.0905787	-0.011269	0.345329	-0.18317	0.318621	0.25348	0.222069	-0.11824
GSE7548_DAY7_VS_DAY28_PCC_IMMUNIZATION_CD4_TCELL_DN	-0.0541442	-0.166124	-0.172748	-0.135087	-0.105958	-0.0709457	-0.0916586	-0.139727	-0.155116	-0.0856821	-0.14325	0.0423407	-0.0970228	-0.204111	-0.157271	0.0356495	-0.227589	-0.0109088	-0.189302	0.10643	0.00870141	-0.191745	-0.0777439	-0.0967188	-0.130793	-0.22686	-0.0105079	-0.147986	0.00404403	-0.250548	-0.158677	-0.0784578	-0.152693	0.107679	-0.0862478	0.0217722	-0.15374	-0.168991	0.0792771	-0.136964	-0.137699	-0.201591	-0.197577	0.114828	-0.0251222	0.0770958	0.157793	-0.170859	-0.173997
GSE9601_UNTREATED_VS_NFKB_INHIBITOR_TREATED_HCMV_INF_MONOCYTE_DN	0.0673844	0.146875	-0.0944795	0.0119543	0.175035	-0.0580475	0.159094	0.0802509	0.184248	0.168303	0.274084	0.31046	0.167809	0.216797	0.203405	0.117508	0.187573	0.14273	0.100289	0.147267	0.106579	0.235836	0.252662	0.162406	0.175256	0.0473862	0.128528	0.0779793	0.125683	0.0135219	0.215024	0.0888519	0.0962212	0.0114649	0.231252	0.197639	0.139767	0.187566	0.01608	0.258334	0.23862	0.304488	0.147551	0.111925	0.0463837	0.127963	0.0142777	0.23014	0.141974
GSE9601_UNTREATED_VS_PI3K_INHIBITOR_TREATED_HCMV_INF_MONOCYTE_UP	-0.190003	-0.327419	-0.0959536	-0.197979	-0.289866	-0.0391054	-0.0393435	-0.0795337	-0.075387	-0.286952	-0.293716	-0.128385	-0.284286	-0.254268	-0.207044	0.0173543	-0.314893	-0.178152	-0.285796	-0.035016	-0.0251374	-0.374704	-0.266348	-0.327545	-0.308659	-0.0464648	-0.15483	-0.229053	-0.257532	-0.152904	-0.292087	-0.34266	-0.287897	0.00469251	-0.34764	-0.226743	-0.386885	-0.317231	-0.212464	-0.311855	-0.375049	-0.41938	-0.332057	0.0860184	-0.153624	-0.07359	0.0652176	-0.2727	-0.307847
GSE6674_UNSTIM_VS_ANTI_IGM_AND_CPG_STIM_BCELL_UP	0.0257827	0.0871466	-0.0950394	0.075212	0.0691882	-0.0692736	0.0111609	0.0486915	0.047363	0.105845	0.0321515	0.0914197	0.118015	0.0182712	0.10549	-0.00549604	-0.069964	0.0385904	0.0918105	-0.0457967	0.0303654	0.128757	0.0423993	-0.0250136	-0.110999	-0.0575002	0.108948	0.0230488	0.0851256	-0.0329663	0.0719699	0.0741197	0.00590995	0.0669853	0.0275856	0.0368993	0.147523	0.0780932	0.148422	0.147341	0.0487405	0.12326	-0.000379698	0.0570592	0.097136	-0.0324674	0.0832736	0.0140696	0.0426283
GSE6674_PL2_3_VS_ANTI_IGM_AND_CPG_STIM_BCELL_UP	-0.0738461	-0.0387576	-0.0525234	-0.0362295	0.0835701	-0.0267577	-0.0180951	0.015976	-0.0611782	0.128264	-0.00884677	0.107703	-0.089173	-0.0835091	-0.169588	0.140511	-0.137058	0.0525312	-0.0560541	0.211161	-0.00480913	-0.136357	-0.0138566	-0.0135729	0.0697759	-0.15541	0.0391446	0.110963	0.158056	-0.0639763	0.0546584	0.0762057	0.0255313	0.0806985	-0.156765	0.00922251	-0.0449344	-0.0759344	0.0719211	-0.0144336	-0.0545257	-0.151691	-0.189159	0.0939997	-0.0391485	-0.0249494	0.133936	-0.0315585	-0.0549427
GSE8685_IL2_ACT_IL2_STARVED_VS_IL15_ACT_IL2_STARVED_CD4_TCELL_UP	-0.200249	-0.139632	-0.142768	-0.20951	-0.0769422	0.11015	0.0338563	0.00456446	-0.0506739	-0.0334903	-0.0245223	0.0765206	-0.203101	-0.139549	-0.232547	0.048039	-0.101808	-0.0617496	-0.190245	0.0802995	0.0665434	-0.0961916	-0.161769	-0.0921689	-0.267266	-0.11654	-0.139032	-0.185268	-0.176406	-0.146359	-0.221462	-0.243849	-0.176033	-0.0897845	-0.172584	-0.0786234	-0.243506	-0.166081	-0.132802	-0.1434	-0.102381	-0.219727	-0.1189	-0.0850684	-0.142367	0.0153533	-0.0658763	-0.0957421	-0.15577
GSE11386_NAIVE_VS_MEMORY_BCELL_UP	-0.0530508	-0.15756	-0.277752	-0.22474	0.00657979	-0.301678	0.0502487	-0.183675	0.0422439	-0.108455	-0.108652	0.0906953	-0.081487	-0.203468	-0.198721	0.146535	-0.124577	0.266828	-0.266056	0.252363	0.266814	-0.18614	0.0610654	0.18207	-0.231626	-0.30358	-0.0314088	-0.181434	-0.0483711	-0.250544	-0.111079	-0.226474	0.087247	0.347579	-0.207292	0.186276	0.0235129	-0.132618	0.197985	0.173865	-0.0511797	-0.167308	-0.163846	0.252762	0.287901	0.307161	0.293371	-0.0791714	-0.165802
GSE12001_MIR223_KO_VS_WT_NEUTROPHIL_UP	0.0621822	-0.00189085	0.0391592	0.0243755	0.00341573	-0.102427	0.197969	0.124251	0.206536	-0.0346361	0.0210814	-0.0763524	0.265519	-0.0130194	0.127719	0.284244	0.0573481	0.248551	-0.0602813	0.242147	0.136324	0.0814169	0.109957	-0.00900462	0.0220397	-0.122126	0.155802	-0.0861444	0.015042	-0.0760424	-0.0595029	-0.0528802	-0.0553935	0.28416	0.0572751	0.157163	0.116202	0.0133172	0.123473	0.153938	-0.0502759	0.0128909	0.0412235	0.274706	0.209705	0.111208	0.192032	0.0187639	-0.0395707
GSE12707_AT16L1_HYPOMORPH_VS_WT_THYMUS_UP	0.0360414	0.0433974	-0.0202769	0.00961193	0.0132575	0.117812	0.132373	0.0667558	0.0434264	0.0665462	0.122389	0.0074651	0.114402	0.065312	0.126009	0.131661	0.0549961	-0.0010053	0.0159581	-0.00878537	-0.0657124	-0.0557083	0.0283139	0.0122091	0.0157286	-0.130843	-0.00512702	-0.0314151	0.0591451	-0.0315484	-0.0289121	0.0558686	0.0987066	0.151136	0.0519343	0.190573	0.0436027	0.10908	0.0882139	0.175471	0.0654758	0.0934127	0.0142975	0.155058	-0.0608685	-0.0194684	0.0152782	-0.014829	-0.00392977
GSE13887_HEALTHY_VS_LUPUS_RESTING_CD4_TCELL_DN	0.213891	0.0283178	0.124985	0.117427	0.132486	-0.0319533	0.0817817	0.110328	0.162746	0.00063177	0.230625	0.121663	0.172754	0.0892058	0.155199	-0.0627928	0.199513	0.14268	0.172788	0.222174	0.164309	0.299258	0.235823	0.233023	0.116756	0.0400808	0.00267072	0.104568	0.120177	0.0991555	0.0840339	0.0675515	0.148476	0.0963768	0.234568	0.172357	0.180591	0.237259	0.0856543	0.242217	0.173808	0.245219	0.119642	0.157079	-0.0118133	0.0952634	0.18067	0.204438	0.136404
GSE14386_UNTREATED_VS_IFNA_TREATED_ACT_PBMC_MS_PATIENT_DN	0.0612046	-0.145302	0.045232	-0.14855	-0.147662	0.239369	0.0124021	0.0265144	0.0422918	0.104663	0.360149	0.363747	0.0415107	-0.0765146	0.0461539	0.0628952	-0.00740104	0.176837	0.106442	0.287309	0.0976763	0.23488	0.160384	0.306713	-0.0709721	0.0701547	0.121303	-0.0904845	-0.0281449	-0.0406287	-0.0696714	-0.0962549	0.0845572	0.128204	0.306106	0.215958	0.113718	0.16077	0.233943	0.324267	0.120246	0.278218	0.142251	0.201987	-0.124621	0.201986	0.179978	0.242693	0.0139514
GSE13547_WT_VS_ZFX_KO_BCELL_DN	-0.0104599	-0.0263169	-0.245651	-0.142333	0.0579293	-0.144752	-0.101603	-0.119828	-0.0371033	0.0768165	0.132292	0.230078	0.0898443	-0.0259835	0.0519751	0.234466	-0.119743	0.128306	-0.130802	0.348118	0.12264	0.0404518	0.138464	0.313515	-0.00774688	-0.29391	0.0121136	-0.0956454	-0.0146255	-0.309474	-0.0828215	-0.00226787	-0.0448034	0.315578	0.041543	0.25579	0.157822	0.0763231	0.279716	0.248084	0.183797	0.160359	-0.0622391	0.349498	0.0867224	0.226536	0.269116	0.13223	-0.0529099
GSE15330_HSC_VS_LYMPHOID_PRIMED_MULTIPOTENT_PROGENITOR_DN	-0.0124387	-0.177255	-0.186942	-0.101364	-0.111725	-0.0300781	-0.0388653	-0.0278721	-0.0620902	0.108538	0.19497	0.352839	-0.103158	-0.122684	-0.131861	0.0933875	-0.0170251	0.130096	-0.14388	0.361971	0.191185	0.0738406	0.146795	0.358245	-0.0204235	-0.26086	0.0355725	0.03602	0.0706025	-0.151849	-0.0371996	-0.027012	0.072239	0.280279	0.0853067	0.28262	0.0919831	0.0845365	0.185545	0.257304	0.152593	0.0698935	-0.0804873	0.298794	0.103311	0.251418	0.360167	0.118917	-0.0173115
GSE15330_HSC_VS_LYMPHOID_PRIMED_MULTIPOTENT_PROGENITOR_IKAROS_KO_UP	-0.0199355	-0.0526937	-0.0609391	-0.137945	0.0271439	-0.293749	-0.0802457	-0.153961	0.0150637	0.0271495	0.0503167	0.0225142	0.112406	0.00365561	0.0646462	0.132919	-0.0521774	0.0264148	-0.00441631	0.0869499	0.0970411	0.0593238	-0.000622883	0.0145992	0.0480106	-0.189328	-0.0353563	-0.116744	0.018548	-0.110457	-0.0201883	0.065436	-0.041932	0.136394	-0.0179507	0.0815642	0.113762	-0.130748	-0.0322909	0.0369452	-0.0301241	0.0260347	0.0455349	0.0743825	0.124464	0.093568	0.132555	0.0168255	-0.111886
GSE12392_WT_VS_IFNB_KO_CD8A_NEG_SPLEEN_DC_UP	-0.13507	0.00705597	-0.0288559	-0.189318	0.200629	-0.0489221	0.175757	0.112902	0.0648852	0.184163	0.0725156	0.172854	-0.0652673	-0.022836	-0.103845	0.107223	-0.0218611	0.129263	-0.0412329	0.107225	0.0421407	0.015099	0.0424245	0.0516558	0.0565291	-0.115923	-0.0169772	0.0317097	0.10226	-0.00683468	0.0517486	0.124178	-0.000363572	0.173617	0.0304977	-0.0308039	0.0792787	0.0970974	0.0977232	0.0693747	0.0177348	-0.0177641	0.0566626	-0.0257386	0.0107792	0.105229	-0.0472874	0.0823952	0.0913314
GSE17186_MEMORY_VS_CD21LOW_TRANSITIONAL_BCELL_DN	0.152384	0.0644429	0.0525623	0.0427855	0.0727614	0.0530612	0.062917	0.164242	0.217017	0.104475	0.122259	0.153193	0.155802	0.0140661	0.00262816	0.0608242	-0.0510421	0.0197218	0.0459006	0.139211	0.0366384	0.0431795	-0.0329118	-0.0181733	0.0532701	0.0533229	0.143209	0.113479	0.11555	0.0406317	0.0148515	0.0207986	0.0078348	0.0535618	-0.0063503	-0.00897364	0.0860427	0.0191134	-0.00810197	0.0213409	-0.0367747	0.0258467	0.0355914	0.150588	-0.0491614	-0.0963832	0.0213727	0.0972587	0.0247974
GSE18281_SUBCAPSULAR_VS_CENTRAL_CORTICAL_REGION_OF_THYMUS_DN	-0.245645	-0.166434	-0.185588	-0.244631	0.022148	-0.0874516	0.0561072	-0.0520039	-0.0202146	0.0729484	0.186568	0.311352	-0.223426	-0.228031	-0.280633	0.22571	-0.191908	-0.0696398	-0.324037	0.236759	0.000312804	-0.151901	-0.0894885	0.118712	0.0337866	-0.150253	-0.0637	-0.0288634	0.0566833	-0.297944	-0.130185	-0.0843294	-0.164005	0.325128	0.107047	0.0509757	-0.0581436	-0.172702	0.110472	-0.074805	-0.0193817	-0.0602876	-0.0779029	0.305011	0.0478688	0.17635	0.181468	0.0831546	-0.210967
GSE18281_SUBCAPSULAR_CORTICAL_REGION_VS_WHOLE_CORTEX_THYMUS_DN	0.208771	0.0495125	0.231476	0.141087	0.00750048	0.0714803	0.0151072	0.087133	0.209169	0.0739808	0.175946	0.113835	0.107961	-0.00799096	0.12521	-0.0767314	0.0864276	0.0846824	0.118692	0.0815646	-0.058952	0.0633242	0.0516022	0.102112	0.125663	0.138457	0.151335	0.0728534	0.0469706	0.178063	0.00393603	0.0718756	0.137225	0.0832072	0.0968269	0.00998156	0.0971501	0.0411406	-0.000795864	0.0359359	0.123807	0.174551	0.0856287	0.181024	0.0538068	0.000555125	-0.0310162	0.0635798	0.0765308
GSE18281_PERIMEDULLARY_CORTICAL_REGION_VS_WHOLE_CORTEX_THYMUS_DN	-0.168766	-0.106215	0.0416104	0.0142053	-0.0968003	0.0589466	-0.092639	-0.0292688	-0.17087	-0.0476271	-0.0408886	-0.0497296	-0.0759564	0.0631244	0.0624394	0.0776597	-0.133584	-0.210242	-0.0382555	-0.0775234	-0.156864	-0.110582	-0.172542	-0.0676021	-0.0161822	0.0982738	-0.0981198	0.0427444	0.0306877	-0.0851826	-0.0695879	0.0205075	-0.0316987	-0.147203	-0.115754	-0.22279	-0.0959945	-0.111305	0.031066	-0.200632	-0.0824844	-0.116302	-0.0151805	-0.148766	-0.215476	-0.0898419	-0.087308	-0.0502888	-0.144959
GSE18893_TCONV_VS_TREG_24H_TNF_STIM_DN	0.0458475	0.00145573	-0.147219	-0.0400231	-0.0383758	-0.0849135	0.00514345	-0.104356	-0.0661031	0.0335285	-0.0387038	-0.110054	0.159622	0.0727679	0.130975	0.133303	0.125194	0.126821	-0.0555375	0.143081	0.0773155	0.026619	0.154355	0.0779626	0.0118919	-0.128645	-0.0190669	-0.0216104	0.0238654	-0.0297959	0.0141277	-0.0118889	-0.038748	0.0343418	0.0693563	0.0565879	0.238341	0.128712	0.0954559	0.0856799	0.0389975	-0.0182307	-0.00796814	0.139833	0.02839	0.0666014	-0.0563809	-0.0638301	0.0528098
GSE18893_CTRL_VS_TNF_TREATED_TCONV_2H_DN	0.203145	0.247311	0.140874	0.173359	0.283844	-0.0809691	0.153793	0.153519	0.231423	0.247886	0.14989	0.101068	0.245412	0.133468	0.0897	0.258464	0.0473437	0.108049	0.0222357	0.151565	0.225634	0.0125885	0.132206	0.0400568	0.256221	0.0108947	0.266209	0.205549	0.305095	0.139652	0.258972	0.234047	0.0457424	0.299699	-0.0296387	0.0962314	0.0537062	0.0438922	0.0584382	0.096358	0.0585766	-0.0133349	0.215419	-0.0331132	0.165687	0.14024	0.0685562	0.130809	0.175399
GSE19888_ADENOSINE_A3R_ACT_VS_TCELL_MEMBRANES_ACT_IN_MAST_CELL_DN	-0.0980317	-0.117718	-0.112703	-0.0725391	0.0355751	0.0578501	0.0493266	0.0373412	0.0632082	-0.0416246	0.152031	0.0226483	-0.020931	-0.0114441	-0.0835727	-0.0461856	-0.0365887	-0.0996241	0.0404761	0.0209637	0.0615074	0.0491044	0.0185549	-0.0906946	-0.0340951	0.0959508	-0.10756	-0.176376	-0.167848	-0.191033	-0.0698588	-0.103253	0.0797986	0.111486	-0.0376928	0.0141081	-0.121691	-0.0491674	-0.0633552	0.0373002	-0.0114035	0.00957963	0.0749372	-0.0162542	0.00204952	-0.12939	0.0680959	0.105791	-0.0710625
GSE19888_ADENOSINE_A3R_INH_PRETREAT_AND_ACT_BY_A3R_VS_TCELL_MEMBRANES_ACT_MAST_CELL_UP	-0.26147	-0.252482	-0.28085	-0.36901	-0.198458	-0.0807366	0.265824	-0.232379	-0.156531	-0.0634263	-0.132118	0.266479	-0.393802	-0.2089	-0.303736	0.249309	-0.357069	-0.238792	-0.342593	0.406656	0.0830006	-0.25473	0.120864	0.0532678	-0.233573	-0.190111	-0.105528	-0.127782	-0.0404193	-0.33513	-0.171978	-0.230998	-0.297899	0.379789	0.300151	0.193134	-0.191438	-0.299632	0.00590795	-0.0444661	-0.157952	-0.214663	-0.291503	0.372582	-0.262237	0.380837	0.364536	-0.119941	-0.36165
GSE19888_ADENOSINE_A3R_INH_VS_TCELL_MEMBRANES_ACT_MAST_CELL_UP	-0.0575234	-0.256494	-0.107969	-0.172715	-0.173696	0.0454526	0.23309	-0.0416776	0.100234	-0.113857	-0.0884506	0.13957	-0.131214	-0.120532	-0.0252302	0.143509	-0.0618357	-0.0523071	-0.141482	0.363025	0.151449	-0.0637492	0.208144	-0.0239	-0.259667	0.0448082	0.0496205	-0.149143	-0.0989632	-0.149666	-0.246918	-0.289507	-0.174179	0.374083	0.385178	0.194611	-0.0534026	-0.184297	-0.0255965	0.0562791	-0.143947	-0.0675602	-0.237526	0.371112	-0.0385327	0.38785	0.319913	-0.0808744	-0.276463
GSE19888_ADENOSINE_A3R_ACT_VS_A3R_ACT_WITH_A3R_INH_PRETREATMENT_IN_MAST_CELL_DN	-0.0962117	-0.266002	-0.132895	-0.0770532	-0.0688437	-0.0859656	0.101599	-0.030729	0.110956	-0.135542	-0.133986	0.0315667	-0.12018	-0.102246	-0.0582201	0.10658	0.0160842	-0.0277501	-0.072895	0.238792	0.209485	-0.134629	0.132582	-0.0609797	-0.186822	-0.0684197	-0.0721938	-0.135717	-0.142634	-0.159904	-0.14439	-0.127183	-0.0346854	0.298426	0.0894529	0.0925604	-0.0548307	-0.193385	0.0812732	0.0111576	-0.181501	-0.134395	-0.14051	0.16571	-0.0467012	0.18935	0.238783	-0.150172	-0.212672
GSE19888_CTRL_VS_TCELL_MEMBRANES_ACT_MAST_CELL_PRETREAT_A3R_INH_DN	-0.127379	-0.253958	-0.127951	-0.276425	-0.179941	-0.0352059	0.208742	-0.127596	-0.0652622	-0.0745456	-0.0666534	0.252072	-0.317704	-0.248674	-0.330402	0.292055	-0.250375	-0.0964537	-0.282854	0.356083	0.134808	-0.216367	0.065703	0.128662	-0.17341	-0.119583	-0.0374095	-0.0876174	-0.0831158	-0.19881	-0.131525	-0.264279	-0.137051	0.309918	0.262306	0.206139	-0.136117	-0.250981	0.0881219	0.0392182	-0.118726	-0.167936	-0.252596	0.350885	-0.181998	0.362739	0.32352	-0.0236634	-0.285993
GSE19888_CTRL_VS_T_CELL_MEMBRANES_ACT_MAST_CELL_UP	0.131759	0.217692	0.0547822	0.129323	0.218758	-0.037555	0.0848749	0.100653	0.163254	0.134724	0.240674	0.206592	0.210619	0.180518	0.144235	-0.0901283	0.0692038	0.0396298	0.146756	0.0548526	0.119428	0.0796565	0.115295	0.114345	0.204856	-0.0257648	0.184484	0.158376	0.174761	0.0201748	0.151774	0.246255	0.0290604	0.184096	0.137698	0.0289263	0.146633	0.183887	0.0177709	0.102778	0.215959	0.165855	0.178368	0.032972	0.00923312	0.0369504	0.0810745	0.231752	0.192708
GSE16451_CTRL_VS_WEST_EQUINE_ENC_VIRUS_IMMATURE_NEURON_CELL_LINE_UP	0.082921	0.0185894	0.0215098	0.0102519	0.115992	-0.0323136	0.00487169	0.114419	0.101187	0.0881601	0.153054	0.116546	0.163667	0.0189501	-0.0022655	0.0416923	-0.00898803	0.111137	-0.0309901	0.0403768	-0.0367587	0.059981	0.043651	0.0256238	0.104244	-0.104005	0.0867085	0.0417434	0.0526688	0.0249193	0.0876715	0.0728554	0.0227489	-0.0932061	0.0632078	0.0774006	0.207655	0.139865	0.127857	0.040178	0.103733	0.0925278	0.0343787	0.179365	-0.0645582	-0.000289536	0.00942774	0.055709	0.105683
GSE21670_UNTREATED_VS_TGFB_TREATED_STAT3_KO_CD4_TCELL_DN	0.0042194	-0.0793915	-0.0782027	-0.124803	-0.0945757	0.00993811	-0.0477892	-0.0505179	-0.00875153	-0.0172362	0.107196	0.245482	0.0848012	-0.0987376	-0.0447035	0.163438	-0.0582285	0.0205571	0.0202572	0.278483	0.0564854	0.12167	-0.0308711	0.0655779	-0.078545	-0.10246	-0.0190357	-0.00139371	-0.0878658	-0.106801	-0.0456707	-0.107868	-0.035261	0.0319132	-0.0895475	0.290046	-0.0470061	-0.0489706	0.061845	0.154486	-0.0389645	0.0711842	-0.0218737	0.376269	-0.243568	0.0180401	0.222637	-0.0293635	-0.185346
GSE21670_UNTREATED_VS_TGFB_IL6_TREATED_CD4_TCELL_UP	0.0963996	-0.255337	-0.105012	-0.101886	-0.184378	-0.141383	0.116018	-0.0624263	0.10447	-0.097963	-0.142182	-0.0673629	-0.0555052	-0.185749	0.00707118	0.0982789	0.169901	0.373542	-0.0241974	0.30324	0.442056	-0.0612863	0.225478	0.145552	-0.178485	-0.0812173	0.0281742	-0.132054	-0.147509	-0.0730423	-0.141703	-0.115202	0.198031	0.356007	-0.0732938	0.15409	0.0531993	-0.12358	0.189476	0.260482	0.072098	-0.0527144	-0.101855	0.28332	0.290527	0.404088	0.329401	-0.137463	-0.17191
GSE21927_UNTREATED_VS_GMCSF_GCSF_TREATED_BONE_MARROW_UP	0.195194	0.0793736	0.0327687	-0.0548379	0.190786	-0.0700613	0.163404	0.0841792	0.244072	0.2086	0.216655	0.102215	0.24733	0.0405972	0.203526	0.0389079	0.289326	0.302144	0.304367	0.185321	0.172572	0.269412	0.318408	0.28495	0.0589523	-0.0566433	0.0727204	0.0409555	0.143006	0.00220705	0.13287	0.0868352	0.327214	0.218522	0.284937	0.238514	0.302709	0.26401	0.120846	0.348685	0.278041	0.303599	0.170765	0.285562	0.0372472	0.272674	0.193823	0.274965	0.269417
GSE21360_PRIMARY_VS_TERTIARY_MEMORY_CD8_TCELL_UP	-0.129665	-0.0606217	-0.099075	-0.0770053	0.0514415	-0.142507	0.00182125	0.0582363	-0.0695609	-0.0985765	-0.00635599	0.0305939	-0.208875	-0.270561	-0.294951	-0.0845747	-0.272192	-0.202387	-0.256652	-0.111915	-0.120876	-0.272721	-0.234399	-0.159579	-0.0175945	-0.127574	0.006229	0.0191356	-0.0150654	-0.164107	-0.117689	-0.138069	-0.183985	0.0284391	-0.278852	-0.293072	-0.215286	-0.296409	-0.203882	-0.230218	-0.281991	-0.33342	-0.138091	-0.123201	-0.140989	-0.181682	-0.11088	-0.239449	-0.151713
GSE22140_HEALTHY_VS_ARTHRITIC_GERMFREE_MOUSE_CD4_TCELL_UP	-0.100492	-0.062776	-0.227288	-0.149204	-0.046378	-0.201591	0.00830915	-0.0203202	-0.190829	0.0178553	-0.0960269	0.0399355	-0.253625	-0.11114	-0.259006	0.090446	-0.307883	-0.152203	-0.23779	-0.0154772	-0.0147858	-0.142199	-0.115103	-0.0879931	-0.0640094	-0.159497	0.0168929	-0.0349339	0.0109194	-0.207569	-0.0245325	-0.0594731	-0.148075	-0.0657126	-0.172812	-0.0988185	-0.198079	-0.229889	-0.209461	-0.140695	-0.200873	-0.265869	-0.176399	-0.0405187	-0.187835	-0.149878	0.00187785	-0.119268	-0.188974
GSE22196_HEALTHY_VS_OBESE_MOUSE_SKIN_GAMMADELTA_TCELL_UP	-0.216472	-0.0268504	-0.20786	-0.115784	0.0341378	0.0034427	0.115067	-0.0190878	-0.230302	0.0692637	0.0145585	0.226623	-0.278781	-0.0808934	-0.263537	0.124756	-0.289442	-0.210546	-0.293033	0.167064	-0.0136757	-0.0741757	-0.0685272	0.0857843	-0.0815713	-0.137078	0.098536	0.0292354	0.130568	-0.165184	-0.00855703	0.00204477	-0.228386	0.056515	0.00724012	0.0403227	-0.176425	-0.106408	0.00441376	-0.0323344	-0.135502	-0.0974818	-0.0996651	0.154116	-0.257957	0.0844635	0.0518166	-0.00839492	-0.0837303
GSE20152_SPHK1_KO_VS_WT_HTNFA_OVERXPRESS_ANKLE_DN	0.0315086	0.137976	-0.0379261	-0.0357693	0.122026	-0.142646	0.226253	-0.00353453	0.10401	0.120539	-0.117214	-0.141873	0.032634	0.0116841	0.0314053	0.113541	-0.0382927	0.131648	-0.0346289	0.0441857	0.213921	-0.102408	0.0906067	-0.10097	0.129792	-0.186241	0.107076	0.0507292	0.0972229	0.0215842	0.0821459	0.120024	0.0872741	0.0551317	-0.00854245	-0.00253831	0.0408145	0.0189256	0.0700051	0.0620514	-0.081878	-0.145107	-0.00688761	0.0217526	0.186106	0.157881	0.0476762	-0.00884353	0.0436859
GSE22033_UNTREATED_VS_MRL24_TREATED_MEF_UP	-0.0806715	-0.0463119	-0.200475	-0.0904579	0.0668295	-0.264419	-0.101854	-0.171495	-0.0524998	-0.151526	-0.213598	-0.125542	-0.0585083	-0.238928	-0.194118	-0.0894616	-0.102586	0.109289	-0.223434	0.0234739	0.153569	-0.162822	-0.15711	-0.132039	-0.0648729	-0.283504	-0.0696613	-0.0667531	-0.053446	-0.121032	-0.043798	-0.0697378	-0.0558355	0.0129991	-0.226828	-0.116991	-0.0247245	-0.162594	-0.00872134	-0.122055	-0.15357	-0.291452	-0.207131	-0.0925761	0.181717	0.0716485	0.0114765	-0.20585	-0.1484
GSE22033_UNTREATED_VS_MRL24_TREATED_MEF_DN	-0.00555426	-0.130993	0.061581	-0.0994793	-0.0387012	0.138959	0.156888	0.0431913	0.0628088	-0.016092	0.148861	0.23512	-0.0451542	-0.114692	-0.089894	0.074409	-0.0246056	0.122226	-0.0133398	0.144928	0.0691222	0.0545499	0.05741	0.133873	-0.0168394	-0.047821	-0.0227339	0.0185744	-0.0594232	-0.0502616	-0.0221745	-0.0121528	-0.0275108	0.0701974	0.0360306	0.0604593	0.0343483	0.00384323	0.125333	0.0947334	-0.149377	0.0609238	0.0220778	0.176288	-0.0531558	0.0995524	0.0831003	0.0416254	-0.0517114
GSE20500_RETINOIC_ACID_VS_RARA_ANTAGONIST_TREATED_CD4_TCELL_DN	-0.00519326	-0.0143678	0.205502	0.00798744	0.0856891	0.146838	0.0943306	0.123748	0.191893	0.101699	0.259168	0.233289	0.067223	-0.0416796	-0.00513714	0.199681	0.0115567	0.0394578	-0.049028	0.0915097	0.0656315	-0.0140272	0.100148	0.0906595	0.0835175	0.158865	0.0317611	0.0466705	0.0387884	-0.0705562	0.0739214	0.0187196	0.0219113	0.125544	-0.0559568	0.0949663	-0.054409	-0.0364991	0.0951625	-0.00870142	-0.0488311	-0.0775586	0.0445139	0.183443	-0.0249559	0.0702959	0.145231	0.140451	-0.0632548
GSE21033_3H_VS_24H_POLYIC_STIM_DC_DN	-0.302284	-0.225185	-0.200207	-0.266964	-0.138166	-0.212801	-0.108615	-0.189097	-0.214036	-0.253409	-0.267076	-0.287324	-0.148987	-0.194053	-0.236723	-0.0569173	-0.146618	0.104857	-0.274985	-0.178376	0.0073782	-0.219806	-0.129487	-0.0317499	-0.21291	-0.246906	-0.274597	-0.275723	-0.194782	-0.317587	-0.175772	-0.204091	-0.0744741	-0.101364	-0.286622	-0.13194	-0.0438745	-0.282543	0.145135	-0.135988	-0.273338	-0.27162	-0.33173	0.00375508	0.255058	0.115126	0.124246	-0.180044	-0.288145
GSE21033_1H_VS_24H_POLYIC_STIM_DC_DN	-0.197462	-0.144553	-0.303852	-0.230219	-0.113168	-0.11019	-0.224791	-0.0828121	-0.161806	-0.0481507	-0.0769032	0.0161017	-0.0623995	-0.098337	-0.159056	-0.0588384	-0.22788	-0.0393448	-0.197162	0.082614	-0.222433	-0.00108937	-0.137069	0.0210694	-0.161397	-0.332265	-0.138281	-0.164102	-0.0140069	-0.275865	-0.114592	-0.0505551	-0.13043	0.0247205	-0.200556	0.00697422	0.00992309	-0.038231	0.000944323	-0.0310062	-0.0433962	-0.103873	-0.0679318	0.111768	-0.0383467	-0.0639571	0.0506034	-0.0688064	-0.134209
GSE21033_3H_VS_12H_POLYIC_STIM_DC_UP	0.0841218	-0.130655	0.126521	-0.0473796	0.0164862	0.0226607	0.154534	0.145063	0.0798519	-0.0244657	0.0513795	0.130119	0.00489046	-0.172701	-0.0716108	0.0828425	-0.0146107	0.0769825	0.0365028	0.128476	0.130408	0.0277862	0.054623	0.0281846	0.0199611	-0.000698463	-0.0112108	-0.0443544	-0.105008	-0.105667	-0.0331597	-0.103318	0.142274	0.0448846	0.00118947	0.109401	-0.0967952	-0.0675491	-0.141941	0.0655764	-0.121687	-0.00178723	-0.0387588	0.166031	-0.0190112	0.0874971	0.111662	0.0741268	-0.0625467
GSE22935_UNSTIM_VS_24H_MBOVIS_BCG_STIM_MACROPHAGE_UP	-0.0883799	-0.103137	-0.0250944	-0.0173694	-0.0707971	-0.0701196	0.124432	0.0898597	-0.00534607	0.0288931	0.00247061	0.0771279	-0.0520881	0.0469027	-0.126036	-0.0387817	-0.21658	-0.19874	-0.12496	-0.13167	-0.0775711	-0.103718	-0.12331	-0.12743	-0.00955664	-0.0481151	0.0632283	0.0150307	0.02095	-0.0534306	0.00081263	0.0172382	-0.118446	-0.245594	-0.131669	-0.165187	-0.039151	-0.141848	-0.0223727	-0.135363	-0.140495	-0.131131	-0.0564377	-0.187908	-0.171662	-0.146263	-0.169716	0.0188342	-0.08785
GSE20754_WT_VS_TCF1_KO_MEMORY_CD8_TCELL_UP	-0.0794365	-0.0555146	0.221165	-0.0494532	0.0943326	0.0529287	0.00411571	0.129861	0.177271	0.0482154	0.242999	0.202696	0.124599	-0.0925459	-0.0072561	0.0200057	-0.0508146	-0.0794371	-0.0286006	-0.00783872	-0.107234	-0.0328747	-0.134458	0.0242544	0.0832871	0.179966	0.130026	0.0335458	0.0547888	-0.127261	-0.039392	-0.0218232	-0.11751	-0.0286335	-0.026436	-0.0935824	-0.00115827	-0.0596844	0.0751283	-0.0980969	-0.174382	0.0540021	0.0758889	0.0935503	0.0359791	-0.0504971	-0.0110575	0.249411	-0.0293018
GSE22103_UNSTIM_VS_GMCSF_AND_IFNG_STIM_NEUTROPHIL_UP	0.135004	0.188832	0.0988696	0.0278893	0.212907	-0.166186	0.0902357	0.0918685	0.123253	0.208907	0.118728	0.142711	0.112926	0.112552	0.162259	0.168455	0.0125797	0.0646576	0.0948523	0.0615978	0.136465	0.0114737	0.0921286	0.0721249	0.237059	0.00136564	0.17607	0.162346	0.234841	0.160862	0.246706	0.22125	0.0952248	0.048393	0.0358446	0.0243951	0.0822644	0.00230781	0.00644114	0.0838284	0.0406246	0.0852765	0.189306	-0.0230534	-0.0478226	-0.00471412	0.072113	0.178275	0.165977
GSE16385_MONOCYTE_VS_12H_ROSIGLITAZONE_IL4_TREATED_MACROPHAGE_UP	0.0952997	-0.0745631	0.0349483	-0.00213691	0.0326612	-0.0819101	0.00704664	-0.00682055	0.127295	-0.0610436	0.0941064	-0.00501227	0.247634	0.0255478	0.103172	0.123304	0.164826	0.217414	0.079495	0.259267	0.150585	0.18107	0.141696	0.134674	0.0846957	-0.0955958	-0.0218125	-0.127121	-0.0469741	-0.117608	-0.0452445	-0.0382759	0.0912372	0.170907	0.127759	0.217839	0.278725	0.105735	0.14936	0.2052	0.164459	0.158148	0.098709	0.279151	0.204709	0.0550977	0.268619	0.147746	0.0584675
GSE16385_MONOCYTE_VS_12H_ROSIGLITAZONE_IL4_TREATED_MACROPHAGE_DN	-0.0901371	-0.0545421	-0.058332	-0.149299	0.0809908	-0.157668	0.0119042	-0.046746	0.0223389	-0.022527	0.0765742	0.100488	-0.0985789	-0.196609	-0.128078	0.0872612	-0.107253	0.0788878	-0.101978	-0.00787963	0.0205704	-0.119228	0.0130359	-0.0816636	-0.0567358	-0.168572	-0.0501929	-0.0332614	-0.024739	-0.099451	-0.0636993	-0.00394682	0.0723104	-0.00832457	-0.113828	-0.0337834	0.0318653	-0.116182	0.148781	-0.0319905	-0.17876	-0.0861156	-0.108149	0.0877389	0.0523097	-0.0304171	0.0488541	0.0355773	-0.0919181
GSE25123_CTRL_VS_IL4_AND_ROSIGLITAZONE_STIM_MACROPHAGE_UP	-0.111012	-0.101115	-0.0735112	-0.145429	0.0397968	-0.0534281	0.0759874	0.0132573	0.0306098	-0.0776964	0.0661064	0.161217	-0.121123	-0.130835	-0.02618	0.142902	-0.0777413	0.115789	-0.0372506	0.138216	0.0815366	-0.109503	-0.0194914	-0.158008	-0.174486	-0.00256071	-0.0213489	-0.011579	-0.0641176	-0.0242404	-0.0662164	-0.136056	0.0490377	0.127628	-0.0786417	0.0604257	-0.057073	-0.129975	0.0188482	0.0240635	-0.161979	-0.131916	-0.0704401	0.166075	0.00883524	0.0105232	0.22671	0.00379856	-0.127273
GSE16385_UNTREATED_VS_12H_ROSIGLITAZONE_IL4_TREATED_MACROPHAGE_DN	0.134576	0.0840105	-0.0188732	0.0923415	-0.0490947	-0.0459516	0.0235304	-0.00700318	0.131089	0.00663563	0.083815	-0.0387629	0.193431	0.102377	0.212931	0.127105	0.211325	0.148266	0.255526	0.16491	0.148917	0.173396	0.255438	0.184033	0.0789272	-0.0667251	-0.0360731	-0.0277359	0.00892144	-0.0193748	0.0883621	0.12266	0.196646	0.174898	0.249691	0.250513	0.215334	0.26432	0.099943	0.219816	0.139665	0.209089	0.134579	0.0764779	0.196824	0.14626	0.0339753	0.0927596	0.0753286
GSE16385_MONOCYTE_VS_12H_ROSIGLITAZONE_IFNG_TNF_TREATED_MACROPHAGE_DN	0.113365	0.0915362	0.0838195	0.0589313	0.109052	-0.0778076	-0.128846	0.131845	0.16451	0.0525029	0.201675	0.14908	0.202389	-0.0246155	0.0938387	-0.0712996	-0.0818015	-0.00984353	0.0293775	0.0509306	-0.13236	0.0360699	-0.0741082	0.0385797	0.108369	-0.0945054	0.170535	0.0926626	0.114195	0.0406617	0.0365387	0.12347	-0.0203914	0.0828912	0.00593648	0.00388383	0.10504	0.0423642	0.0186526	0.00410142	0.00500271	0.167405	0.0591331	0.113439	-0.119186	-0.0451239	0.00542091	0.168877	-0.00696183
GSE25123_CTRL_VS_IL4_AND_ROSIGLITAZONE_STIM_PPARG_KO_MACROPHAGE_DN	0.0744601	-0.115843	-0.031764	-0.0646804	-0.124396	0.00689411	-0.0013788	0.0624998	0.0363196	-0.0665694	-0.0137119	-0.0569324	0.0590174	-0.0482448	0.0171261	-0.0504637	0.0679694	0.0814973	0.0413585	0.0705275	0.0826556	-0.0114238	0.0353735	0.0208631	-0.0611375	-0.0445235	0.0429534	-0.0334042	-0.0880702	0.0883459	-0.0391302	-0.131469	0.0322691	-0.0344065	0.0505094	0.00928747	0.0313455	-0.0309336	-0.119135	0.0494159	-0.00759996	-0.0118212	-0.0653315	0.0459903	-0.129662	-0.0343466	-0.0219087	-0.0424787	0.00517758
GSE16385_IFNG_TNF_VS_UNSTIM_MACROPHAGE_ROSIGLITAZONE_TREATED_UP	-0.104673	-0.120336	-0.032185	-0.128099	0.0323402	-0.0605056	0.141561	-0.108096	9.44685e-05	-0.0483243	-0.104897	0.0675416	-0.0992878	-0.0426312	-0.0634305	0.131499	0.0175693	-0.00306761	-0.153891	0.204948	0.213119	-0.0771777	0.121861	-0.0196237	-0.111807	-0.0352415	-0.0688268	-0.017011	-0.0258527	-0.137154	-0.0424359	-0.0451244	-0.0359249	0.211044	0.106044	-0.0225784	0.0408638	-0.0138664	0.155474	-0.00177694	-0.125904	-0.121051	-0.0507475	0.128964	0.00169671	0.111868	0.132189	0.0717287	0.0011649
GSE17301_CTRL_VS_48H_ACD3_ACD28_IFNA5_STIM_CD8_TCELL_UP	-0.181997	0.00687479	-0.194063	-0.269417	-0.0484328	-0.0242882	0.0221688	-0.0273476	-0.144177	0.0740631	0.168174	0.252588	-0.0288669	0.0624692	-0.0621277	-0.0228051	-0.130214	-0.101495	-0.0378383	0.070796	-0.0576768	0.151075	0.034326	0.148277	-0.162004	-0.0519563	-0.108265	-0.00643533	-0.066827	-0.121582	-0.0120668	-0.00849575	-0.144552	-0.100053	0.0881474	0.0142057	-0.00584418	0.084259	-0.12811	0.0969344	0.125364	0.217723	0.0791787	0.103483	-0.183644	-0.0413058	-0.045769	0.181406	0.0902839
GSE24726_WT_VS_E2_2_KO_PDC_DN	-0.287644	-0.131999	-0.128623	-0.259848	-0.0204365	-0.0448692	0.0399845	0.0104621	-0.146063	-0.0109504	-0.00257955	0.121709	-0.258612	-0.201885	-0.312879	0.00688426	-0.187717	-0.0421924	-0.166175	0.0577109	-0.0321671	-0.108244	-0.0817979	0.0525402	-0.0614436	-0.155694	-0.183461	-0.111308	0.00935384	-0.211399	-0.0701401	-0.0541686	-0.114209	0.0939663	-0.171577	-0.0282693	-0.0161065	-0.134444	0.224953	-0.114646	-0.159051	-0.0987636	-0.0656776	0.0703071	0.0405319	0.0563798	0.249635	-0.0940765	-0.096429
GSE24726_WT_VS_E2_2_KO_PDC_DAY4_POST_DELETION_UP	-0.304975	-0.131049	-0.282821	-0.320475	0.114254	-0.186954	-0.177727	-0.234743	-0.213019	0.0935468	0.0479995	0.174365	-0.195597	-0.147131	-0.273241	-0.042043	-0.207421	-0.0347539	-0.216398	0.0147608	-0.0259101	-0.0137693	-0.123948	0.158568	0.0481077	-0.255958	-0.200758	-0.0862211	0.0685408	-0.278596	-0.0383883	-0.0187506	-0.165595	-0.0471715	-0.15721	-0.0432853	0.0291412	-0.0737908	0.0522234	-0.0384533	-0.0557701	-0.0667584	-0.137049	0.00665075	0.0569158	-0.0176117	0.092486	0.0416838	-0.0295984
GSE23398_WT_VS_IL2_KO_CD4_TCELL_SCURFY_MOUSE_UP	-0.162226	-0.0551124	-0.145783	-0.0979613	0.0643431	-0.0803138	-0.00160764	-0.0785189	-0.0591664	0.0273658	-0.0506206	0.0833571	-0.2327	-0.236345	-0.212897	-0.10135	-0.248818	-0.0652537	-0.138971	0.036829	-0.0776193	-0.126911	-0.115574	0.0561259	-0.00777455	-0.17933	0.0208575	-0.0374645	0.0479606	-0.0707714	-0.0400352	-0.0864174	-0.0357172	0.124197	-0.12121	0.0255119	-0.0971956	-0.0923974	0.00731736	0.00950839	-0.141223	-0.0534579	-0.0801894	-0.0220547	0.0309441	0.16295	0.0227751	0.0143095	-0.0910901
GSE22443_IL2_VS_IL12_TREATED_ACT_CD8_TCELL_DN	-0.0317259	-0.0334303	-0.131253	-0.0417803	-0.082703	-0.127269	-0.197643	-0.0795154	-0.0655068	-0.0576332	-0.0474023	0.0407526	-0.042599	-0.109375	-0.0481299	0.0423551	-0.155563	0.135132	-0.0602249	0.18952	0.0386237	-0.042397	-0.113017	-0.030258	-0.131087	-0.13015	0.0616372	-0.0294356	0.000901395	-0.116309	-0.0542321	-0.0409518	-0.0612408	0.16647	-0.171419	0.0172441	-0.039207	-0.0752174	0.0443755	-0.0545502	-0.0413411	-0.081318	-0.0305082	0.203187	-0.00480094	0.0787891	0.00526755	-0.0154564	-0.115891
GSE27896_HDAC6_KO_VS_WT_TREG_UP	0.0414281	-0.130099	0.0318242	-0.0646563	-0.0499504	0.103786	-0.0558788	0.172446	0.0598777	0.0206701	0.14643	0.192047	-0.123471	-0.0260646	-0.0967706	-0.124742	-0.115614	-0.217978	-0.0180881	0.125805	-0.0706333	-0.099575	-0.1846	-0.152833	-0.119956	0.115321	-0.010001	-0.0289075	-0.0819655	-0.0365222	-0.0319527	-0.199459	-0.0938708	-0.169015	-0.0965316	-0.133964	-0.256728	-0.0482084	-0.24489	-0.0855799	-0.199651	-0.0524433	0.0582666	0.119756	-0.304939	-0.227848	-0.0638452	0.064334	-0.0802996
GSE28783_ANTI_MIR33_VS_UNTREATED_ATHEROSCLEROSIS_MACROPHAGE_UP	-0.0059834	0.0135209	0.0382188	0.0196096	-0.0461072	0.116458	-0.0888764	0.0219509	-0.0436662	-0.126602	-0.00130759	0.016601	-0.0729624	-0.0527447	-0.0226793	-0.0732841	-0.116592	-0.103229	-0.076376	0.101931	-0.0650694	-0.036289	-0.119014	0.00710084	-0.027206	0.0463754	0.0268243	0.0166579	-0.086007	0.00246625	-0.0403213	-0.141353	-0.032382	-0.137538	-0.00859532	-0.0377489	-0.11583	-0.0934489	-0.0636709	-0.0195423	-0.0228671	-0.0454076	-0.0427406	0.0845754	-0.119	-0.0718983	-0.0421042	-0.00617125	-0.0124235
GSE29949_CD8_NEG_DC_SPLEEN_VS_MONOCYTE_BONE_MARROW_UP	-0.0251669	-0.0559885	-0.0523956	-0.00563743	0.0400248	-0.00841259	-0.0619163	0.0371902	0.0226105	0.0433069	0.0848001	0.149115	-0.0349858	-0.114002	-0.028568	0.000385855	-0.0925327	0.0157521	0.00810072	0.0999303	-0.0404657	-0.053167	-0.0705976	0.0706251	-0.0425384	-0.123667	-0.0386933	-0.0520217	-0.0382961	-0.0304915	-0.0585257	-0.0642044	0.00928818	-0.112591	-0.0780785	-0.124186	-0.0245288	-0.0313254	-0.0455127	0.03282	-0.0335288	-0.0388807	-0.0397254	0.0705555	-0.0980013	0.0601285	0.00513383	0.0683565	-0.00258082
GSE31622_WT_VS_KLF3_KO_BCELL_DN	-0.239508	-0.203367	-0.0946186	-0.134441	-0.064169	-0.0424968	-0.133155	-0.0470227	-0.0769252	-0.115409	-0.151791	0.0223477	-0.202261	-0.218244	-0.277112	0.0458679	-0.228842	-0.168684	-0.293805	-0.0336037	-0.0897245	-0.298211	-0.266877	-0.161295	-0.140781	-0.0330586	-0.10587	-0.0894638	-0.082168	-0.15127	-0.0981724	-0.148707	-0.0870152	-0.0108871	-0.33127	-0.283151	-0.288279	-0.261318	-0.153702	-0.23654	-0.344717	-0.288359	-0.197991	-0.0570439	-0.0833535	-0.253002	-0.0183985	-0.159176	-0.247821
GSE29164_UNTREATED_VS_CD8_TCELL_AND_IL12_TREATED_MELANOMA_DAY3_UP	-0.119901	-0.158679	-0.16323	-0.138725	-0.0161252	-0.109	0.231236	-0.0277489	-0.0324543	0.00786796	-0.0638601	0.0137059	-0.184195	-0.149013	-0.174159	-0.0303195	-0.126604	-0.0234205	-0.106698	-0.107179	-0.0139301	-0.0826183	0.0431571	-0.12323	-0.0621886	-0.225422	-0.154961	-0.0278596	-0.0550712	0.0291444	-0.137976	-0.142289	-0.0798629	-0.111682	-0.116741	-0.0572922	-0.150554	-0.0889471	-0.123531	-0.0743149	-0.0327021	-0.171821	-0.100196	-0.11816	-0.0209535	-0.0606828	-0.149004	-0.0476257	-0.00402603
GSE32164_RESTING_DIFFERENTIATED_VS_CMYC_INHIBITED_MACROPHAGE_DN	-0.195377	-0.262685	-0.205164	-0.217688	-0.179555	-0.117145	-0.0650418	-0.130247	-0.108213	-0.0618158	-0.175228	0.0958631	-0.246518	-0.212131	-0.187539	0.0351345	-0.151002	-0.0261607	-0.210128	0.219225	0.00988106	-0.168706	-0.126786	-0.0802301	-0.157177	-0.179904	-0.0409038	-0.0972973	-0.048633	-0.128673	-0.213142	-0.17242	-0.0553384	0.151721	-0.144536	0.123086	-0.128304	-0.14463	0.0749102	0.0851591	-0.0888579	-0.175154	-0.147842	0.353879	-0.0352769	0.0516597	0.22329	-0.16257	-0.148707
GSE26890_CXCR1_NEG_VS_POS_EFFECTOR_CD8_TCELL_DN	-0.0738529	0.0782863	0.0384219	0.0730701	0.0749403	-0.0261002	0.0652356	0.112918	-0.0108121	-0.073433	0.0324914	0.0605268	-0.188413	0.0315707	-0.147371	0.0348165	-0.174456	-0.0345727	-0.0833218	-0.0140806	0.0513194	-0.0462123	-0.116524	-0.0277065	-0.0220507	-0.027149	0.0752249	0.0466476	0.012266	0.0127012	-0.00883035	-0.0364456	-0.0292009	-0.0705349	-0.174548	-0.0743354	-0.0870409	-0.176579	-0.00655771	-0.0458792	-0.153824	-0.10328	0.028685	-0.0754066	-0.0828789	-0.0567941	-0.049044	-0.0352545	-0.00897814
GSE26030_TH1_VS_TH17_DAY15_POST_POLARIZATION_DN	-0.0249826	-0.0324956	-0.0982459	-0.149496	-0.0431011	0.0858525	-0.148746	-0.0675769	-0.102163	0.0560448	0.126501	0.207534	-0.160152	-0.016527	-0.188571	-0.0173965	-0.116024	-0.0263252	-0.0771582	0.175467	-0.129681	0.134349	-0.0617477	0.190843	-0.150175	-0.113807	-0.0132091	-0.022096	0.00984585	-0.10835	-0.112462	0.0316621	-0.101272	0.109655	0.0779805	0.093364	-0.0133767	0.0736293	0.0161953	0.0223566	0.0480428	0.132547	0.0388757	0.118669	-0.102898	0.000795051	0.114515	0.046522	-0.00939137
GSE26030_UNSTIM_VS_RESTIM_TH1_DAY15_POST_POLARIZATION_DN	-0.128099	-0.178584	-0.0962316	-0.200153	-0.0933009	-0.0454805	-0.0430002	0.0856041	-0.127954	0.0693941	0.0421827	0.0288153	-0.138316	-0.121005	-0.100969	0.116368	-0.244098	-0.116763	-0.134324	0.0213522	-0.0715733	-0.0822352	-0.205454	-0.0479624	-0.0282373	-0.113576	-0.0511212	0.040717	-0.00449841	-0.163273	-0.0799212	-0.112184	-0.127656	0.0190481	-0.127821	-0.168291	-0.141061	-0.134898	-0.0661413	-0.0248467	-0.112324	-0.140022	-0.0795516	0.050962	-0.0619438	0.00552096	-0.0698468	-0.10385	-0.236586
GSE26030_UNSTIM_VS_RESTIM_TH17_DAY5_POST_POLARIZATION_DN	-0.18053	0.0287215	0.0277409	-0.199765	0.194295	0.0432389	-0.0983331	0.113243	-0.134511	0.110594	0.122047	0.314872	-0.185446	-0.144871	-0.28028	-0.0592976	-0.183483	-0.0838102	-0.19084	-0.070382	-0.0831722	-0.0665874	-0.22965	0.164852	0.118284	-0.0194694	0.052613	0.125484	0.160771	-0.122231	0.0633812	0.0106	-0.124593	-0.0350035	-0.19023	-0.0131533	-0.0904959	-0.104408	0.123113	-0.073436	-0.0573543	-0.0458936	0.0922921	0.0659439	-0.0867519	-0.145382	0.0630317	0.107012	-0.0747458
GSE27859_DC_VS_CD11C_INT_F480_INT_DC_UP	-0.261534	-0.0765361	-0.173923	-0.18398	-0.0733449	-0.160825	-0.014848	-0.0231484	-0.120761	-0.01049	0.0591053	0.0212132	-0.197407	-0.150611	-0.213312	-0.105051	-0.205571	-0.226088	-0.188039	-0.13129	-0.235095	-0.0911687	-0.124458	-0.0958301	-0.13506	-0.0787443	-0.0873832	0.000596766	-0.00786499	-0.162209	-0.0463688	-0.0237983	-0.23671	-0.156956	-0.189277	-0.140561	-0.107195	-0.159215	-0.181971	-0.197368	-0.0831102	-0.165172	-0.0793611	0.0256802	-0.186391	-0.308498	-0.147632	-0.0841052	-0.0215331
GSE32986_CURDLAN_LOWDOSE_VS_CURDLAN_HIGHDOSE_STIM_DC_DN	-0.0478486	-0.289977	-0.0951094	-0.147332	-0.10779	0.100225	-0.049609	0.0718859	0.194398	0.037657	0.25189	0.238598	-0.0691557	-0.207687	-0.200291	0.0437566	-0.0208588	0.080843	-0.0486871	0.287054	0.0537426	0.0559881	-0.0252917	0.156073	-0.0559632	-0.149826	-0.023236	-0.101012	-0.132454	-0.24635	-0.232214	-0.200647	-0.0170935	0.139911	0.0362422	0.0457318	0.0410344	-0.0878211	0.186143	0.0320575	-0.129623	-0.0299814	-0.0751715	0.349902	-0.0359902	0.109553	0.198067	0.089198	-0.146669
GSE34156_UNTREATED_VS_6H_NOD2_LIGAND_TREATED_MONOCYTE_DN	0.0155122	-0.0404969	0.00358862	-0.1725	-0.0292551	0.131354	0.103823	0.0175993	0.0753181	0.00347214	0.181648	0.276404	-0.0386772	0.0525306	0.0338981	0.0985309	-0.197608	-0.129533	-0.0678826	0.116472	-0.0785292	0.0716336	0.0480771	0.0973483	-0.136713	0.0253702	0.136672	-0.0431598	0.0282605	-0.0408717	-0.0511853	-0.112882	-0.117529	0.201605	0.208645	0.0876724	-0.0173288	-0.123952	0.0565326	0.0347453	0.0316507	0.0488412	0.0780461	0.179743	-0.173616	0.118699	0.147348	0.125352	-0.135329
GSE34156_NOD2_LIGAND_VS_TLR1_TLR2_LIGAND_6H_TREATED_MONOCYTE_DN	-0.0744726	-0.0460089	-0.19732	-0.293481	-0.0353529	0.213499	-0.00860874	0.0352514	-0.159413	0.233227	0.294713	0.396923	-0.337324	-0.135168	-0.258695	0.0820827	-0.223129	-0.204933	-0.318666	0.030705	-0.220754	-0.0261283	-0.133059	0.292102	0.0397439	-0.229544	-0.0457064	0.128298	0.184694	-0.13821	0.0117738	0.0446483	-0.18651	0.113927	-0.0636409	-0.245111	0.123461	-0.0957658	0.148747	-0.073261	-0.0047265	0.0861867	-0.0856006	-0.0991151	-0.263925	-0.106164	0.0535973	0.159803	0.0525818
GSE34156_NOD2_LIGAND_VS_TLR1_TLR2_LIGAND_6H_TREATED_MONOCYTE_UP	-0.132373	-0.0396194	0.0780451	-0.0432604	-0.0128754	-0.043959	0.189269	-0.0193193	0.0695106	-0.00694721	0.0845708	0.258252	-0.217496	-0.050516	-0.125184	0.0140713	-0.244104	-0.234058	-0.154446	0.100675	-0.0502091	-0.105175	-0.0712682	-0.17477	-0.023294	0.125388	0.11446	0.0240394	0.0307955	-0.022092	-0.0755915	-0.0140872	-0.0937395	0.210775	0.125767	-0.0202733	-0.169818	-0.28007	-0.0551009	-0.114221	-0.100987	-0.0957421	-0.0295037	0.00999413	-0.162248	0.151481	0.160673	-0.029144	-0.262365
GSE30971_WBP7_HET_VS_KO_MACROPHAGE_2H_LPS_STIM_UP	-0.124375	-0.118407	-0.221119	-0.27173	0.0160057	-0.0218489	0.0409793	-0.0807172	-0.102779	0.156904	0.252149	0.367104	-0.130291	-0.167073	-0.224164	0.114257	-0.0504126	0.153235	-0.195514	0.243322	-0.112248	0.0747188	0.0303243	0.362357	-0.164571	-0.171202	-0.13078	-0.062341	0.0679042	-0.220814	-0.105195	-0.13127	-0.183301	0.154413	0.0605269	0.125704	0.240989	0.0208552	0.280853	0.129726	0.196951	0.11733	-0.0445061	0.234476	-0.158776	-0.0183403	0.144569	0.0820584	0.0340709
GSE36888_STAT5_AB_KNOCKIN_VS_WT_TCELL_IL2_TREATED_6H_UP	-0.081062	-0.0328301	-0.104672	-0.0784111	-0.0283342	0.0123533	0.0197473	-0.00498887	-0.124391	-0.00982761	-0.0409064	0.128777	-0.0327932	-0.013936	-0.0310415	-0.0163437	-0.00634004	0.002317	-0.0689038	0.123916	-0.0281706	-0.0149055	-0.0591818	0.0427418	0.00572947	-0.0817912	-0.038911	0.026718	0.0205427	-0.130134	0.00406165	0.0202299	-0.062077	0.0513724	0.0301534	0.0119899	-0.104859	-0.0161844	0.0649115	0.111673	0.0683276	-0.0751752	-0.0363883	0.0792657	-0.0863922	0.00557703	0.144826	0.00935271	-0.163418
GSE34515_CD16_NEG_VS_POS_MONOCYTE_UP	-0.189357	-0.0722253	-0.147889	-0.138049	-0.0344239	-0.0402744	-0.149601	-0.131792	-0.253472	-0.137205	-0.0773773	-0.163216	-0.196301	-0.165669	-0.267598	-0.110556	-0.220625	-0.210225	-0.186203	-0.0970964	-0.193769	-0.0882564	-0.278985	-0.138039	-0.110419	-0.148586	-0.0824882	-0.12285	-0.00165676	-0.167131	-0.14488	-0.089603	-0.116112	-0.129191	-0.308343	-0.118283	-0.173441	-0.208216	-0.0227026	-0.165372	-0.147203	-0.149396	-0.0875952	-0.139087	-0.123151	-0.161777	-0.131188	-0.137479	-0.194429
GSE36009_UNSTIM_VS_LPS_STIM_NLRP10_KO_DC_UP	-0.17424	-0.050311	-0.0553947	-0.102198	-0.0228407	-0.112918	-0.0327649	-0.067934	-0.156827	-0.0379319	-0.00803234	0.00433648	-0.0639057	-0.117989	-0.0861494	-0.0729716	-0.160865	-0.0660289	-0.111267	-0.0747693	-0.0242155	-0.0377671	-0.128523	-0.0446805	0.0429714	-0.241083	-0.0283805	-0.0256113	0.0426559	-0.172908	0.0128412	-0.0437225	-0.0201672	-0.0110812	-0.0841683	-0.11467	0.0323329	-0.119638	-0.0374665	-0.0315888	-0.115776	-0.0838968	-0.107717	-0.108572	-0.0793491	-0.0544094	-0.0295248	-0.0557935	-0.0931463
GSE37605_C57BL6_VS_NOD_FOXP3_IRES_GFP_TCONV_DN	0.0260751	0.0610132	-0.0176081	-0.0601204	0.0167972	0.00342916	-0.0324162	0.0173333	0.0367128	0.0780947	0.175377	0.137412	0.0273625	-0.0487001	-0.0308748	0.14261	-0.129083	-0.015188	-0.0914363	0.144635	-0.0549427	-0.0105128	0.0121367	0.0633082	0.0808587	0.0531992	0.0454512	0.036799	0.121769	-0.021365	-0.0124239	0.0236184	-0.0772412	0.177419	-0.0920295	0.121416	-0.0170566	-0.109002	0.0621837	-0.0224509	-0.0373412	-0.0299297	-0.0936102	0.167391	0.0885773	0.0550125	0.110174	0.112803	0.031321
GSE37301_MULTIPOTENT_PROGENITOR_VS_PRO_BCELL_UP	0.0725853	-0.0831922	-0.113939	-0.0940017	0.0150231	0.165717	-0.03265	0.0659783	0.027977	-0.140151	-0.00898634	0.0454241	0.0153114	-0.0764503	-0.036754	0.0750476	0.0648875	0.143526	0.0745715	0.134082	0.14136	0.00980198	0.0265791	0.105849	-0.195893	-0.170855	0.0515485	0.0111552	-0.150568	-0.088574	-0.121852	-0.153351	0.0505554	0.0783519	-0.0148979	0.0658839	0.00616266	0.0189858	-0.0136266	0.0612279	-0.0480261	-0.0289579	-0.121348	0.10864	0.0193486	0.0760654	0.117043	-0.0190949	-0.0200083
GSE37301_MULTIPOTENT_PROGENITOR_VS_GRAN_MONO_PROGENITOR_DN	-0.165747	-0.110658	-0.0713799	-0.172899	-0.096807	-0.0465167	0.049267	0.0121267	0.0522459	-0.0822791	0.102557	0.183429	-0.229117	-0.227004	-0.165098	0.0167459	-0.253846	-0.184287	-0.167458	0.122721	-0.0831935	-0.176855	-0.176098	-0.140577	-0.106467	-0.0494329	-0.0490684	-0.0161443	-0.115249	-0.178502	-0.259044	-0.109721	-0.124054	0.099686	0.0227891	-0.0155209	-0.189139	-0.203661	-0.0898826	-0.130495	-0.158438	0.00721681	-0.126391	0.0985554	-0.16229	0.017351	0.120789	-0.00200368	-0.224598
GSE32255_UNSTIM_VS_4H_LPS_STIM_DC_DN	-0.0713108	-0.0419836	-0.142843	-0.168127	0.0182071	0.00740956	-0.0326949	0.0324475	-0.0533473	0.0500349	0.0829745	0.0899963	-0.164695	-0.071565	-0.187474	-0.048577	-0.262741	-0.136317	-0.156646	0.0114824	-0.119907	-0.0848984	-0.134697	-0.0164957	-0.127529	-0.058465	-0.165722	-0.0295186	0.0144492	-0.0961315	-0.0772357	-0.0075145	-0.125676	-0.072202	-0.161836	-0.0786156	-0.0725606	-0.0677206	-0.0732089	-0.0670191	-0.13147	-0.0360385	-0.0960839	0.0169669	-0.0298416	-0.16186	-0.0906231	-0.0193201	-0.0603261
GSE32255_UNSTIM_VS_4H_LPS_STIM_DC_UP	0.127992	-0.0730692	0.00445341	0.0238724	-0.0979871	0.136973	0.0176964	0.0793526	0.0716066	0.0493303	0.206115	0.270715	0.0148107	-0.0506847	-0.0535414	-0.0246539	0.108518	0.12702	0.0673867	0.283757	-0.0611601	0.179856	0.0435955	0.198421	-0.0645473	0.0933789	0.136763	0.0917664	0.0231476	0.0361079	-0.0894078	-0.0641517	0.0982524	0.0758044	0.21456	0.268304	0.134609	0.162944	0.120127	0.221517	0.200526	0.228398	0.0577041	0.350449	-0.122521	0.190031	0.111036	0.168493	0.0763529
GSE37534_UNTREATED_VS_PIOGLITAZONE_TREATED_CD4_TCELL_PPARG1_AND_FOXP3_TRASDUCED_DN	-0.30704	-0.198784	-0.0413205	-0.217314	0.00412293	-0.0877699	0.181068	-0.120196	-0.187614	-0.0635722	-0.0597518	0.203284	-0.377659	-0.0549128	-0.243642	-0.00387301	-0.307759	-0.279704	-0.3463	0.27078	0.00140026	-0.266943	-0.068178	-0.0947089	-0.0608683	0.026999	0.0314006	-0.0551157	0.0681692	-0.216245	-0.0920368	-0.0636322	-0.288907	0.411271	0.183497	-0.0674273	-0.338025	-0.299444	-0.115288	-0.156602	-0.146332	-0.185856	-0.0916039	0.105508	-0.201679	0.3676	0.140376	0.133302	-0.241201
GSE37534_UNTREATED_VS_ROSIGLITAZONE_TREATED_CD4_TCELL_PPARG1_AND_FOXP3_TRASDUCED_DN	-0.163458	-0.0568358	-0.00306603	-0.212381	-0.0189729	-0.119956	0.0801467	0.00216365	-0.0368084	0.0833798	0.207034	0.299998	-0.266419	-0.0604496	-0.206291	-0.141011	-0.242232	-0.16038	-0.124623	0.174417	-0.064139	-0.0322602	0.0316501	0.177126	0.128237	-0.0185897	0.0975091	0.0711789	0.146692	-0.176273	0.00186739	-0.0914824	-0.108533	0.279981	0.213211	0.100979	-0.148291	-0.119099	-0.0548936	0.0600092	0.062222	0.0815586	0.135555	0.253368	-0.173919	0.209139	0.102766	0.309174	-0.065468
GSE37532_WT_VS_PPARG_KO_LN_TCONV_DN	-0.0529866	-0.144656	-0.170951	-0.196993	-0.00617862	-0.110929	-0.0368225	-0.121995	-0.0311269	0.0419497	0.0903673	0.238302	-0.158889	-0.0678947	-0.178034	0.190322	-0.112316	0.0621785	-0.168481	0.248098	0.115737	0.0480709	0.0286335	0.241413	-0.000595009	-0.225801	-0.0722727	-0.0876411	0.0303321	-0.122867	-0.0286884	-0.0114184	-0.0430834	0.233591	-0.0866851	0.12396	0.0147362	-0.00762604	0.229204	0.232649	0.115145	-0.0586039	-0.0927135	0.300634	0.0335785	0.204032	0.297696	0.0329163	-0.0436665
GSE38697_LIGHT_ZONE_VS_DARK_ZONE_BCELL_UP	0.0551899	0.229562	0.00909748	0.0378554	0.216997	0.0582857	0.146673	0.102476	0.143699	0.214368	0.241475	0.159029	0.167258	0.152301	0.102913	0.0846165	0.151873	0.144162	0.251187	0.150585	0.0396197	0.253456	0.262915	0.309934	0.103408	0.0187121	0.062286	0.0678116	0.160276	-0.0193965	0.200002	0.208258	0.144789	0.0943999	0.276452	0.247142	0.26198	0.258646	0.0447405	0.319516	0.255178	0.34124	0.202226	0.146794	0.098185	0.0535453	0.158842	0.283718	0.198378
GSE38681_WT_VS_LYL1_KO_LYMPHOID_PRIMED_MULTIPOTENT_PROGENITOR_DN	-0.160535	-0.072549	-0.0715134	-0.177096	-0.101638	-0.107485	0.356395	-0.0737654	0.000404842	0.0170815	0.0406033	0.239095	-0.194671	-0.113005	-0.237894	0.194762	-0.184022	-0.0621841	-0.224222	0.317571	0.0748069	-0.148093	0.0897154	-0.0509108	-0.0713884	-0.0193893	0.0906088	0.0189441	0.113147	-0.229234	-0.151412	-0.133099	-0.143168	0.318692	0.285165	0.115719	-0.210401	-0.243263	0.0378075	-0.0065825	-0.122351	-0.0853885	-0.148173	0.236106	-0.118487	0.316742	0.265301	0.0474673	-0.295937
GSE36527_CD69_NEG_VS_POS_TREG_CD62L_LOS_KLRG1_NEG_DN	-0.1216	0.127769	0.0632392	0.0503516	0.0964129	-0.186945	0.0817259	0.162172	0.0118563	0.0400167	-0.105062	0.074892	-0.176955	-0.0636316	-0.176458	-0.0265231	-0.303508	-0.189794	-0.222206	-0.168264	-0.0519807	-0.288383	-0.209036	-0.324908	0.118759	0.0166156	0.132264	0.145816	0.0918698	0.0977992	0.128972	0.0911452	-0.231422	-0.034681	-0.326546	-0.247574	-0.309783	-0.242799	-0.229998	-0.242418	-0.284676	-0.371154	-0.0197597	-0.200913	0.0467309	-0.168896	-0.14486	-0.119266	-0.109846
GSE36527_CD69_NEG_VS_POS_TREG_CD62L_LOS_KLRG1_NEG_UP	-0.0404732	-0.0698216	0.0772059	-0.0970935	-0.0969892	-0.0898996	0.294712	-0.0583411	0.0516769	-0.0392055	0.0236519	0.246739	-0.150838	-0.100793	-0.130701	0.227183	-0.119917	-0.0574561	-0.143445	0.319092	0.217455	-0.149798	0.183409	-0.0323005	-0.0468476	0.0637049	0.145653	0.0900936	0.0499683	-0.0654174	-0.101705	-0.0855339	-0.0591058	0.37426	0.316796	0.23361	-0.126845	-0.215643	0.107245	0.121282	-0.0799705	-0.0429967	-0.155113	0.29292	-0.0319364	0.368588	0.293019	0.0995201	-0.241496
GSE33162_HDAC3_KO_VS_HDAC3_KO_4H_LPS_STIM_MACROPHAGE_UP	0.218852	0.135525	0.0427342	0.0688031	0.154205	-0.0450423	0.221092	0.137705	0.243677	0.113397	0.158495	0.232456	0.283321	0.0984257	0.201889	0.226053	0.202209	0.142837	0.103714	0.254978	0.26008	0.093248	0.242261	0.00155059	0.140186	0.078529	0.212563	0.149171	0.179281	0.0578593	0.160644	0.116009	0.165946	0.0276754	0.0737853	0.15373	0.160295	0.0892306	0.140263	0.181166	-0.00646806	0.0521825	0.00726689	0.226723	0.161415	0.110779	0.170337	0.106756	0.054672
GSE34006_WT_VS_A2AR_KO_TREG_DN	-0.0801789	-0.0313589	-0.00588697	-0.0848606	0.0406089	-0.146701	0.339689	-0.0094554	0.0996579	0.0496121	-0.0370169	0.1426	-0.138072	-0.0862674	-0.164897	0.182919	-0.138923	-0.116858	-0.192849	0.243526	0.0973568	-0.148186	0.126026	-0.0870246	0.00489151	-0.061525	0.118175	0.044198	0.0336708	0.0171951	-0.027698	-0.028283	-0.132607	0.301602	0.227153	0.13846	-0.188232	-0.240054	0.0392502	0.0366699	-0.0334798	-0.0701773	-0.117119	0.156062	-0.112088	0.318022	0.236712	0.00941995	-0.158721
GSE35685_CD34POS_CD38NEG_VS_CD34POS_CD10POS_BONE_MARROW_DN	-0.0995557	0.00025589	0.110525	-0.152303	-0.013301	0.0718639	0.152127	0.0662491	0.0687439	0.0570633	0.315972	0.331353	-0.1075	-0.0590038	-0.180138	0.123258	0.0473049	0.0269535	-0.0549811	0.276255	0.0889732	0.13837	0.0968659	0.176138	0.0787186	0.0915681	0.0945493	0.0569408	0.00716039	-0.142282	-0.0328668	0.0086472	0.0900647	0.219077	0.159314	0.280255	0.0477501	0.0524732	0.216063	0.189449	0.157895	0.236765	0.0847642	0.345408	0.0516088	0.184417	0.259956	0.200912	-0.0593701
GSE40274_CTRL_VS_IRF4_TRANSDUCED_ACTIVATED_CD4_TCELL_UP	-0.0574027	0.040875	-0.10946	-0.0723687	-0.0351634	0.0486476	0.0632609	0.0748921	0.103956	0.0667247	0.0956998	0.195477	-0.199307	-0.0858968	-0.102664	0.105629	0.00863737	0.0209597	0.0466607	0.14666	0.134274	0.101996	0.136403	0.199496	0.100511	-0.179921	-0.0899753	0.118908	0.11221	-0.0796336	0.000154084	0.107055	0.0424401	0.139084	0.0742365	0.104444	0.137915	0.0712987	0.0191786	0.153754	0.0684921	0.106165	0.0723705	0.0741137	-0.13087	0.13734	0.190616	0.117803	0.104059
GSE40274_CTRL_VS_HELIOS_TRANSDUCED_ACTIVATED_CD4_TCELL_UP	-0.205308	-0.15662	-0.262768	-0.281145	0.0340567	-0.00461332	0.00689088	0.0690083	-0.0441406	0.132587	0.0972907	0.204122	-0.214844	-0.16179	-0.247288	-0.0734223	-0.161462	0.0293753	-0.17444	0.197696	-0.0395537	-0.0270035	-0.0784089	0.140119	-0.056551	-0.271315	-0.113557	0.0139626	-0.0126937	-0.184458	-0.000737597	-0.0749637	-0.256339	-0.0885794	-0.179873	-0.021715	0.0299733	0.000478677	0.047962	-0.00289319	0.0600998	-0.101695	-0.0278606	0.302187	-0.124731	-0.0193023	-0.0467004	-0.0115705	0.0317855
GSE40274_CTRL_VS_FOXP3_AND_EOS_TRANSDUCED_ACTIVATED_CD4_TCELL_UP	0.0311835	-0.12663	-0.157775	-0.165587	0.0126372	-0.0619918	0.0598549	0.0650963	-0.0358668	0.113158	0.175833	0.273747	-0.124143	-0.137645	-0.107071	0.0550058	-0.181474	0.0510525	-0.160436	0.174657	-0.0471949	-0.0584456	-0.0227974	0.0601974	-0.0520957	-0.153698	0.00853009	0.0400558	0.0156023	-0.0947635	-0.0710376	-0.0634946	-0.199225	-0.16245	0.006161	-0.0045558	-0.032165	0.0273747	-0.130854	-0.0163492	0.0493855	-0.00891399	-0.126169	0.260764	-0.216244	0.057384	-0.0450003	0.0423825	-0.024249
GSE40274_IRF4_VS_FOXP3_AND_IRF4_TRANSDUCED_ACTIVATED_CD4_TCELL_UP	-0.11608	-0.0948832	-0.154299	-0.162475	0.0318321	-0.133865	0.0772635	0.00614687	-0.100997	-0.0684208	-0.0975281	0.00729883	-0.229596	-0.158722	-0.284828	0.0823915	-0.205737	-0.140624	-0.284387	0.0267418	-0.0578563	-0.262842	-0.187619	-0.16796	-0.0654498	-0.207206	-0.0362853	-0.0338057	-0.0201015	-0.101422	-0.0667815	-0.0726189	-0.150409	0.0530633	-0.319727	-0.104823	-0.125826	-0.259164	-0.0210637	-0.197602	-0.280145	-0.290592	-0.21382	0.0450908	-0.178516	-0.158887	-0.117145	-0.13291	-0.166623
GSE40666_STAT1_KO_VS_STAT4_KO_CD8_TCELL_WITH_IFNA_STIM_90MIN_DN	-0.0751279	-0.0962554	0.25469	0.0778815	-0.15894	0.152896	0.00909456	0.110234	-0.0511728	-0.223394	0.0393554	0.0264365	-0.0142809	-0.272877	-0.209386	0.0169156	-0.168072	-0.183346	-0.0449861	-0.016621	-0.219833	-0.0952456	-0.235685	-0.114123	-0.0472519	0.232133	0.0655344	-0.100653	0.0791497	-0.103391	-0.241276	-0.13318	-0.00775959	-0.120029	0.0173349	-0.155267	-0.275347	-0.115729	-0.0347483	-0.101279	-0.182386	-0.0151652	0.0332086	-0.0705366	-0.180154	-0.0224112	-0.0887843	-0.0267981	-0.333479
GSE40666_UNTREATED_VS_IFNA_STIM_EFFECTOR_CD8_TCELL_90MIN_UP	-0.16968	-0.108442	-0.118326	-0.109968	0.0781633	-0.0209471	0.0040515	0.105944	-0.149086	0.0489925	0.0339389	0.2198	-0.353522	-0.204115	-0.312255	0.0752473	-0.230846	-0.121151	-0.353025	0.0870073	-0.0648148	-0.172725	-0.155224	-0.0120217	-0.049284	-0.125542	-0.0908727	0.0127601	0.000174609	-0.0450305	-0.0780514	-0.0443678	-0.176887	0.0311306	-0.230975	-0.086362	-0.201507	-0.0731445	0.006766	-0.0726849	-0.168911	-0.205206	-0.173072	0.0994069	-0.123718	-0.0676961	0.0239229	-0.0139019	-0.0107225
GSE40068_CXCR5NEG_BCL6NEG_CD4_TCELL_VS_CXCR5POS_BCL6NEG_TFH_UP	-0.212159	-0.0525445	-0.214456	-0.197669	0.0750239	-0.195143	-0.0475223	-0.103447	-0.0801758	0.0574617	0.0257975	0.0799577	-0.044731	-0.106714	-0.1862	-0.00726249	-0.161542	0.0780287	-0.115171	0.0895126	0.055647	-0.0749174	-0.0526264	0.101361	0.0235281	-0.223107	-0.066008	-0.0527637	0.0769013	-0.238969	-0.013195	-0.0496435	0.0554017	0.176511	-0.121627	0.0884285	-0.0163551	-0.0568451	0.203462	-0.00551241	-0.00611273	-0.0337108	-0.0673192	0.183607	0.221957	0.0869514	0.089522	0.078527	-0.0603479
GSE11961_FOLLICULAR_BCELL_VS_GERMINAL_CENTER_BCELL_DAY7_UP	0.172083	0.176636	0.105846	0.0263258	0.242692	0.0352692	0.0339149	0.102143	0.141315	0.172223	0.195863	0.18478	0.173951	0.0841343	0.0356013	0.0346256	0.119044	0.128607	0.152468	0.145942	0.0493081	0.17304	0.0839851	0.210398	0.187196	0.131144	0.0851292	0.122558	0.199463	0.0962627	0.210645	0.173161	0.128288	0.0323415	0.184201	0.110381	0.197373	0.227451	0.248141	0.264192	0.212261	0.235407	0.168616	0.0687411	-0.0106294	0.115437	0.0505041	0.209186	0.166885
GSE28737_BCL6_HET_VS_BCL6_KO_FOLLICULAR_BCELL_UP	-0.252525	-0.214473	-0.260324	-0.236339	-0.148858	-0.114193	-0.0494014	-0.117105	-0.182435	-0.108343	-0.169296	-0.0411391	-0.168944	-0.0479897	-0.0986664	0.156676	-0.0419509	0.0285595	-0.247714	-0.0393314	-0.112129	-0.188314	-0.0540865	-0.134004	-0.157328	-0.228016	-0.218319	-0.184658	-0.230306	-0.208313	-0.215977	-0.213611	-0.120131	-0.0956784	-0.250664	-0.0427416	-0.0994537	-0.195462	-0.0725972	-0.128686	-0.14965	-0.158743	-0.211075	-0.07248	0.0326737	0.0939814	-0.130796	-0.122646	-0.165663
GSE40184_HEALTHY_VS_HCV_INFECTED_DONOR_PBMC_DN	-0.00682075	-0.0829921	0.0312614	0.00763411	0.0608519	0.0297502	-0.0949533	0.0623017	-0.0336352	-0.02769	0.0442465	0.133893	-0.216603	-0.231003	-0.182816	-0.105599	-0.151238	-0.0834481	-0.0333702	0.0735153	-0.0467595	-0.110888	-0.174543	-0.152103	-0.0203389	0.0428009	-0.0450567	0.032011	-0.0702216	-0.00961803	-0.0436664	-0.0104518	-0.0552185	-0.0254106	-0.139728	-0.107085	-0.206678	-0.0228817	-0.119051	-0.147384	-0.159334	-0.124504	-0.0169963	0.0826557	0.0638067	-0.0986901	0.0941231	-0.0768973	-0.00953985
GSE24671_CTRL_VS_BAKIMULC_INFECTED_MOUSE_SPLENOCYTES_UP	-0.134656	-0.110352	-0.196723	-0.184443	-0.00167034	0.0169566	-0.0294569	-0.0692269	-0.0215873	0.0351935	0.148565	0.232923	-0.0369231	-0.01232	-0.053435	-0.0623675	-0.128775	-0.118444	-0.0698439	0.0237067	-0.0296691	-0.0250471	-0.0245117	-0.0510721	-0.0790059	-0.0620315	-0.106442	-0.105473	0.0113382	-0.209101	-0.0217529	-0.0371717	-0.10896	-0.232684	-0.120469	-0.0749304	-0.108588	-0.0410511	-0.0088329	-0.0694318	-0.0427279	-0.0519619	-0.132979	0.140259	-0.163776	-0.0694871	0.032198	0.0217484	-0.0663755
GSE41867_DAY15_EFFECTOR_VS_DAY30_EXHAUSTED_CD8_TCELL_LCMV_CLONE13_UP	-0.204068	-0.235089	-0.304132	-0.220202	-0.310041	-0.0617503	0.0864135	-0.10989	-0.187629	-0.110681	-0.131435	0.0172061	-0.293041	-0.23446	-0.212601	0.0318541	-0.211669	-0.160114	-0.1984	0.106277	-0.155824	-0.0988309	0.00865588	0.0211138	-0.300809	-0.229167	-0.0787598	-0.0844709	-0.103229	-0.157045	-0.150377	-0.199547	-0.193737	0.00891169	0.0608244	0.0493542	-0.163709	-0.0992294	-0.0763644	0.00518474	-0.144591	-0.146017	-0.202238	0.14623	-0.187528	0.0996861	0.0797481	-0.0818722	-0.233191
GSE41867_DAY15_EFFECTOR_VS_DAY30_EXHAUSTED_CD8_TCELL_LCMV_CLONE13_DN	0.110097	0.0567532	0.0469536	-0.06781	0.164357	-0.169685	0.0803085	0.0246535	0.236225	0.156617	0.203517	0.0670668	0.309092	0.109277	0.142152	0.137578	0.219239	0.301466	0.207855	0.243861	0.256146	0.214599	0.241506	0.229025	0.227326	0.0160883	0.109557	0.0554517	0.162631	-0.0309629	0.260717	0.208101	0.214641	0.261894	0.144542	0.236148	0.290094	0.258457	0.271726	0.253884	0.192623	0.226258	0.209774	0.283811	0.231371	0.158434	0.251388	0.268442	0.175203
GSE41867_DAY6_EFFECTOR_VS_DAY30_EXHAUSTED_CD8_TCELL_LCMV_CLONE13_UP	-0.270701	-0.180259	-0.301361	-0.222787	-0.130862	-0.154929	0.0808763	-0.106596	-0.215159	-0.0178907	-0.165003	0.114343	-0.297852	-0.0305301	-0.20631	0.188992	-0.221208	-0.155283	-0.268636	0.163652	0.025264	-0.177469	0.0233174	-0.0596881	-0.187376	-0.29032	-0.136878	-0.146857	-0.145077	-0.238977	-0.118214	-0.118837	-0.208229	0.0916809	-0.00880715	0.0401772	-0.26587	-0.160353	-0.0217617	0.0233676	-0.0865434	-0.131228	-0.121919	0.164977	-0.176693	0.226168	0.169539	-0.00770822	-0.180381
GSE42021_TCONV_PLN_VS_CD24INT_TCONV_THYMUS_DN	-0.0920178	-0.120606	-0.11537	-0.174409	-0.0548253	-0.107221	0.0381797	-0.0242081	-0.0257567	-0.0128779	-0.0402542	0.0543783	-0.182108	-0.187563	-0.150615	0.136192	-0.129531	-0.0207027	-0.258066	-0.0494643	-0.0503874	-0.0845783	-0.000764563	-0.00409513	-0.0671651	-0.129689	-0.0276533	-0.0400182	-0.0116935	-0.121786	-0.118608	-0.0735969	-0.0751127	-0.0270211	-0.158193	-0.0238224	-0.0398118	-0.114056	-0.0349255	-0.037318	-0.0668149	-0.118685	-0.0476912	-0.0468748	-0.0377039	0.0233407	-0.0708473	-0.0198369	-0.00647108
GSE42021_CD24INT_TREG_VS_CD24INT_TCONV_THYMUS_UP	-0.271783	-0.100728	-0.336966	-0.196825	-0.0380924	-0.280341	-0.0944346	-0.132766	-0.308474	-0.0485069	-0.231451	-0.0437008	-0.26953	-0.155184	-0.265146	-0.120932	-0.35352	-0.17257	-0.291159	-0.247179	-0.188606	-0.235038	-0.299607	-0.2304	-0.175962	-0.30947	-0.176248	-0.0827761	-0.0558278	-0.213566	-0.0637651	-0.0451298	-0.2866	-0.0923932	-0.3632	-0.228483	-0.248254	-0.224961	-0.0994303	-0.235824	-0.15472	-0.284077	-0.119701	-0.118937	-0.0788862	-0.182403	-0.0766701	-0.18397	-0.147833
GSE43955_1H_VS_42H_ACT_CD4_TCELL_UP	-0.0871414	-0.0910979	-0.0674593	-0.0693187	0.0374226	0.0500161	0.00377541	-0.00796533	-0.0674195	0.052785	0.0222167	0.134507	-0.115713	-0.102532	-0.159108	0.104603	-0.0772825	0.0828825	-0.0540933	0.0168137	-0.0515309	-0.0249509	-0.117303	0.107657	-0.0439775	-0.0449644	-0.0270766	0.0266388	0.0334551	-0.0925198	-0.0289308	0.0254037	-0.0523152	0.212535	-0.118478	0.0454039	0.0342837	0.0275544	0.103821	0.00897089	-0.0577777	-0.0755825	0.0226985	0.161147	0.173912	-0.00519731	0.171259	0.0775085	-0.0138914
GSE43955_1H_VS_10H_ACT_CD4_TCELL_WITH_TGFB_IL6_UP	0.0183722	-0.00519497	-0.0729363	-0.0611997	0.0591692	-0.005652	0.0757701	-0.00621013	-0.0405266	0.0378936	-0.0372358	0.0299293	0.0389329	-0.0318768	-0.00999962	0.143137	-0.00780339	0.0727061	-0.0201653	0.134664	0.0332579	0.101	0.0505343	0.0591997	-0.00279123	-0.103937	0.00465941	-0.00115777	-0.0222029	-0.0918087	-0.0782267	0.0216211	0.0803582	0.0499421	-0.0472468	0.24245	0.024251	0.123063	0.0525626	0.187667	0.0345815	0.034725	0.0971856	0.0530252	-0.00679026	-0.0501788	0.110262	0.0035475	0.0850285
GSE43955_1H_VS_42H_ACT_CD4_TCELL_WITH_TGFB_IL6_UP	-0.151638	0.0113042	-0.141085	-0.105171	0.0298782	-0.0716806	-0.141639	-0.0115084	-0.0856006	0.108414	0.0107868	0.104949	0.0693669	0.0425554	-0.00426647	0.0487085	-0.24726	-0.110326	-0.14379	-0.0337042	-0.0752734	-0.0253136	-0.109256	-0.00821686	0.0265551	-0.148357	-0.0143363	-0.00330552	0.0725862	-0.104504	0.0548433	0.066785	-0.113551	-0.141082	-0.155891	-0.0590083	-0.095393	-0.0119371	-0.0764481	-0.0355906	-0.0525608	-0.0813682	-0.0538754	0.0100187	-0.10148	-0.144961	0.0560758	0.0486947	-0.00342937
GSE43955_10H_VS_60H_ACT_CD4_TCELL_UP	-0.0880395	-0.038966	-0.0998089	-0.0469553	0.113208	0.0121526	-0.0134618	0.135655	-0.0352388	0.00462567	-0.0258577	0.0547938	-0.087959	-0.0594683	-0.0460015	0.0464537	-0.0837831	-0.140785	-0.0889852	-0.00187798	-0.0366479	-0.0962068	-0.145307	0.0211498	-0.00511762	-0.121193	-0.067453	0.0648496	-0.00777015	-0.0414404	-0.0522768	-0.014339	-0.120526	0.0317226	-0.0411048	-0.119056	-0.029332	-0.094694	-0.0453013	-0.0128875	-0.0266845	-0.129704	-0.0486618	-0.0334021	-0.154069	-0.0474475	-0.0183098	-0.00812341	0.021591
GSE44955_MCSF_VS_MCSF_AND_IL27_STIM_MACROPHAGE_DN	-0.0611838	-0.095142	0.0184585	-0.0938002	-0.00761866	0.100049	-0.101671	0.160403	0.00602915	0.012777	-0.0373139	0.0916405	-0.218651	-0.138336	-0.208925	-0.105546	-0.285622	-0.227384	-0.232968	-0.20355	-0.252633	-0.287612	-0.329752	-0.267587	-0.0880816	-0.0451402	-0.0128109	-0.12194	-0.0589196	-0.0616021	-0.143601	-0.241039	-0.20361	-0.140942	-0.37579	-0.260898	-0.279089	-0.265165	-0.147747	-0.269123	-0.196178	-0.279977	-0.194692	-0.0869696	-0.177602	-0.249292	-0.183589	-0.164002	-0.135967
GSE43863_TH1_VS_LY6C_INT_CXCR5POS_EFFECTOR_CD4_TCELL_UP	-0.212564	-0.05529	-0.333892	-0.242695	0.18613	-0.293098	-0.0577839	-0.114796	-0.116934	-0.0232678	-0.116491	-0.0520518	-0.0769665	-0.127241	-0.138501	-0.0100519	-0.174668	0.179934	-0.291465	0.143923	0.0696162	-0.197261	0.0181667	0.093927	-0.088338	-0.353604	-0.11864	-0.107509	-0.012328	-0.259551	-0.0375901	-0.0527781	-0.0911752	0.182827	-0.162749	0.0708421	0.00557592	-0.0534683	0.0569958	0.17229	-0.0145713	-0.191491	-0.113129	0.00466411	0.26708	0.13841	0.137011	-0.0292936	-0.0794985
GSE44649_WT_VS_MIR155_KO_ACTIVATED_CD8_TCELL_UP	-0.152611	-0.0583905	0.0308502	-0.0565518	-0.00321445	0.0916738	0.0908184	0.147085	-0.0557593	0.0426615	0.10846	0.257282	-0.263866	-0.0690225	-0.187141	0.00437262	-0.183779	-0.2656	-0.154766	0.0762079	-0.0632099	-0.125353	-0.181171	-0.105978	0.0502524	0.0837707	0.122071	-0.0224705	0.00662257	-0.071052	-0.0317031	-0.134836	-0.180347	0.104621	-0.0605465	-0.0595065	-0.248901	-0.239168	-0.0575178	-0.161161	-0.273859	-0.196753	-0.0895005	0.195345	-0.200932	0.0896436	0.122193	0.0443189	-0.210092
GSE42724_NAIVE_BCELL_VS_PLASMABLAST_UP	-0.270427	-0.182385	-0.261588	-0.279216	-0.0823006	-0.165974	0.3484	-0.113561	-0.142112	-0.0805309	-0.111082	0.162586	-0.341995	-0.137233	-0.252836	0.183403	-0.310275	-0.243818	-0.325531	0.43108	0.170721	-0.236439	0.0894456	-0.101183	-0.167318	-0.154899	-0.0238764	0.0642663	-0.0251353	-0.265058	-0.195856	-0.178921	-0.296475	0.49318	0.418232	0.154073	-0.322991	-0.295885	-0.0920379	-0.082817	-0.109716	-0.20304	-0.21887	0.294642	-0.105055	0.470164	0.325543	-0.0194924	-0.299875
GSE46606_UNSTIM_VS_CD40L_IL2_IL5_3DAY_STIMULATED_IRF4HIGH_SORTED_BCELL_DN	0.0859885	0.119488	-0.00627994	0.173168	-0.0150922	0.0971387	-0.0341368	-0.0176759	0.018459	-0.00613214	0.113677	-0.0199196	0.10019	0.0501885	0.213593	-0.0500088	-0.013963	-0.0213905	0.053398	-0.158968	-0.119534	0.115119	-0.0272891	0.0626986	0.0535007	0.0957905	0.0609859	0.145062	0.00572255	0.220693	0.0230237	0.0316906	-0.00513376	0.0644895	0.144301	0.0678818	0.030681	0.0632646	-0.07932	0.0815303	0.0187844	0.131926	0.107288	0.0123474	-0.0423174	0.0166324	-0.152931	0.0877091	0.106008
GSE46606_UNSTIM_VS_CD40L_IL2_IL5_1DAY_STIMULATED_IRF4MID_SORTED_BCELL_DN	0.000997249	0.00229127	-0.0287755	0.046173	-0.0307873	-0.153249	-0.00298996	0.0252278	-0.0670539	-0.113487	-0.0998961	-0.10726	-0.0503841	-0.0271147	0.0150324	0.0141913	-0.0319702	-0.117732	-0.068926	-0.0981124	-0.161695	-0.0128254	-0.161144	-0.142967	-0.0956378	-0.0602427	-0.073242	0.0671075	-0.0714541	-0.0184024	-0.0788537	-0.0430959	0.00904466	0.0275586	-0.112881	-0.119306	-0.0695094	-0.14485	0.0186025	-0.136146	-0.0814218	-0.125922	-0.121752	-0.0465142	-0.0255212	-0.109986	-0.0218501	-0.139862	-0.0436227
GSE46606_UNSTIM_VS_CD40L_IL2_IL5_3DAY_STIMULATED_IRF4MID_SORTED_BCELL_DN	-0.150448	-0.218601	-0.0256562	-0.226781	-0.199993	0.0179166	0.167133	-0.0735548	0.0206042	-0.113512	0.0135235	0.14098	-0.105977	-0.136149	-0.137114	0.0453521	-0.0208211	-0.00859944	-0.0241977	0.249898	0.0798322	-0.0395477	0.0716155	0.0613444	-0.151001	0.0153681	-0.12793	-0.186931	-0.0312813	-0.116875	-0.214951	-0.1875	0.0667508	0.155585	0.0632348	0.0582473	-0.0658036	-0.0922436	0.0869666	0.0438591	-0.111251	0.0263626	-0.075298	0.297396	-0.0758437	0.144461	0.271036	0.0863561	-0.184041
[truncated: 457 more columns]

## Sheet: Ark4
ACOT8	PPM1E	TBC1D25	EXO1	ITGAM	SLX4	TFEB	DXO	MND1	NR1H2	ESYT2	RFC4	BAMBI	E2F4	ACBD6	CEP85	WDR62	RPRD1B	POLH	GPR27	MRPL18	NCAPG2	CEP152	PRKAR1A	ALDOB	PSMD3	SLC22A4	MAZ	C8orf58	RAB27A	RAB37	ELOVL3	ANP32E	PPIL1	GMFG	RBBP8	ACADL	POLE	IFT27	C5orf15	PSTPIP1	PPP6R1	FES	EZH2	PA2G4	ZDHHC16	TIMELESS	TSEN34	PPP1R35	SFXN1
ADA	NTF3	CDKN1A	VDAC2	SCAND1	PABPC1	BCL9	PDLIM4	EFNB2	GUK1	VPS26C	ANGEL2	CLASP2	THRAP3	GJB5	ATG9B	GBX2	UBE2V1	MSLN	ST6GALNAC1	S100A9	PPARGC1B	AUH	COL4A4	ACADL	RASA2	FGF19	SNN	P2RY14	SPTLC2	RNF181	NDUFB11	SLC4A8	CSPP1	RBM43	NFIL3	ELANE	HEBP1	TLE2	CNPPD1	DNAJC12	SLFN12	NAGLU	GGH	FABP3	CHMP4B	CIITA	DGUOK	ZNF593	PTPRN2
ADAM15	PTPN4	FERMT3	ITSN2	SH3BP1	KIF21B	ANO6	TRPV2	TMEM59	PPP1R9B	SPIRE1	ST6GAL1	PI4KB	ADGRE5	PRKAR2B	RGS14	HCFC2	SGO1	TET1	TSPO2	MCTP2	FLACC1	EPSTI1	GLO1	SNX20	YPEL2	MBOAT1	DPP4	BRWD1	TMEM106B	TMEM9B	TMEM71	FGL2	AGAP1	STARD9	PPP1R21	STOM	SYPL1	KIF23	ABCA7	S100A6	CD300C	ARHGAP9	CD81	COBLL1	KLHL5	TRIM59	TLR6	AQP1	PCP4
ADPRHL1	TMEM25	SEC14L1P1	LRRN3	SNORD104	HMGN3	NUB1	STX3	AMDHD1	STIM2	KISS1R	THYN1	LRRC74B	SLC20A1	MXI1	DUSP5P1	GVINP1	GALNT12	SPON1	ZNF18	USP51	TMEM71	GSTM1	METTL16	FOXJ3	TMEM131L	FAM153B	ZNF397	LRP6	HEBP1	SMIM19	ZNF493	ST7L	AC093642.2	CBY1	AL138828.1	SLC22A23	CLIC6	KIAA0895	ZNF439	EIF4G1	ORC5	SNTB1	APP	JMJD8	ZNF629	UQCC1	ADGRG5	EIF2B3	PLEKHG6
AGAP1	FNDC11	KCTD11	SEC22C	MRPL49	CTBP2	ELOVL1	FAM161A	TMEM50A	S1PR4	PSAP	SGIP1	NFAM1	YY1	DUSP7	GPR155	PPP1R9B	NMI	NXPE4	MRPL11	LRP5	SULF2	DOCK1	CCPG1	CD300LD	ASB7	SLC8B1	PTRH2	BLOC1S3	SERPINB8	SPCS1	AP2S1	RAB31	CASP9	ARL6IP1	PLA2G4A	ALOX5AP	LIPA	TBC1D9	SLC46A3	MCEE	PDLIM2	MRPL57	CTSS	TIFAB	COL14A1	SLC27A4	PDGFB	CCND1	UBE2L6
AGR2	FAM209A	DAAM1	COA5	ENPP4	IP6K1	DNAL1	LLGL1	ZNF513	ZBP1	TP53BP1	ADIPOQ	NT5C3A	TAPBP	IFT80	GSN	PLSCR3	ITPR1	ADGRL2	TSGA10	EPSTI1	BATF2	CSF2	TALDO1	SIAE	SCLY	IFIT1	C9orf64	IFITM3	RAB19	ALOX5AP	IDNK	IL12A	UHRF1	C19orf12	ZNF23	FRMD4A	SGCB	C1orf54	CCRL2	MAF	SLFN12L	HK1	TOR3A	LGALS3BP	SUCO	CSF1	SOAT2	PDE8A	ZNF449
AK8	CDK2AP1	ARHGAP12	SAMHD1	ORC4	HFE	MREG	MTDH	SLC25A51	TSPAN31	PEX16	CSGALNACT2	TAX1BP3	SDF4	PLPP3	GSTZ1	ETV3	USP3	ADPRH	IMPACT	CCR5	ADD3	TMEM69	TF	TRIM25	SRP72	IGF2BP2	RPIA	DENND2A	ANGPTL4	EPB41L1	CD74	PITPNC1	ITPK1	LARP4B	GJD4	ADH1C	PBX1	MIEF1	F3	FAM20C	GBP2	SOCS2	ACY3	ATP6V0A2	NIPA2	SPHK1	RAB33B	DET1	NOTUM
AKR1A1	PPA1	CYTH1	HSD3B7	HIPK2	ANXA7	MBOAT1	CPD	ALMS1	TFDP2	GPR4	NOP2	CAPN2	ATMIN	PYGO2	SYNRG	RIPK3	IL11RA	LGALS3	ME2	WDR91	GOLIM4	FGD6	EXTL3	ADAM19	TPST2	PRDX2	STX3	ALDOA	TOP1	PLAAT3	ACTN1	CTDP1	BCL2L14	MRPL42	GAMT	TCF12	PPP1R14B	PRDM5	EEFSEC	WASHC5	ALDH2	SCARB2	HADH	ITFG2	CISD3	FOXJ1	HTR7	SSR4	SLC39A7
ANK1	WDR74	CYP4F3	PRPS1	CCNF	NXPE4	ELL3	FIS1	PKIB	ALG8	TMEM64	TECR	CEP41	RSL1D1	BDH1	RAPGEF4	BFSP2	PXK	GYPC	MTA2	TNFRSF13B	CDK2AP2	SNX8	UBAP1	NCF2	XAF1	PRMT1	GPD1L	PLCG1	NDST1	SPC24	AMZ2	KLHL7	CECR2	GPCPD1	APIP	SAMD11	GOLM2	SHOC2	MXI1	TP53I13	SLC29A1	PPARGC1B	CD81	PPME1	CXCR6	SRFBP1	TRIB2	FABP4	TMEM86A
AP2B1	MCOLN1	TMEM43	CTTN	NEBL	RHEB	CDV3	PLSCR2	LEPROT	TSPYL1	ST3GAL5	CFB	GATA6	AKAP12	IER5	TPM4	ZNF143	STAT3	LRRFIP2	RAPGEF6	TNFRSF1B	KIF25	PPP1R10	KRT83	PCNT	SEMA6A	ZNF202	FFAR3	UBE2W	ETNK1	JUNB	PHF14	LONP2	CTSV	GNL1	HOXA1	EPS8L1	TASOR	AGFG1	BTG3	TNNC2	APLP2	SEC23B	IFIH1	ACTL8	RAB1A	TRIM21	NOTCH1	GHITM	RFPL3S
ARHGAP19	ARHGAP21	LGALS3BP	GEMIN2	RNASEH2B	TXNDC17	GALNT3	OIP5	RHBDF2	HSPA1B	CYP11A1	EFHD2	CD80	POGK	CRYBG3	SLC2A8	G6PD	NUTF2	IL2RA	CCDC141	FANCF	ADPRH	SGCB	NGLY1	PDIK1L	PAK6	PPIA	REEP4	TRMT1L	TG	RGS1	FCER1G	CAMK2N2	MELK	TAMM41	DNASE1L3	HIP1R	MACROH2A2	GFPT1	GLMP	MMD	PPP3CC	UQCR10	IRAK1BP1	MAFG	AP1S2	ZCCHC3	NIF3L1	DHRS1	ZNF654
ARRDC4	WFS1	ACSL5	PRPS1	LRRC8B	CD83	CTNNAL1	NOL6	FLVCR2	CACNB4	G6PD	BCL7A	CD274	PITPNA	BATF3	IRGQ	CD1E	MYH9	CASP7	SPINT2	IRF4	ADAM15	MDH1	AMPD2	ABCG2	AIFM1	METTL1	PLXNA2	NPC1	HSD11B1	SLC26A6	EBF2	UBE2F	DNPEP	DIPK2B	BICD2	SLCO4A1	REEP5	HOMER2	ATP1A1	MAOA	SOCS1	GALNT18	FAR2	ERI1	RBM11	CASS4	AP2M1	AKIRIN2	RNF32
ATP5MC2	TAF12	RAMAC	DYNLRB1	CD84	DNAJC15	SEC61G	ZBTB39	TAFA3	BEST1	TMEM239	MROH2A	S100A5	EIF2AK2	COX6C	UQCR10	PHACTR3	URM1	HLA-A	CRTAM	SP110	TFR2	GFOD1	TRPM6	KLF1	GOT1L1	DACH1	NRXN2	PPP4R3A	BTF3	NDUFA7	CNTFR	RAP1GAP	GSTT1	AHDC1	PLCB2	NPR1	ARL4D	SERPINA12	FCGR2B	MAPRE2	TPRN	SLC34A1	CASP1	RHOC	UBE2N	ABCB10	CD244	ID2	RPL17
ATP6V0D2	LGALS3BP	CHST12	LY6E	HLA-F	NR3C2	SRGAP2	MVB12A	KIF21A	GMIP	REC8	HLA-B	SPATS2L	KLRD1	SLC22A18	TSEN54	TMEM255A	UBC	ADGRG1	HLA-A	BEX5	C1QC	RGL1	SPHK1	HLA-E	ACTN4	CCL8	GSTK1	NRBP1	IFITM1	HSH2D	OGFR	PTPN4	ELF1	CCL4	SPON2	CD3G	PPCDC	C1QB	UNC93B1	EIF2AK2	TRPC4AP	CD84	TBC1D9B	DDB2	LLGL2	GRN	RADX	ODF3B	BBS4
ATXN7	GARRE1	DAP3	PSD4	NCOA1	SPRED1	MAU2	XPR1	ARRB1	GALNT4	OTUD5	PRR14	SYNE3	PRKCH	HEATR6	UTRN	SEPTIN6	ITGA10	EFL1	EYA2	ABTB2	PPP6R1	SLC41A1	HDAC10	GIT2	EPHX1	H6PD	SLCO4A1	TSC22D4	HECW2	PRKCD	NLRC3	PATZ1	PLCG1	SAFB	PTPN6	SNX25	THOC2	ARHGAP17	APLP2	COG3	LRCH1	SNRK	ELK4	UHRF2	SLC7A6	MAP3K8	SPATA13	GPR83	PFKP
BAIAP3	CORO7	TLE3	BCAT1	CDYL2	BHLHE40	ZBTB7A	CTSV	ACP5	TMEM104	BMF	TAP1	COL4A4	CD151	CRIP1	EBI3	SLC1A5	ARHGAP31	OSBPL10	NYAP2	COX6A1	EHD1	SCARB1	TNIP2	VOPP1	RORA	ITPRIPL2	PTP4A3	PLCG2	FAS	MYO1F	ARHGAP44	STK38L	LINC00299	ALOXE3	KPNA2	CHAD	PLEKHG7	TIGIT	TFDP1	PDE1B	MVP	SYNPO	MNS1	TRERF1	TWF1	HFE	CAPG	NLRC5	HIPK2
BARD1	DEFB1	PRKCD	RIPOR2	SLC7A7	VPS11	PSMB10	COX5B	DGKG	AIM2	ETHE1	MT1A	SLC6A12	RABGGTA	AKR1A1	CNTNAP2	EIF3I	MPDZ	ICAM2	SPTA1	FLAD1	PSEN1	HLA-DPA1	PSEN2	ZFP36L2	STX3	SNTB2	MT1F	FAM53B	FCGR1A	UBE2S	SNRPB	BCAP29	HSD17B1	BLNK	PSMB3	CLIC2	IL2RG	TRIB2	ANKMY2	PSME2	PSMA6	NDUFB7	S100A8	IDO1	SMARCC1	NDUFA7	UBA7	CFH	RPP40
BCL3	MAP3K8	IL13RA1	ZFP36	MCOLN2	SUSD6	GAB1	UBXN4	SLC12A7	BMP2K	IL17RA	LITAF	GADD45G	CCR1	OXCT1	PTPN1	AGFG1	BUD31	LGALS9B	ZNF281	PIM1	NDRG1	PLSCR1	NFKBIA	EIF1AY	CCL4	CASP6	UGCG	TM2D2	SLC2A1	LCP2	BACH1	CXCL10	ST3GAL4	CD86	CCL13	CH25H	TOR3A	B4GALT3	JAK2	ZFAND5	MAP3K3	AFF1	CEBPD	GBP7	DUSP16	NFKBIZ	RAB3IL1	ADAM9	TRAF6
BMPR2	C1QTNF7	SOX13	ATP1A2	ZNF474	IRX1	ENTPD5	FAM149A	SSTR3	MYADML2	CPNE1	SLC32A1	F3	TNNC1	NCMAP	TRAPPC6B	SNED1	TTC39B	DKKL1	CNTROB	TCF25	ACVR2A	KRTAP3-1	CLRN3	OXT	AOAH	KRT14	GAST	MEIG1	TEX9	LELP1	LINC01973	CRAT	CCDC6	CCDC113	KIF5C	CLCA2	TRIM33	RPS16	HJURP	HAND2	SLC36A1	EYA1	AVPR1A	CORO6	TP53INP2	ACVR1	RFESD	MCRIP1	TFAP2A
BUB1B	CCDC82	SUGP2	EME1	MTFR2	E2F7	CADPS	TIAM1	PRC1	NCAPG2	HEMGN	STAG1	ZNF385B	POLQ	TTL	IQCD	CCNB2	EPS8	CENPE	TAF5	CDCA3	PBX3	NCKIPSD	SLC2A5	PSMC3IP	NEIL3	NUCKS1	TTK	CEP135	GFOD1	SFXN4	LUC7L3	CRYBG1	PIF1	CEP57L1	SAPCD2	PSIP1	SNW1	ECT2	UHRF1	ANKRD10	AGBL5	HMGB3P1	SPDL1	TCF12	GAS2L3	LPP	CCNE1	SYNE2	ZMYM1
C19orf12	IFI44	IFIH1	IRF9	RNF114	TTC39B	PLEKHF2	RAPGEF6	RAB29	CDC42SE2	ZBP1	STAT2	CXCL10	SHFL	ISG15	IRGM	GBP6	IFIT2	PSMB9	APOBEC1	LGALS3BP	MYD88	ELOVL6	GBP7	MX2	RNF19B	GZMB	FAM102A	TASOR2	PARP14	PSMB10	ETNK1	HELZ2	TMEM140	ZNFX1	FAM111A	TNFSF10	AIDA	CMTM6	OAS1	RSAD2	DHX58	NEFM	NOTCH1	RTP4	TRIM25	CD274	USP18	CHMP4B	GBP4
CAMK2D	MAL	RAB19	RAB27B	SLC37A3	NSMCE1	FAM102B	DPP4	TMEM71	RASL11A	SLC26A11	ARHGAP25	GFI1	RAB30	NFKBIZ	SGSH	CISH	KPNA6	CNKSR2	PLXDC1	HIPK1	DIPK1A	DHRS3	BCL11B	NCOA3	NDFIP2	H2BC21	XPOT	PTGER2	RAP1A	TIAM1	SEMA5A	PHF20L1	CDCA7L	MKRN1	NABP1	CXCR4	STK17B	C12orf76	IL2RA	MIR21	CXCL13	CASP3	RRAGD	TNFRSF9	IMMT	ACD	ATXN1	PITRM1	SLC39A8
CAMK2N2	DDX21	SPRY2	PSMD14	CP	MMP9	DIO2	TONSL	MOCS2	TMEM230	ENTPD6	MESD	JADE2	KITLG	AARS1	C1orf52	AIMP2	MTHFD2	IRAK1	TTC39C	SERPINB9	ADCY3	HBB	SPIC	UNC5B	NUP205	ZRANB3	MCM5	FAM83G	IRF2BP1	DNAJC15	DDIT3	PLD3	ARPC5L	SERTAD1	CENPT	IL18BP	PCNA	PRRX2	CHCHD1	DMPK	DIXDC1	SLC11A2	SERF2	IARS1	ANXA2	ANXA1	IL2RG	EVL	PCBD2
CAMKK1	SPICE1	SELENOV	FZD7	RGS9	HEBP1	UBE2H	WBP1	KCNK10	GSTM2	SHBG	KISS1R	FRAT2	GPR182	HIVEP3	SAMSN1	TJAP1	HTR1A	RRP7A	RCVRN	NCK1	IL17RA	MAPRE2	PTGER4	SLC4A4	HEXB	UBE2E2	TRAF3IP2	DTD1	HOXB4	HDAC6	CRADD	ADAM9	PTGES	C1S	BAZ2A	PEDS1	VAPA	WNT9A	GRB2	PLA2G10	PLEKHO2	RAB8B	MAP3K2	LRRK2	PLSCR1	GBP4	DYNC1I1	WLS	HNF4A
CAPN7	LIG3	PARM1	RRNAD1	PDE1B	ATP2C1	PITPNB	VEGFA	HADHA	SGTB	TPBG	PARP1	DAO	TRAK1	FNBP4	FER	TMPO	CD36	ANGPTL4	KANK3	RIMKLB	PLAT	OPN4	THOC2	ATF7	CBS	FANCA	SRFBP1	IGHG1	GHRL	MIB1	SLC2A9	HOXB7	PLIN2	SERPINE1	RIC8A	PAPOLA	CLDN6	KIAA1522	MMP19	SRPRB	SGMS1	PCDH1	RGS8	PKHD1	ORMDL3	CAPZA3	MYLK2	HOXB1	UBE2D3
CAPZA1	ABCG2	S100A1	LPCAT1	BIRC5	CDK1	LSM12	FASN	GJB4	UQCRFS1	PSCA	PRKCI	MFSD10	TRAM1	NR1I3	SSBP4	NAB2	NDUFB5	CTSE	SPRYD7	LARP7	MAGOH	ACLY	FKBP1A	NUP160	CEP55	AIFM1	UBXN2A	HDDC2	ACAD9	EXOC4	GLUD1	RILPL2	NCKAP1L	ANXA2	MFSD14A	COTL1	NFKBIZ	AKR7A2	ADAM23	GAB1	RBM3	MEF2C	CCNJ	PRMT3	NKX2-8	SLC7A5	IARS1	MICOS13	NAGK
CBLB	RCE1	GATAD2B	API5	KMT2D	MCUB	APH1A	SLC22A4	SNTB1	TMEM185B	CCL4	OR7E19P	ANP32A	NPEPPS	LINC00472	H3C7	IPO4	PLAT	ULK1	AP2A1	TMEM128	CPB2	ZNF12	TEX9	MID1IP1	OSBPL8	NKTR	TWNK	FOS	FEM1B	SRGAP2	MRPS30	NMRK2	DNMT3A	SLC46A1	IER2	APPBP2	FYN	TMUB1	GFOD1	PCIF1	ZNF395	POU3F3	WDR49	LINC00852	NELFA	CBLN2	MIR124-2HG	SF3B1	SNORA28
CBY2	MRPL20	WWOX	ASCL3	C4orf19	FANCE	CYP11A1	KIF2C	BBS2	ST6GALNAC2	ADGRD1	KRTCAP3	BET1L	CDPF1	SLC35F6	MYLK2	DTNB	TMA16	MGAT2	KCTD1	MRPL33	NECAP1	NDUFS2	LIMD1	CHST2	PRKN	FAM117A	ERAS	S1PR3	OR10A4	ACIN1	TP53RK	GABRA3	CSF3R	HIBCH	ZFP1	KCND3	EFEMP1	SLC1A2	INPP5K	F11	PRKD1	INA	SEMA3F	ANAPC16	OCA2	FZD3	SSTR2	SLC17A6	MYBPC3
CCDC175	C9orf152	MAPK9	PHGDH	C8orf37	DEPDC5	BAZ2B	VPS4A	HSP90AA1	PEPD	ITGA10	ZC3H14	TTC37	MPP4	SNX25	GLE1	FBXO45	PCCA	RCOR3	BUB3	PRICKLE1	SPATC1L	GGA2	TUBB2B	TTC9C	METTL2B	GPRIN3	C1orf21	TAGAP	LUC7L3	TMEM168	TESK2	SCML4	CDC14A	MBNL3	TASOR2	DIP2C	STX6	PSMD11	BCLAF1	TRMT13	EEF1G	TMEM154	ST7	ZNF706	APC2	DLD	CENPC	TASP1	TRAT1
CCN6	AHCYL1	PCBD1	ROCK1	SLC16A1	YWHAZ	PEPD	GATA3	KLHL18	IL4	MLEC	CAMK1	PDS5A	AOAH	DIXDC1	LIPA	CIITA	PER2	TRPC6	SEC23IP	MICAL2	IL2RB	APOBEC3C	TATDN2	RBM15B	FLOT2	ZBTB33	RNH1	SPTSSA	PTPRA	NT5E	CZIB	MAP2K6	SLC30A1	PLAA	COL6A3	MGST3	ZNF175	PIAS4	S100A11	SGCG	CCNG2	DAG1	SOCS1	RBM14	NME6	MTCL1	CRIP1	HIPK1	ARHGEF10
CD72	SLC6A20	PDF	LY75	C18orf32	CDC25A	HINFP	DDX54	TMEM128	KYAT3	FAM214B	CAPN8	UBE2E2	PSMD7	SIGLEC7	TRIB1	RILPL2	AOAH	PTGES	NCK2	BLOC1S4	TM9SF4	RAB11B	PIGM	POLM	IL17RA	TMED7	GPR153	RRN3	TMEM243	ETAA1	TACR3	NLRP3	IYD	BUD31	IL36A	ARHGAP31	CSF1	RDH10	PANK3	MRPL50	FSCN1	PHYKPL	GMFG	FMR1	OTUB1	SMAD2	ITGB1	MAN2A1	ABCG2
CDC42SE1	SMDT1	SEC61B	ULK2	TMA16	SLC19A2	WDR6	SLC26A4	TMEM101	MEF2D	MRPL44	BIN3	TMEM120B	TFEB	FAM13B	SIAH1	POT1	CREBZF	SMARCAL1	ZBTB1	DENND2D	ORMDL1	CCNH	IFNGR2	VPS13C	MAT2A	ZNF600	CALR	HNRNPF	MEPCE	SARAF	ARHGAP1	HACD3	COTL1	KDM3A	TMEM165	EMC7	ARMC10	YY1	H2AX	C9orf64	CHPF	TCF3	CPS1	IFNGR1	ENDOG	TMUB2	KLF10	SECISBP2	RBM25
CDC45	RAD51AP1	NDUFB8	TEX9	PYCARD	MTX1	EIF3C	NDC80	LIN54	MDM1	LSM4	CEP55	PACSIN2	RAB11FIP4	RUNX1	CALM3	KNL1	LRR1	PPP3CA	NEPRO	KIF18A	F2RL2	ITGB2	EGLN1	CFL1	RAB27A	CDCA2	TOMM6	PSMD2	H2BC4	CETN2	DPM3	GSS	DYNC1I2	DHX29	SPN	GBP3	ZMPSTE24	TSPAN2	TOP2A	LYAR	COX4I1	VPS45	CRIP1	CLPTM1	DNAJB6	HSPA13	PGM2L1	PSMA7	TUBB2A
CDK2AP2	LGALS3BP	MLF1	SDS	SERPINE2	GIT2	LYSMD2	RGS10	PGBD2	SEC61G	NSF	KCTD5	CKAP5	ARL2	MAT2B	SQSTM1	PI4K2A	ZFYVE16	LILRB4	YIPF4	DHX16	MDFIC	USP19	IPO9	MOV10	EXOSC2	TARDBP	CPSF2	COX10	APTX	STARD13	CCT3	TXLNA	MSANTD4	GLA	OXNAD1	SZT2	ALDH1A3	SCO1	NCOR1	ZNRF2	AIFM1	CHCHD1	KCNE5	IFI44L	RNF14	SLC15A4	COMMD5	REEP5	PTH
CEPT1	NEU1	MTURN	TM7SF2	MAFG	TMEM119	AGPAT4	MTM1	CUL2	DDHD1	AARS1	NOP10	SQLE	TPCN2	FABP5	UBE2F	LACC1	CRELD2	C1R	ABCF2	TIMM8B	TANC2	USO1	CD74	FCGR3A	COPE	TLR5	HLA-DQA1	PELO	NRAP	AGRN	DNAJB1	NFKBIB	P2RX4	MCFD2	IRAK2	DYNC1LI1	SMIM3	VRK3	TPST2	IFNAR1	UQCRQ	RAP1GDS1	C18orf32	IFT57	AACS	RGL1	HPSE	SLC16A1	DUS4L
CES2	MGAT5	SLC2A3	PTPN22	CPE	TMEM154	TDRD3	REPS1	MYO18A	KCNA3	SLC25A24	RORA	SLAMF1	RHOH	PLXNC1	PLAGL1	EPCAM	TANK	DDIAS	PKP4	ATP9A	ABI2	IFT80	LCP1	PHTF2	CDCA7	C11orf49	PTMS	WDR83OS	DST	CD79B	SH3RF1	TRDN	MCTP1	USP1	VPS28	CD38	GSTA4	PLCD1	TWSG1	ANKRD55	SLC16A6	MSANTD4	EIF4E	LY96	PTBP1	KLK8	CAPZA1	PPP2R5C	ETFBKMT
CFLAR	SNX33	SPESP1	NEU1	SIDT1	ATP6AP1	DMPK	ZNF317	TMEM223	HES5	NLRP10	BUD23	BCDIN3D	CDC25B	B4GALNT1	TREML2	EFNA2	ZFP36L1	USP30	C17orf80	EXOSC10	TACSTD2	POMT2	CXorf56	PMS2	RSF1	COX11	AOPEP	STK24	ADGRD1	ANKRD37	SCML4	PDCD4	SMARCD2	SELENOP	CHRNA5	DNAJC4	NELFCD	HOPX	GCOM1	TUT4	FAM32A	ATP5F1D	EFS	POC1B	CSNK1G2	CABP2	METTL23	AKAP12	PRM2
CLCF1	ZNF350	SFT2D3	BCL7B	BTN3A2	RAB8A	SLC35A4	ATG4D	LGALS3BP	LSMEM1	SLAMF7	RELA	PRLR	SLC9A1	PDXDC2P	HECW1	AIMP1	FANCL	CGN	TTC25	INTS4P1	MRPS18C	AP000708.1	HLA-C	ARHGEF18	PAFAH1B2	MIR100HG	CRY1	CD70	TBPL1	ACAA1	CARD11	SLC34A3	STAM	STIM2	NIPSNAP3B	SUPT4H1	FOXL1	KIF26B	ISG20	KEL	CRYBB2P1	MYO19	IRAG1	ILF3-DT	LY6H	CFAP206	CDC6	CXXC1P1	NFKBID
CLDN1	CCL20	TSSC4	IDI2	C2orf42	CTSL	USP27X	APOBEC1	AP4E1	ACOD1	ZSWIM6	QTRT2	NCKAP5L	SNAPC5	DDX21	SLC49A4	LANCL2	TMEM201	CYP20A1	TENT5A	FUBP3	MCRS1	CMTR2	SLC25A25-AS1	ASB6	FASLG	DNLZ	PLD6	CIAPIN1	SRFBP1	KCNH8	TRIM39	NIFK	AGPAT4	SYNCRIP	CHIC1	EIF5	GADD45G	C6orf120	FAM133B	PHF23	SNRPN	AUTS2	TMEM251	CHD1	RYK	TRIM50	PHLDA1	BLOC1S4	ZFP36
CLIC1	CLDND2	GZMA	H2AC15	S1PR5	CCL3	CRIP1	CRYBA2	PIK3AP1	CLIC4	PRC1	MICOS10	CBWD1	RORA	COX17	ITGAX	COPS9	H2AZ1	ACTG1	KNL1	CDCA3	S100A6	NCOA7	ARSB	VAV3	FKBP2	PANK3	SERPINB9	GPR65	COX7B	CDC34	SH3BGRL3	CCL5	NUF2	PLEK	H1-5	UBA3	ANXA2	SAV1	C11orf54	LGALS1	CDCA2	ITGB1	CALM1	HMGB2	SYAP1	PSMB9	RBBP8	ANTKMT	CD38
CMYA5	LENG9	MXD1	NFKBIB	AFTPH	ATP6V1C1	KRTAP19-3	RNF168	PPA1	SWAP70	NFKBIL1	C19orf12	BVES	CISH	CASP3	EBI3	PSMD11	TRAF5	CASP4	HAPLN2	RHOB	ARHGEF3	PPP2R2A	RHOH	PPP1R10	BATF	PBX4	OPTN	ZHX2	MYO1G	ZBP1	CDKN1A	STRIP2	MINDY3	ARAP2	IFITM3	BHLHE40	THEMIS2	PTTG1	GZMB	AGRN	CD70	MFHAS1	MYO5A	SLC2A6	AXL	SYNPO2L	EEF1E1	SLC3A2	GBP2
CNEP1R1	EIF5A2	GUF1	MT2A	PANK4	RPS6KA3	DDIAS	MLLT1	RMND1	SCARF1	IMMP1L	CUL1	GATB	GATA3	FAM172A	ATAD1	GTPBP3	COMMD5	CALHM6	DALRD3	MEN1	EMSY	ACLY	NBN	HMGN3	TACC1	OPA1	DEPTOR	SDR39U1	CBWD2	EEF1AKMT1	CHURC1	ZNF260	ARMCX6	CIAO1	CA12	DHX32	BRCA1	COQ6	PDIA4	CCDC51	FANCM	LSM1	MGME1	LONRF3	TMBIM4	SLC35C2	POLE	TSR3	DLD
COG4	M1AP	ZNF784	PRND	CFAP91	TRAPPC5	MFAP3	ZNF23	NEU2	VPS29	PSMD14	CASP14	SLIT2	SYCE2	ACTR1A	MTMR11	CHST1	ASCL2	PILRA	CASP4	SERF2	FXR2	FNTB	SARS1	RAB1B	MAP1S	PRM3	SH3GL1	PLEKHF1	MEN1	NUDT5	CLRN3	BCAP31	COX6B2	C1S	DCAF4	CNOT3	THOC7	CABYR	SRP68	MRPL19	PINX1	SLC26A7	MRPL42	G0S2	HLA-DMB	RCN1	TEX38	NKD1	ESS2
COPS7B	MCRIP2	CPA6	DDX56	SEPTIN9	PYCARD	MPZL3	ACO2	FASN	CHCHD10	IL6ST	TMEM239	TRAF5	ATIC	RAB10	ATP5PO	FADS3	FUOM	CAVIN1	PFKP	DOK2	RASGRP1	WDR31	CAPN10	CLUH	PIK3R3	NT5DC3	KLF4	LDLR	ELOVL1	SGPP2	ALDH1B1	FGD6	HLA-DOA	CASP6	F10	NUP54	CLIC4	MVD	UQCR10	OSTC	HIBADH	FAM43B	PRKCD	RP1L1	CD40	FAM20C	DNAJB11	MAN1A1	MPI
CPNE1	MED16	PIK3R3	PTTG1	PCYOX1L	SLC25A28	ETFDH	MTRR	OARD1	SYNCRIP	MTHFD1	FXR1	FES	PEX3	WDR25	PTPN18	CYP2E1	EFNA3	TUBG1	ARNTL	C19orf54	TCTA	PA2G4	FTO	CAND1	FBXO21	BBS4	ARHGEF6	WRAP73	ZDHHC4	BARD1	GALNT10	EXOC1	CPT2	UBR7	ACAD8	AAGAB	CDK19	GFUS	TELO2	PEX14	INTS5	HPS6	CLUAP1	ZNF14	SLC35A1	C21orf91	RBBP5	JUP	TRMT1L
CPXM1	GATA6	ANGPTL4	NMNAT3	TAX1BP1	SELENOK	LRP6	NOXO1	DIRAS2	SNORA78	C11orf97	IGHMBP2	CXCL2	WTIP	DOC2A	TNF	GKN1	OSM	BTG2	TNFRSF14-AS1	EGR1	LINC00161	C11orf53	CPLX1	MIR124-1HG	EZHIP	CFAP52	PLVAP	PLPP2	CFLAR-AS1	NR4A2	SSTR2	ZNF467	F7	EGR3	ENAH	HTR1B	SNORA68	ADGRB2	LAG3	PJA2	SH2D1A	C1orf35	CEP104	C9orf62	TMEM88	SOCS3	HBEGF	ALOX12B	RBP5
CRKL	DESI2	TMEM33	ZNF410	ZSCAN16	LYSMD2	THAP9	MGAT2	NR3C1	RUNDC1	METTL21A	KPNA1	SETMAR	ZNF684	CCDC71L	TTI2	DEGS1	RMC1	SLC17A5	EMC7	WIPF2	KLHL12	C1orf43	ZNF644	ZCCHC9	TMEM170A	TOR1AIP1	ZNF764	ALG2	SELENOT	CCNYL1	MRPL50	ZUP1	FAM98A	PTPMT1	TMEM185B	CPT2	NAA30	ZCCHC10	TM9SF2	CFL2	CPQ	FEM1C	ZNF227	ATP6V1H	PARPBP	C5orf22	DUSP11	RAB22A	IKBIP
CTPS1	CLPTM1	CHST15	UBAC1	TNFSF14	RXRA	LAIR1	ARF1	FOXO3	SNW1	TLR5	SLC16A3	SQSTM1	NQO1	DNASE1L1	SLC36A1	MAPK14	DDIT4	TESK1	LYL1	HS3ST1	TATDN2	ARAP1	AFG3L2	MAPK13	CLIP2	DOK1	IFIT1	ACTR1B	MAP2K1	ODC1	SERPINE1	PLEKHO2	CXCR4	FOXO1	MITF	CIAO1	LETMD1	FARSA	KIF13B	CSK	TWF2	POP1	RHOG	MGLL	DNMBP	CLPX	SUPT4H1	OGT	XPOT
DBH	WNK3	CDH23	P2RY2	NMT1	MAVS	TRIM27	MC1R	ANKRD37	KLRK1	SAA1	GABRD	GBP6	UBA7	DAB1	GDF11	FABP5	MRS2	PARP14	ANKZF1	POU4F1	GPR37L1	IFIT1B	UBE2L6	LRRC75B	TEN1	PSMD12	IL15RA	DHX58	TLR3	GFUS	ZNF385B	ZBTB33	COX18	SAP30	TCIRG1	GATA2	HERC6	SSC4D	HELZ2	LGALS9B	FUT8	NUP188	CCDC6	CHCHD10	TMEM252	CXCL11	TOR3A	DCUN1D2	SLC45A4
DCN	PITPNM2	DOC2B	CLPX	CEP192	NUDT21	EID3	MAN1B1	GGH	NUSAP1	CCDC150	PRSS41	MIR451A	RALBP1	FGD6	PCDHB2	CTSH	SNAI3	ODF2L	BTRC	BCAP29	GNL2	FLRT2	HNRNPD	LMX1A	NRBP2	DARS1	UBE2N	NR4A1	ITGAL	PPP1R15B	CALD1	CIBAR1	SLAMF6	SPAM1	MTFR1	CNTNAP4	AHCYL1	RNF11	CEP170	FXYD7	SLC46A1	MARVELD2	PLCD1	GABRA2	MIR27A	SRGAP2	MIR217	RFX5	SERBP1
DCUN1D5	SCRIB	SGSM3	SCAMP2	THAP4	SLC30A4	RUFY1	EIF2S2	EML4	TMEM248	ATP13A3	SLC25A51	ADNP	ECHDC1	HIBCH	ZBTB2	MCMBP	UBXN2A	ME2	IFRD2	NT5C3B	TAF4	CDS2	CLPX	NCOA3	USP16	ZNF280C	GALC	LSS	TMED2	COMTD1	RAB18	NPM3	HAUS6	KCTD13	TAF5	GFER	YES1	TARDBP	UCHL3	TNFSF9	NUDT17	SDC1	DNMT3B	ABHD17A	PUS3	NOL11	TFDP1	ZNF597	SENP6
DEDD	SENP7	KMT2C	PIAS1	CUL1	SLC4A3	ARG2	ZNF467	OAF	CDK12	ZDBF2	FCN1	NPY5R	DOCK10	MED29	PRPF4	SYN2	TTC39B	BCL9	IL2RA	VASH1	TMEM219	ITPRIP	DPEP3	ITPR1	ETF1	CREB3	LRRC3	CCL24	SLPI	MSL2	FAM43A	UBXN4	C1QTNF1	RNASE10	MOB1A	TTLL10	EZR	PLCL2	AOC3	PIKFYVE	ACAA1	CCIN	SEC23B	KMT2D	DNAJC1	APAF1	DAZ2	FLRT2	ALPK1
DIABLO	BMPR1A	ZBTB1	ITPR1	C3	MDM4	GUK1	ABCF1	MGAT1	GADD45B	ANAPC16	TMEM214	CCDC93	DNAJB9	NUP58	SLAMF7	DYNC2I1	PDK1	RIMKLB	SETDB2	TRPT1	ARL5B	SF3A1	UAP1	NFKBIB	POLR2J4	ALKBH5	TENT5A	USP28	TGFBR1	TNFRSF1B	ADIPOR2	NDRG1	LSM12	HSPA13	CST8	NACA4P	DTNBP1	SGF29	TGM3	GPR108	EDEM1	CLDND1	ARMCX2	C7orf50	XPNPEP1	WDR54	TANC2	SRRM1	HPCAL1
DICER1	WTAP	VPS16	PPP4R1	KBTBD2	WWP1	SORL1	PPP1R2P1	PITPNM1	GNB1	HNRNPC	GSK3B	ARFGEF1	ATG12	RNF185	HYOU1	SLFN12L	PTGER4	FAM102A	NOTCH2	CRIM1	NUMB	APPBP2	NSUN6	SERTAD2	FBXL3	RNF2	NSMCE4A	THAP7	FAM207A	EEF1G	RASSF5	DIPK2A	SPRTN	BIRC6	GTPBP4	NUFIP1	CGGBP1	RHEBL1	TP53BP1	OSBPL11	PSMD14	PMS2	B4GALT7	ARG1	STK11	MAPK6	NEK9	FASLG	KAT6A
DNAJC19	UBE2Q2	GNG5	GOLGA7	SMCO4	TMSB10	TMEM230	ST3GAL4	SMG7	ZNF273	PNN	PRXL2C	PRELID1	ATP5PF	H2AZ2	SMIM12	ORMDL1	STMP1	LST1	CHMP6	PHPT1	TMEM14B	CDC26	PTP4A2	COX17	ETFRF1	FNDC8	NEDD8	GPX1	SERF2	LINC00672	SLC66A3	POLR2D	SERP1	NDUFAF3	PTPRO	RPS17	FOXN3-AS1	TMEM167A	SLC35B1	CARD19	CSNK1E	DNAJC15	CD99P1	RHEB	PRR4	PERM1	MAP1LC3A	TP53TG1	EGR4
DNAJC5	UQCRC2	PLAAT3	S100A1	DUT	ARF5	DDX54	S100A13	ZFP64	AFG1L	RASGRP4	COMT	CNP	PGLYRP1	SCAND1	LARP7	RRN3	DUSP10	EVI5	GALM	PBDC1	ARPC5	R3HCC1	HBEGF	PNPO	CCNH	DNAJC2	ABCG1	VIM	CLEC6A	AXIN2	EEF1B2	PI4KA	LYPLA2	SEC16B	POM121	RELL1	SHE	PPARG	ENDOD1	HSPBP1	PRR15	IGF2R	PTPN2	GRSF1	EIF5A	C1D	SLC52A2	ELOVL1	PIGX
DNASE1L3	NDUFB8	LY86	ADGRE5	TRDMT1	ACTR1B	PRMT3	NCF1	CD52	RTL6	CYP1A1	CCR2	SEBOX	HIF3A	AK2	ACSL4	INO80C	GRK2	HTR1A	PDIA3	ADRB2	DCTN3	CTSW	EIF4ENIF1	RHOH	FOXA3	CNGA1	WDR92	RAB7A	ADAMTS1	GFI1	DNAJC3	GPR132	HINFP	UBE2F	NSUN4	ARAP3	DIABLO	CTR9	SNAPC2	PTPRJ	FBXO21	AOAH	NR3C1	DDX3X	TINF2	NFATC3	PTGER1	POLE4	IKZF1
EGLN3	FAM102A	ELK4	MIEF2	PPP3CA	TRIM26	AMPD1	THAP12	PRKCH	CARD6	DNAJB11	FBXO45	RHOA	TSHZ1	EHD3	AIG1	PAK1	DNAJB2	NFIL3	SERTAD4	P2RY12	CTXN1	BTF3	SLC35B1	GNB1	IRAK3	IGF2BP3	WDR18	TES	NOTCH3	SDAD1	RRP15	ETF1	BORCS5	ZNF518B	ELL2	PDZD11	TLE4	CCDC43	PPM1D	SUPT4H1	EVL	LRRC8D	RPS6KA6	PLOD2	COPB2	ZC3H14	RTP4	MID1	PHACTR2
EIF2S3	APPBP2	KCNQ5	UBAP2L	SSTR3	TLR2	ACYP1	DNAJB11	EMC7	CYB5A	FGF23	IFITM10	RCL1	MSC	IYD	IRF3	ACLY	WDR6	NCK1	KCNA3	SERPINE1	NUCB1	GNG2	AMFR	MAP3K11	APP	ACSL5	TLR8	TMEM120B	ATF2	MAN2A1	DNAJC11	DERL2	ADORA2A	NCSTN	CREBZF	TPP2	TRMT2A	WDR75	LRRC59	RASGRP1	ERLEC1	PDCL	FERMT2	UBE2G1	AAMP	DCBLD2	ZNF565	RRP7A	MYBPH
EMB	SFMBT2	CD81	KLHL24	VEZT	IKZF3	LYPLA1	SHISA5	NEU3	FUT10	UACA	BIVM	RAPGEF2	CTNND1	SBF2	MAGED1	GNPNAT1	FBXO38	AXIN2	CLIP1	ETS1	GIMAP4	TMEM106B	CCR4	PUS10	ACOX1	SPG11	CHCHD3	AKAP9	PRKD2	FRRS1	PNRC2	DUSP10	CAMSAP2	PRKAR2A	RSU1	CCDC47	UHRF1BP1L	NDFIP1	PDGFRB	BTLA	ACTR1A	PRMT7	ATXN3	ZMYM2	AGL	MAP4K4	VPS53	ZDHHC13	IL6ST
ETV3	TSPAN3	ADPRH	EVA1B	IRF1	INTS11	DHX58	TAP2	JAK1	TNFSF9	GYG1	TMEM39A	PTPN2	PLEKHG2	PACS2	NDST2	LAMP1	ELMO3	SLC4A11	CMTR1	RND1	CASP4	ISCU	NXF1	SBNO2	PARP9	CPSF7	IRGM	FAM114A1	ADAM9	DOK1	LAD1	MFHAS1	TCF25	MRPS7	GPBP1	PPA1	IFFO2	ST7	GBP7	NT5C3A	TNIP2	GK	SLFN13	MLLT6	GPR4	GSDMD	TAP1	WASHC1	FABP5
EVI2B	CACFD1	ARID1A	CEP55	ANKRD12	NCOR2	ATRX	MOK	FBXO25	RIPOR1	YPEL3	RAMAC	POLR3GL	CDCA2	MIB2	INSR	SMAGP	CDS2	CDK17	ARHGAP6	SDF2	TUT7	TNFRSF13B	RAPGEF6	ATP1A3	KLHL24	KIF22	PHF21A	CTSA	OPHN1	SIRT7	AKAP10	MARCHF7	RNF167	OSBPL11	IL16	NAGA	GKAP1	TAOK3	BLMH	PLK1	MFSD11	RAPH1	RIN2	NMT1	MPP1	ID2	MAPRE2	HIGD1C	SGSH
EXO1	AGPS	LAGE3	ARL2BP	DDX56	ELK3	PSPC1	SEPTIN2	CLIP2	TPI1	GMPR2	ARF3	SKA1	RBM42	PSPH	BAZ2B	ZNF254	ECI1	TMEM11	MEN1	EMG1	POLDIP3	SPTAN1	UBXN1	SART1	PGM1	ELAC2	UBA6	NASP	BCL2L13	CMC4	RUVBL1	DCTPP1	TST	MGAT1	PSMB5	PPAT	HPS5	ICMT	HIKESHI	PHF7	PPIH	JPT2	DTYMK	ORC3	OSBPL2	NFYB	PPP2R5C	DEPDC5	INTS14
EXOC2	ATP10A	ELF1	MBD5	BPGM	ENPP1	ZNF609	GNAT2	KCNMA1	DOCK10	TUBA3C	MBTPS2	NOCT	NKAPD1	SMYD5	BST2	TRIB2	TRAFD1	ITK	SH2B3	PRSS3	RNF19B	AFF4	CSF1	LONRF3	SLK	SLC15A3	MACIR	AK4	STAT2	SECTM1	ATF3	RAB20	MOB1A	BRCC3	USP18	RIPK2	ZDHHC14	IFI44L	IFI6	SORT1	EIF2AK2	BCL2L13	C3orf52	GOT1	IFIT2	CSTF2T	MID2	APOL6	CYLD
FADS1	RPA1	SMYD1	GNS	CNOT3	PDE6G	CWC15	PPP1R14B	RYR1	BCL7C	STAG1	LSM2	OLFM1	RPL15	PRR5	NCAPH	GLI1	POLR1H	PIK3CD	STK10	NOP10	NNT	CCR2	CCL22	UGT8	NAA35	RPS8	RAD51AP1	REXO2	FRG1	LCP1	GRN	DAGLB	TRIM27	PPP1R21	SELENOW	TWF2	HTR1A	HLA-DMA	MX2	CLDN8	HMBOX1	KDM1A	SELL	CKS1B	TCP1	PPP1R12C	ADPRH	FCHO1	RPS11
FAM111A	DDX19A	PLAA	GPR162	TDO2	CSDE1	EMCN	PCBP2	ARHGAP39	CD81	NDUFB4	EIF4G3	ZBTB2	HTATIP2	IRS1	SPDEF	MIOX	GABRR1	COX7A2L	FPGS	USF2	SUSD6	CCR2	NDUFS3	HEXA	CLCN3	PLXND1	BRAP	FCGR2B	FH	RAB5IF	CDK11B	ENTPD1	GRK2	PFKFB1	BHLHE40	COPS3	SGO1	GPAT4	RGS10	ARNT	PACSIN1	FRK	AP2A1	NT5E	HMGN5	DPEP1	PRKAB1	SMPDL3A	RASAL3
FAM136A	RPL26L1	PTER	FBP1	MZT2B	DEAF1	KIR2DS2	NOL9	SECISBP2	KIR2DL3	RFX7	FGF21	E2F3	RBM38	CERS2	SCPEP1	AHSA1	CBX4	RAB11A	PACSIN2	CCNB2	IKZF1	TPX2	GGCT	ST3GAL5	ATP5MC1	NLE1	PSMF1	CTPS2	CENPA	TKT	DIABLO	JUP	ZNF177	BIRC5	TMEM39B	STARD7	C2CD2	NFE2	SPINK4	TIMM13	SEPTIN8	RHOT1	LAMC3	PUS1	C3AR1	SYNJ2BP	H2BC12	SYMPK	MRPL24
FBXO3	TRIM27	SPAG4	EIF2B1	DNTTIP1	ZNF277	ZFP36L1	MIGA1	SLC25A3	TRIM23	EXTL2	PACRG	CHMP1A	TACC3	MSN	FAU	MRPL45	SPSB2	RANBP9	EPB41L4A	SP1	CDR2	C1orf52	PPP2R2A	DNM1L	RAB5A	DDX46	ADGRE5	RBMX	ALKBH5	VPS33B	ZNF638	ALS2	SLC25A26	HIRIP3	CISD1	UBE2J2	NUP85	SLC25A13	RAP1B	ARL4A	DCTD	GLS	DCLRE1C	CDKAL1	COX18	SLC29A1	ZMYM4	RAD17	POMP
FBXO33	ACOT8	EVL	P3H1	FKBP15	DRGX	TRAPPC1	SERTAD3	MCTP1	EPSTI1	TDRD7	PEX2	TEX35	IGHMBP2	KCNAB2	ART5	MED28	TNFSF11	ZBP1	IP6K1	TLR4	TMEM98	PRKCD	STK40	TBRG1	C1orf54	SH3BP2	SPATA6	DHX58	TAPBP	UBALD2	TP53BP1	CASP9	C9orf64	ZNF580	LYN	STK10	CHMP5	RBM43	GCA	RESF1	MYO1F	ZFPM1	RERE	NCOA7	CD86	SHFL	IRF5	DDX60	STC2
FLRT3	SPRING1	GNAT2	PRKCZ	SSBP3	CAMK1D	DHX58	OSBPL7	CADM1	MRC1	PGAM2	PCDHA10	KLHL21	SCAF11	FGF13	BRS3	COQ8B	C17orf80	POU4F3	TBXA2R	RRAGA	MAGEC3	TAP1	ZNF532	VTCN1	KRTAP1-3	DPYD	CUEDC1	MYH1	ITGA10	HCN4	PTMA	SCUBE3	ALG6	GTF3C2	ALCAM	GDF2	STAG1	SNX7	MRM1	IL13RA1	HNRNPK	KIF22	E2F2	TBL1XR1	DCAF4	IQSEC2	GPM6B	EDIL3	TM4SF1
FLT1	C1D	LIPJ	FAM167A	ATP6V1FNB	TIFA	ELP6	ARID3B	UBE2G1	IWS1	ZFP1	PROSER2	SOX4	SLC38A10	AMN1	RAD23B	PAPSS1	H3-3B	PAXBP1	CLDN1	MRPL19	EED	LGALSL	NPEPPSP1	GFM1	PTBP2	FAM135B	GYS1	CYB561D1	LINC00476	DHRS7B	GK5	CAPZA2	LY86	BTBD3	TMSB15B-AS1	ASXL1	PIWIL4	ALDH18A1	STRADB	NIFK	NREP	IRS2	LINC00665	SP3	FAM98B	JAZF1	LINC01541	RHOBTB1	WDR12
FOSL1	CCL5	IFIH1	C5orf46	SMG1P1	RICTOR	GBP1	SLAMF7	MIR9-1HG	CSRNP1	SYNE3	VIT	S100G	TRIM22	GPBP1	PELI1	EFHB	DNALI1	TMEM54	H4C9	IRF7	MAGEA11	FXYD1	HOXB8	MYD88	ATP10A	IER2	CSRP2	NBN	LINC00895	DOCK8-AS1	PRCD	RETNLB	NEDD1	PLA1A	KRT25	GBP5	IFIT1	KRT79	ERBB4	CCDC191	TMPO-AS1	LYSMD2	CSPG4BP	TBXT	PNPT1	TRNT1	MX2	CALHM6	SAMD9
GAS1	CSRNP1	TMEM39A	DHDH	PAG1	ZBTB5	TNF	AZIN2	HELZ2	FBXL6	FOXO3	NOS3	HTR3B	EBI3	STAT2	EIF2AK3	MAML2	MX2	ZNF267	NLRC5	RYBP	PTK2B	HMGN2P46	PARP14	APOL6	CNKSR3	DNAH10	SBK1	SLC1A6	CMPK2	HPSE	HERC5	NPC1L1	DUSP5	ADAR	GBP5	ARHGEF11	PNPT1	FLJ13224	PDE4B	IL15RA	SP140	LTA	TNFSF15	C21orf91	GHRL	SPATA18	IRF7	NMRAL2P	DHX58
GBP6	IRGM	PSMB8	GBP7	CD274	USP18	IFIT1B	TAP1	DTX3L	ADAR	RSAD2	STAT1	TRIM21	CXCL9	IRF1	GBP4	IRF9	CMPK2	RNF213	PARP14	GBP2	MX2	HELZ2	XAF1	PARP12	RTP4	PARP11	IFIT3	IFIH1	TNFAIP2	KLRD1	ISG15	STAT2	OAS2	PSME1	NMI	CXCL10	TLR3	TRIM5	HLA-E	CXCL11	HERC6	PSMB9	RBM43	SLFN13	PARP9	TNFSF10	TRIM56	RNF114	PRNP
GET3	ATP6V1A	KRT2	GDPD3	RRS1	IFIT3	ANAPC2	HARS1	SRP9	S100A8	AFF4	SMC2	BCAR1	KCTD10	LY6G6C	IDH3B	ZCCHC3	ALOX12	ITGB1BP1	ARPP19	SART1	SSU72	KRT6A	EGFL8	BRD8	IL13RA2	DPP3	FUBP1	FAM20C	TNIP1	ERGIC3	LCN2	ATP5F1C	INTS3	PES1	PRDX1	BCKDHB	TBL1XR1	PHOX2A	PAN2	RBFOX2	VSX2	EPHX1	NANS	EWSR1	BARX1	FAM32A	CIITA	GFER	DYNC1I1
GHITM	RAP1B	KCTD4	TAX1BP1	IER5	POLR3A	ZNF35	HLA-B	MDM2	CBR4	AVL9	C6orf62	ASTN1	NDRG1	FABP4	ATP11B	TFG	MAPK9	SLC40A1	IL7R	SUOX	RNF138	TLK2	RNF114	NINJ1	TOX4	MYO5A	PSMB8	PKIG	FGF13	GCNT2	GLIPR2	CMTR1	GALM	ABCB9	SLF1	CCRL2	STARD3NL	UNC93B1	DLX1	TEFM	GLRX	BCKDHB	EBI3	MBD2	STAG2	CAPRIN1	TRIP10	SELENOT	CYSLTR2
GIMAP7	H4C4	RFWD3	DSN1	CFDP1	CIT	SRGAP3	MYH9	TFEB	RPL38	SSRP1	SPRR1B	SCPEP1	SF3B2	TACC1	H1-1	LCP1	TPX2	SRRT	PHYH	GRK2	USP36	CXXC1	HMGN2	PPP1R9B	SORL1	SHKBP1	RPS29	GTF2F1	TMA7	ANXA6	SF3A3	WBP1	MAP2K2	MEA1	PSMB4	MAP4K2	PDGFB	H4C6	DDA1	FMNL1	BAIAP3	CBLB	TRAF1	PSMC4	MCM3	ACSBG1	YBX1	MXD1	MYO1F
GLT8D1	VAT1L	CCT3	CXCL16	SOAT2	MYRIP	ZNF777	PPM1E	RNF135	ZNF32	NECTIN4	PORCN	COMMD9	G6PC3	GADL1	MYO1E	SLC25A23	MUL1	GKAP1	ZNF862	COMP	PDE4DIP	ATP6V0C	PLAAT3	GCNT1	ZFP62	ELAVL4	CNPY3	MED31	SFTPC	XPO5	ZFP37	ABHD14A	METTL18	IDUA	C1orf122	PTBP1	CLPTM1	EEFSEC	CALML4	KCP	DYNLT3	PPFIA4	HS6ST1	AUP1	NFIB	EPAS1	NAA80	WDR75	JUP
GNA12	ATP6V0E1	CTSA	ANAPC11	MCEE	SEC61B	PNKP	FOXO3	CLTA	HFE	CLN6	ATP6V0D1	CPT1A	WIPF1	TLE5	PPFIA4	ZNF808	LYL1	RERE	CD99	CXCR4	PPP1R21	ZFYVE19	PSMB6	SCNM1	GTF2H4	STMP1	CSK	PTOV1	MFSD5	C3AR1	PTS	MAPK3	MXD4	DAP	MACIR	SRP9	SMIM20	FLCN	PCBD2	SGK1	ST6GAL1	CERK	CBX4	NDUFS3	CDK4	APOBEC1	TIMM8B	RGS2	PPIB
GNE	RTL6	NUP85	MAPRE2	EBAG9	IMMP2L	VWA7	DNAJA1	GRK5	TP53BP1	NUP160	ANAPC13	MCOLN2	TOMM7	PRMT2	HDDC2	TOR3A	TIMM50	NAB2	MRPL44	ZNF219	TBRG4	STARD4	FAM81A	PLAAT3	NSG2	CD320	NDUFA7	PPAN	C3orf14	DGLUCY	TMEM126A	PSME1	EPCAM	CHST15	PTPMT1	SLC25A3	USP25	IFNG	MED1	EXOSC10	EXOC6	PXMP2	ZNF362	VRK2	CDC26	ZFAND5	IREB2	NMNAT1	CUTC
GNPDA1	COPS3	CHGA	DRG1	FIGNL1	MTHFD1L	TM4SF5	GTF2F2	IDH3B	MRPS18C	NRM	BAK1	NAP1L1	SEPTIN11	GMDS	DDX1	EME1	RFC2	TUFM	PIDD1	TNFRSF8	BLMH	RYK	BRI3BP	ITGAL	LRRC40	FBXO44	ENTPD7	APIP	NCAPH2	PSMA4	PSMA2	NELFCD	SNHG32	PDAP1	RAB19	TXN2	ELOVL1	EI24	PSMD1	CAV3	WASHC5	LRWD1	SLC31A1	SNF8	TACC3	SEC13	GLOD4	ATP5MC3	ATPAF2
GOLGA7	ABCC5	SLC25A39	FAM43A	FHL5	SCARA3	NKIRAS2	CPQ	SPRY2	NDST2	OSBPL8	MIR22HG	SMOC2	FAM135A	CTBS	PTPRC	PPP2R5A	MAPKAPK2	OST4	CA2	AZIN2	TMEM179B	NAGPA	LAX1	GRINA	MAVS	PTPN12	NFKBIZ	ARHGAP30	G6PD	LTBR	UCP2	MBNL2	YWHAB	NABP1	NFIX	SCD	MSN	ITGA4	FAM126A	MDM1	PRXL2C	RENBP	TMED5	EPB41L2	ARL4D	NIPSNAP3A	DHRS3	CUZD1	SUMF1
GRWD1	CYRIA	VASN	SLAMF8	FAM20C	LCP2	NOP2	FLRT3	CX3CL1	LTB	TOR3A	ISG20	GPD2	GRHL1	TMEM120B	LAD1	PSME2	IKBKE	SLC31A2	EXOC3L4	HLA-DRB1	REST	NIBAN3	CIITA	TOP1	BCL2A1	NCF4	DNAJA2	IRAK2	IL6ST	SPRYD7	RABGEF1	SUSD6	UBE2F	C3	GPR85	SYK	UBE4A	SCN1B	GPBP1	SF1	MET	SOWAHC	NINJ1	ITPRID2	PELI1	NECTIN2	PLXNA2	ARIH1	RELA
GYG1	ERCC5	SLC28A2	SMIM19	CGAS	CLCN7	NMRAL1	SLAMF6	SLFN13	IRF7	DRC1	COMMD4	PFKFB4	HELB	BRCA2	CD3G	SGSH	TRDMT1	SRP54	AQP9	MDP1	BCKDK	ARSB	RPAP2	NR6A1	BEND6	HNRNPD	KHDRBS1	DDX58	MDK	LINC00612	NLRC5	PTPRE	TBCE	GHSR	MVB12B	MED23	IGFLR1	ACYP1	DTNBP1	ACP2	KDM6A	IL21R	CRX	FAM234B	KCTD2	C17orf75	APBA2	IL4	SLC5A7
H1-4	RPGR	EIPR1	TRIM21	NRBP1	FAM131A	RAF1	SETD3	FYN	MYCBP	PFDN1	ROGDI	HK2	MBNL2	TASOR	CAMKV	NXT2	KCNQ1	ENTR1	ACVR2A	RALY	MRPL41	RAB6A	MRPS15	STX17	GNG5	NDUFB4	RBM23	SLC12A7	TBL1X	PIAS3	CORO1A	FAHD2A	SCFD1	NLRP1	TSG101	COBLL1	LPCAT3	FUT2	BLOC1S1	GYG1	TLE4	SLC7A7	APRT	RPL6	RPL30	MT2A	RPL37	TMEM39B	RPS6KA4
HACD3	MRPL44	GPR65	NUP50	GSTK1	DUSP11	KLF3	SULF2	LCK	TMEM9B	SH2D2A	F2R	PFKP	CD247	STX5	ABHD8	ZSCAN12	MRPL35	DNAJC15	MED10	PRF1	DOK2	ASRGL1	SRGAP2	FIP1L1	SLC38A10	RAC2	PIP5K1A	NMI	TNFRSF18	CTSV	BRAP	FN1	JCHAIN	PSMB3	SPTSSA	GATA3	SNX14	BUB3	S100A6	PRPF8	PSME1	CSNK1G2	CORO1B	EIF4A3	SPNS1	LRWD1	SLC39A8	S100A4	HM13
HELLS	SNX11	TNF	LCMT1	ZBTB17	FARP1	SH2B1	DESI1	MCM10	SUDS3	PSTPIP1	C20orf27	DHRS11	CCT7	ATXN7L1	CSRP2	TP53I11	PAPPA	RFC2	CSTF1	MEF2C	RALYL	SRY	CTR9	EZH2	TUBA3C	ABCC5	TYMS	NT5E	TMEM170A	CENPT	CEP152	IL15	MBD6	PCYT2	BICDL2	SLCO4A1	PROK2	CCND3	PIDD1	E2F1	BLM	NDRG2	ZCRB1	SLC5A11	HEPH	KLF2	ZGRF1	SELENOM	BARD1
HELZ2	SELENOI	UBE2Z	NLRC5	USP42	MAK	ZNFX1	RTCB	MYD88	CSRNP1	IRF1-AS1	ABTB2	MX2	TRIM25	IRF1	SBK1	ACOT9	AGAP2	SHFL	SLC31A2	HERC5	PNPT1	DIPK1B	PAPOLG	SP140L	RNF213	STAT2	PML	TENT4A	CD274	IFIT5	XAF1	HERC6	ADAR	PELO	FUT4	TENT5A	ZBED1	IFIT2	IFI44	IRF7	CMPK2	PARP14	ARHGAP27	KPNA5	SAMD9	GCH1	DDX60	KITLG	EPSTI1
HELZ2	ZNFX1	IFIT5	GCH1	MX2	IRF1-AS1	TAGAP	DDX60L	PNPT1	ARSD	HERC5	DTX3L	TRIM25	IRF1	ZBED1	XAF1	ZNF107	TRIM22	PARP14	FAM8A1	BATF2	UBE2Z	SP110	IRF7	DHX58	SAMD9L	HERC6	OAS3	IFI44	IFI44L	MX1	DYNLT1	PARP9	PHF11	CD274	COL26A1	RNF213	FUT4	JADE2	PLSCR1	ELMO2	TAP1	RTCB	USP18	SECTM1	APOBEC3G	IFIT3	TRIM5	CMPK2	MYD88
HLX	CD300A	SPP1	CCR2	EPS8	C1QTNF12	ACAT1	MTSS1	ADGRE5	NAAA	CBFA2T3	UNC119	KLF4	BACH1	CHCHD10	PLGRKT	SDF2L1	MT1E	CRIP1	CCDC80	CLEC7A	ZNF706	CCL17	RAMP1	CCN3	JARID2	ETHE1	PLXDC2	DEPTOR	PYCARD	BATF3	IQGAP2	TEC	MRPL23	FANCA	PNPO	TYROBP	S100A6	ALDH1A2	CISH	TMEM37	MRC1	SMC6	RNF166	HAUS8	ALDOC	NANS	KCNK13	PPP1R21	HSD17B4
HMGN2	RGS1	CIAO2A	PSMD8	PLAC8	GCNT1	LAMP2	VIM	PMAIP1	MYADM	MAD2L1	RFC3	ARSB	ALCAM	ACADL	BEX3	SNX10	LIG1	CCDC50	ANXA1	GSAP	EMP1	CASP1	SERPINB9	MED7	GIMAP7	PSMC3IP	ACOT7	GGH	CALM1	GYG1	APOBEC2	NFIL3	ATP5IF1	PHF11	NDUFC2	DSCC1	MYL4	ROM1	NIBAN1	CCDC34	SNX5	GINS1	H1-0	BUB1	NRM	RAD18	SMPDL3B	FIGNL1	ACTG1
HOPX	ID2	LGALS1	HASPIN	NDUFV3	S100A6	S100A11	ANXA1	RACGAP1	GZMB	LGALS3	LXN	CCR5	S100A4	COX17	CCR2	ACOT7	IFNG	MBD2	KLRG1	CTLA4	DBI	CD48	KLRK1	RSU1	PRRC1	CDC34	CXCR3	BHLHE40	UBE2J2	GLRX	CRIP2	SLC66A3	ANXA2	GZMK	CASP1	MNS1	ITGB1	FASLG	BCL2A1	REEP5	FRG1	DCPS	AHNAK	ACYP2	ITGA4	IL18R1	AK3	LMAN2	ETFB
HPRT1	CBR1	ADAR	ISG20	VAMP5	IGFBP4	SEPTIN4	SP110	RABGAP1L	NASP	IRF7	IFI44	SAMD4A	KIAA1109	PGAP1	MAMLD1	DYNLT1	ELF4	H3-3B	DNAJA1	RUBCN	TRIM21	PML	PPP2R2A	ST3GAL5	IFIT3	SRGAP2	DEFB1	ARNT2	IFIT1	RGL1	PCMT1	RBM4	CD69	TENT4A	IFI27	NUP153	LYN	UBE2S	RAPGEF2	GMPR	CCL8	OAS1	SETX	CD2AP	SHOC2	BST2	RSAD2	STK17B	MX2
HSD17B11	ATRAID	ASPM	CYP4A11	DEFB119	KCNJ13	MUC16	FGF7	PRICKLE2	FAM90A13P	C11orf16	DCST1	MRPS24	MFSD13A	CAVIN2	SLC2A12	SLC22A16	PLXNA1	VIPR2	NKAIN2	CRH	SSR4	TNFSF9	NYX	IFNB1	CD207	BCL9	AEBP1	KBTBD3	VWA5B2	PDGFRL	CCDC153	AGRP	COL3A1	ASB1	VASH1	SIRT5	EVA1C	MNS1	BNC2	TMEM225	MYH3	SOX2	TMEM17	JAKMIP3	CALN1	PRR32	SLC6A19	GIGYF2	GPR137
HSF1	MRPL51	CERS2	UTP3	ANKRD49	ISG20	RBM25	UNK	DNAJA2	PRPF38A	LMNB1	SLC25A22	SLC25A19	DHPS	TFDP1	GRPEL1	ATPSCKMT	PTP4A1	PPP1CC	AHCYL1	MCRIP2	H2AC8	SGO1	HOOK1	FAM122A	PHF6	MRPS17	VPS37C	DDX41	HERC5	PRMT3	NEMP1	CDK4	BMS1	DNAJC3	CCT2	RPL34	SYTL1	HNRNPLL	MED18	COX10	TLE1	RHBDF2	PPP1R7	AIMP1	TRAP1	PIK3AP1	TDP1	UQCRQ	STAT3
IDH2	SBNO1	CREBZF	C9	ASB4	REXO4	SPO11	UBALD2	SLCO3A1	RMDN3	CCL28	KDM1A	MAPKAPK5	SLC24A4	DHX58	CD247	SMOC2	FAM86B2	MSRA	BICRA	WDR37	P3H1	GUCD1	KCNAB2	PARP9	RBM48	NUAK1	SAP30L	NELFA	SLC25A28	CSE1L	HMCES	STAT5A	VSIR	C1orf52	ANGPTL1	RARG	TCEAL1	TCHP	ITGA10	FMNL3	FCGR1A	LYST	LRCH3	VPS13B	ZZZ3	CIC	PLCXD3	ATPAF1	MARVELD1
IFI16	LY6E	SPATS2L	LGALS3BP	OAS2	DDX60	SIGLEC1	ATRX	IFI44	MX1	EIF2AK2	IFI44L	LAMP3	IFITM1	HERC6	XAF1	CMTR1	C2CD3	DBT	SPOP	SUZ12	BCL11A	ISG15	OAS3	IFI35	SMG7	SPDL1	TRIM14	RUSF1	MRPL42	RSAD2	BPTF	WASHC4	MTMR4	PARP12	VPREB3	SCAMP1	USP1	GLG1	IFITM3	ZKSCAN7	PUM1	CEP83	IRF7	TRIM5	TNIK	TRIM38	KLF12	TGS1	PRIM1
IFT74	HPSE	SDHD	HVCN1	TNFRSF21	PLXND1	KDM7A	COX8A	RSAD2	RPSA	MSR1	MX2	EIF2AK3	NCF1	P2RY6	MLKL	SERPINB8	TIMELESS	SEC61B	NIBAN2	ESR1	HADH	APP	MARCHF5	PABPC1	DPYSL2	AP2A2	PPIB	BSCL2	STOM	SMN1	CEBPD	FAM89B	VCL	NLRP3	SOCS6	B3GLCT	CCDC102A	RPL7A	RPL36A	ZBED3	OGFR	LGALS3	CMTM7	PPFIA4	NFIA	ARFIP1	LGALS1	EVA1B	CLEC4A
IL2RA	POLR1H	PLD4	COL13A1	PCBP2	ZNF260	RFK	TTC27	CBX4	RENBP	NR3C1	LGALS8	TRIM13	ZNF146	BRWD3	BTF3	ECHS1	BARD1	ITM2C	TKTL1	PDCD4	CCND3	CCDC12	CNR2	DALRD3	DPP7	RMND5A	HS3ST3A1	TIMM10B	SLC7A7	MDM2	RS1	CDK1	FLOT1	COX7A2L	MRFAP1L1	MAP2K1	LIMD2	GALNT11	PEX11A	RSRP1	HSD17B11	RWDD1	FBXO21	UROD	GNAI1	SLC10A2	MYBPC3	SIRT3	RPS27L
INPP1	PLCG2	C17orf75	HIPK2	ZDHHC17	C2CD3	IL18RAP	PLAGL1	ATP10D	LAT2	KIFAP3	UBB	KPNA3	KMT5B	NRF1	STX7	ITCH	NUP107	VPS4B	TRAF5	ZNF226	RFX7	ZMPSTE24	LRCH3	TOR1B	ZFYVE16	POLE2	GTF2E1	STAU2	MCTP2	BCL2L2	VPS26A	PIGB	ENPP4	GSN	TAPBPL	PDCL	MED8	PTPRE	LPIN1	STX4	GMEB1	BIRC2	IGF2R	YPEL1	TBC1D31	ALOX5AP	AREL1	UBXN4	AOAH
IRF3	CLUH	CENPQ	CTSB	FCER1G	PIGL	SH3D19	ZNF608	SGMS1	NUP210	IGLC7	CARM1	C3orf33	EMD	BCDIN3D	ABHD3	SCRIB	NCAPD2	SORT1	ITGB3	HAUS5	FAM135A	MGAT4B	INPP1	CSF1R	RIMS3	RGS3	ZNF507	TTC7B	CYB561	JPT1	CDK2AP1	CDH1	RRM1	DEF6	PHLPP1	SLC39A13	C17orf58	NUP35	CYB5A	ADAMDEC1	UBE2S	ETS1	MXI1	NFKBIZ	SAFB2	SERPINB6	PTPN12	CD300A	AFDN
ISG20	DTX3L	SP140	KCTD14	ITIH4	IRF7	DHX58	BST2	GBP1	NAPA	FILNC1	HERC5	GMPR	IFI35	SIGLEC1	XAF1	IRF1-AS1	CASP12	APOL6	HELZ2	PHACTR4	DNAJB9	ZBP1	PDGFRL	CD38	IFIT1	MX2	HESX1	TMEM140	LY6E	HERC6	OAS3	TYW5	ITGB7	RAD9A	CFB	CMTR1	USP18	IFI44	LAG3	PSMB9	RTP4	IFIT3	CLEC4D	CD2AP	PARP9	UBE2L6	TAPBPL	SP110	CHRM1
ITGA9	TRAIP	PRKX	USP10	ITPRIPL2	NR3C1	DDX24	CRLF3	UBE2F	KRT16	SHISA3	PYGO2	KCNK6	HTT	EFCAB3	FEZ2	CNPY1	HGF	FBXL19	PRR14L	UTP23	RAB3IL1	STX11	DHX16	SOCS3	OCEL1	RAB20	TNFSF8	MED11	TNFSF11	DENND4B	TRIB1	LCMT2	STMN4	CERK	SPN	PTGER1	NRAS	GRINA	TMEM185A	PFKFB3	CCDC107	KIF3B	PRSS8	LRP8	GALNT7	AIRE	TUT1	NAP1L2	PUM1
ITGB2	FGFRL1	YPEL3	ZNF18	INO80E	NGEF	SNX20	ANAPC2	GNAS	PARP1	STX5	CLEC12B	RCCD1	SNX9	SCAMP2	CYB561D2	FOXE3	ZNF14	MRPL22	PIK3CG	MKNK2	GPM6A	RBFOX1	SF3B5	MTMR11	SERP1	TNFRSF21	BOLA2	GNA14	STK26	ZMAT5	TMEM215	YDJC	POU6F1	ABT1	CDK2AP2	TBCCD1	ENPP1	MND1	RPS25	ACTR5	TRPV1	FAM98C	XIAP	EPS8L1	CHD9	RBM6	SBSN	ATRNL1	CCDC186
KIF2B	ACBD4	CLTC	HAX1	TMEM184A	TAPBPL	OTP	CARMIL1	HK1	LMO4	PLXDC2	GTF2A1	STIMATE	DNPEP	TMEM120A	ANKRD52	LPIN2	PKIG	ENTPD4	DDB1	TMEM104	G3BP1	LAMB3	KLHL1	PLG	MT3	DOLPP1	ITGB1	DCP2	ZBTB38	XK	ADSL	P2RX5	FBXL7	GAS7	ZFPM1	TCF3	EFHD2	PSMD3	RPA2	STIM2	COL9A1	GPX8	SLC39A3	PGLYRP3	FAM20B	DUSP6	TKT	USP44	CNPY1
KMO	TRIM26	IRF7	OAS2	ELL2	GMPR	PARP14	CATSPERZ	EXT1	SLC41A2	MIER1	FBXO7	TMEFF1	MYD88	MICB	ATF5	SFT2D2	CD274	ATF7	PIM3	CASP7	NAMPT	MAK	IRF9	BRIP1	TARS1	EPOP	DTX3L	RAB5A	LINC01588	RECK	WTAP	STARD5	RAB12	SRGAP2	EIF2AK2	PPP2R2A	BTG2	PMAIP1	UBE2Z	CFLAR	CNP	IFITM1	NEURL3	PLA2G4A	CMPK2	IFIH1	GCH1	SP110	IFI44L
LIME1	INPP4A	GRAP2	PTPN4	TIMP1	NMRK1	NIPAL3	NQO2	FAM102A	DGKZ	RUNX1	AIFM1	UNC119B	MT1X	XAB2	STK39	MED15	MAP7D1	FKBP5	HMOX2	GTF3C1	DEXI	PRMT2	RANGAP1	PVRIG	ZYX	ECHDC2	RGCC	CRTAM	ZAP70	CD7	DUSP7	APMAP	SLC25A44	ZMYM6	ATP2B4	RAB27A	NELL2	ITM2A	TXK	DENND2D	FLT3LG	PRF1	CEP68	DENND1B	GPR171	MT2A	NUCB2	MPHOSPH9	SMARCA2
LMNB1	LAMC1	CHSY1	PTGR1	SMPDL3B	NIBAN1	IL18RAP	MYO1F	SNX10	RAP1GAP2	SYPL1	COBLL1	RAP2A	MYADM	PRDM1	HMGN2	PRR11	OSBPL3	ACOT7	KLRC2	REEP5	ZEB2	S100A11	IL18R1	GALNT3	H1-0	APOBEC2	HOPX	PRDX4	PIK3AP1	ALCAM	PTPN12	ATF6	AHNAK	GNG10	YBX3	SLAMF7	RNF216	MYL4	ITGAX	CCDC50	COX17	LIG1	NPTN	ATP2B4	GGH	S100A13	ITGB1	CEP55	PPM1J
LMNB1	PRCP	LEF1	NCSTN	NF1	IL12RB1	CECR2	ST6GAL1	PPP4C	RHOA	SUPT4H1	SETD1B	TSC22D3	NLRC5	PNISR	E2F4	HM13	CHRNB1	STARD5	RASSF2	IFT80	USP18	RNF167	ALDH18A1	ZFP36L2	CBX8	ADIPOR1	PRCC	RTN4	DDOST	NARF	SMAD3	AP2B1	RBM45	RAB12	TP53RK	TNFSF10	MS4A1	WDR18	SIGMAR1	TLE1	RAB5C	ADORA2A	HLA-C	KLHL42	TMEM106C	RNF41	CLBA1	PEAK1	IFI27L2
LRFN2	PIK3R5	GNB4	VCAM1	SLFN13	SCLY	SH2D1A	TRIM5	C8orf33	RGS1	TMEM39B	EIF2AK2	UACA	AREL1	PTX3	ARHGAP8	IFI27L2	NPC2	CALHM6	C2	STXBP1	SNX10	AXIN2	IDO1	KLRK1	STAT5B	RAPGEFL1	RFX1	SF3A2	PTPRO	TNNI3	IFNB1	CARM1	MARCHF5	INPP1	IL12RB1	HK1	APOD	EVI2B	SLAMF9	IFITM3	BCL3	SLAMF8	RBM43	BTG2	CNGB3	LARP1	IL6	PRKX	AIDA
LRRC8D	PPP1R3C	KLHL40	ZNF516	OSBPL7	TEAD1	JPH4	PITHD1	STRADB	SPI1	ARHGAP30	SLITRK6	ZNRF1	ITPRIPL2	SFMBT2	STRA8	EMP3	SLC22A14	C21orf58	SLC37A3	HLX	VILL	GSX2	C10orf90	CCDC153	MINDY3	ARPC2	TMC5	TMX4	LMAN2L	RP2	PNPLA7	SF3B2	PLK2	GAPDHS	KCND1	BIN3	NR3C1	ENPP2	SLC17A9	SIT1	ZXDC	PLEKHA2	ATP6V1C2	PIWIL2	CDX4	CDC42EP5	TIAM1	CDKN2A	MFSD4A
LTA	SERAC1	CDC25B	GGA3	WDFY2	CDC42BPG	KRT222	HNRNPUL2	LMAN2L	HABP4	RND3	DDX19B	KLHDC9	SPIDR	RGS19	SETD1B	ZNF25	DUSP4	NUCB2	DDB2	RALGDS	ATP6AP1	RHOA	GOLM2	LGALSL	AHI1	DNTT	CAMTA1	IDH2	ACCS	TK1	ALOX5AP	MPRIP	ITGB7	C8orf58	AMPD3	CISD3	SEMA4B	SLC2A3	PHC1	XBP1	DCTN6	STAP1	DNAJC9	DENND6B	RASSF4	STING1	CNPPD1	SLC4A11	NXF1
LY6E	TLN1	ZYX	CDK16	IFI27	IFITM3	PKM	GNAI2	SIGLEC1	IFITM3P7	NAPA	KDELR1	NUCB1	SPI1	LGALS3BP	RNF19B	HLA-G	RNF40	FCGR1A	IFITM2	PLSCR1	IFI44L	PPDPF	TGFB1	CALU	WBP2	FKBP1A	MX1	H1-0	ACTB	AGPAT3	STXBP2	MTHFD2	IFI35	WAS	SCAMP4	SPATS2L	OAS1	IFITM1	DESI1	OAS2	GRINA	SBNO2	STRN4	PML	EIF2AK2	RSAD2	ISG15	GRB2	RNASE2
MAD1L1	MEST	TFPI2	RTN2	PRIM1	RUNX3	IFT27	COL9A3	HMGB3P30	BAP1	PTPN14	EXTL1	GNRH1	GRM7	CD1E	DNA2	REG1A	INPP5B	RBM17	CXCL2	UHRF2	RHOC	ADGRE5	SURF2	CSF3R	GNG4	KLC1	KHK	VAC14	CD81	DRD1	RWDD2A	ZNF165	CLUL1	MAEA	RPL36A	DDIT4	CYP2B7P	TDGF1	TCF4	SIK3	LIFR	ID3	MAGEB1	LASP1	NDRG1	LPXN	VILL	PDZK1	ACVR1B
MAN1A2	GABARAPL2	EFEMP2	TMLHE	ACSBG1	TYK2	MAGI3	SLC2A8	TLE1	RUNX3	SMIM14	PGS1	FAM214B	POLM	TMPRSS3	CCDC28A	GJD2	APAF1	PRKN	SDR42E1	PLBD1	SEMA4F	PARP4	SNCAIP	NABP1	BAZ2A	NME5	SERPINE1	ECI2	KRTCAP3	TBX6	SLK	IDH1	ZFP91	CD53	SRI	GNA13	DVL2	KLKB1	FAM210B	CACFD1	RNF19A	SLC25A51	AFF4	EIF3F	PDE4B	OAZ2	CHST12	TBXAS1	PRKACA
MAP2	MDC1	CBX7	STIL	SAMD11	RIPK2	NUP54	TOP2B	FRMD5	NACC1	PRDM16	FLT3	MIF	NCKIPSD	DUS2	PDHX	MGA	ZNF48	CS	ST13	VSNL1	SRBD1	POLR3B	CCT2	ITPA	SIAH1	SLC25A37	MYCBP2	IPO5	POLR1F	MZT1	SDE2	IQCE	PPP3CB	FMR1	FBXO10	FAU	KLHL14	TUSC3	PPIE	CRTC2	RHEBL1	USB1	ITPR3	NAA50	RPGR	SGSH	ANAPC11	OR4C3	QSER1
MAPK1IP1L	HPS5	ZNF292	RAB8B	GNA15	DIAPH1	TWSG1	DEDD2	SPAG9	SPAG4	GRINA	INTS6L	SAFB	NUMA1	FNTA	LAMTOR3	CDC26	NFKBIE	NSMCE2	CHMP4B	PPP1R15B	GTF2A1	JOSD1	NFKBIA	TNFAIP3	PNRC1	TFG	EIF2AK3	NUP98	MTCH2	TPRA1	USP28	HPCAL1	TBC1D15	NR4A3	CAPN7	PSMC6	PCBP1	WDR45B	SDF2	ADIPOR2	CISD2	WBP11	G3BP2	PRDX4	ZNF674-AS1	SF3A1	SLC36A4	MALT1	TBC1D2
MAPKAPK3	KLHL38	PPP2R2D	KMO	RFLNB	STK38	UROS	AK2	ABTB2	ARID5B	ELL2	EPHA7	HDAC7	GPR132	TMEM11	KCNK5	APTX	LUC7L3	OPA3	CSF2RBP1	S1PR2	KMT5A	JAG1	CYP26B1	USP39	RBM7	BRMS1L	AMZ2	DCAF15	MIR665	LSG1	MS4A1	FILIP1	MDM4	SCYL3	MRPL45	MSN	RALA	TTK	SNX17	LRTM1	ZFPL1	HSD17B6	ATP6V1B1	SLC1A4	POU3F1	SLC17A8	HOMER1	JAKMIP3	PTPRO
MAPKAPK5-AS1	RPL19	DOK1	NUDT6	PAK1IP1	TNFRSF11B	ORC3	SOAT2	TKFC	HSPA14	BTF3P12	C9	INTS1	CDHR2	PSMB4	MXD3	MCF2L-AS1	NACA	RASSF8	FGF22	PSMD2	NDUFAF4	TRIB3	GNAT1	RAB9BP1	POU2AF1	MMP3	LINC01565	SS18L2	MTMR8	UFD1	RPL11	NDUFS2	UQCC1	DNAJC15	SNRNP35	TXNRD2	NASP	CDK18	SEC11A	STX3	COX5A	SNRPD2	MRPS34	COMMD9	TEKT2	NAALAD2	VAPB	NELFE	NDUFA6
MCTP2	ITGB7	PRADC1	SIKE1	TDRD5	DPCD	ARMCX4	TMEM97	NUP107	NELFE	XKRX	SLN	KLF3	WDR77	SCARB1	F2R	KCTD9	PABPC4	RBMXL2	C4orf51	RNASEH2B	APOC3	AHNAK	FBXL8	ESYT1	ACP3	MXD3	SEC11C	CENPM	TIGD5	TRIM14	DEK	RMND5B	PRR22	B4GALT5	TRIM59	FAM241A	STX2	SLC12A7	KRT16	SAC3D1	AUNIP	REEP1	HRH3	UHRF1	RANBP1	UMPS	EEF1D	RAD23B	SLC17A9
MIA2	PHF1	ZNF384	AHSA1	ACTN1	SAA1	CDA	RHEB	FAM120A	CELA2A	IQSEC2	SELENBP1	SREBF2	PCDH7	REM1	NUDT21	GNRH2	GNA15	FAM89B	TAB2	PDCD11	UBE2I	TMEM131L	LRRC8B	SLC23A2	ESR1	ENPP4	KLHL18	AP3S1	SPINK4	POFUT2	LPCAT3	ACP2	AASS	DLEC1	SCN9A	BCL7B	LDLR	MUC6	NREP	POP4	IFNW1	AMHR2	NPRL2	FXR2	RAB5A	TM9SF2	LMO4	POLR2J	EPHB4
MICB	RAB8A	SH3GLB1	LGALS9	CDKN1C	IFI27	CLIC1	IFITM3	IFITM1	SPTLC2	ELF1	MYD88	HESX1	IFIH1	CAPN2	GIMAP4	NFE2L1	NMI	IFITM2	DUSP5	SLC25A28	BST2	ARHGAP27	ZBP1	NAPA	GSTK1	PHF11	TENT4A	ZNFX1	CCNK	GMPR	PARP12	CXCL11	ELMO2	SHFL	CCNA1	PLSCR2	EPSTI1	IFI35	CHMP5	IRF9	RAD9A	ETV7	DYNLT1	GCH1	FBXO6	NOD1	PARP10	ENPP2	GTPBP1
MIER1	SERF1A	NFKBIZ	WTAP	DEPP1	PLAGL2	LILRA3	PRPF3	PIM1	IRF7	SLC41A2	BATF2	NAMPT	LDHA	LYST	TUBB2A	RUFY3	CD274	IFIH1	EZH2	NFATC2IP	C2orf49	C4orf46	ST3GAL5	CNP	H2BC4	OSER1	DAPP1	WHAMM	TNFRSF9	MVB12A	CDYL2	GRSF1	PHLPP2	TRAF3IP2	TRAF1	SLC38A5	DNAI3	ELL2	NXT2	FSTL1	SLC31A2	PSMA2	GABPB1	HSD17B7	HMGCS1	PIM3	SLFN12	TRIM26	MT1X
MOB1B	ARHGEF2	SPATS1	GSTO1	WHAMM	MTFR1	C1D	SCLT1	SLC35A3	CEACAM1	UBASH3B	ASNSD1	TMEM184C	COX17	TEC	AP1S2	CTDSPL2	APEX2	DPY19L1	PKNOX1	FUNDC1	FOCAD	DST	RNPEPL1	CDKL5	DHX33	TFPI	ALG13	TELO2	THY1	TBC1D5	PTCH1	NFATC1	ATXN1	PPP2R2A	AP3S1	LIN9	CARHSP1	CALHM2	RTTN	B3GNT2	ZDHHC15	MED15	CD80	ZC3H8	MGP	PSMG2	NAA35	LRRC27	GNG2
MOB2	TOP1	ERLIN1	STX2	HSDL1	TESK2	VPS26C	RNF135	LAMP1	KLF6	RASA4	GRB2	POLA1	SLC25A45	GSTM3	ALDH2	G6PD	DEPTOR	CALHM6	ZCCHC8	CSNK1E	TFE3	C12orf57	RAB32	CPLANE1	FUT11	MOB3A	PARP8	SBF2	KIF9	VAMP3	MRPL3	ZXDC	AGRN	DCTPP1	ZC3H4	DOCK1	VPS37C	HAGHL	SERHL2	H2AJ	RANBP10	EWSR1	SAMSN1	SPATA13	MSRB2	HPS4	AREL1	IFIT1	TEF
MOB3B	PRIM2	PSIP1	PLAAT3	PLCL2	FABP6	NUDT13	OVOL2	LSM12	IPP	UBE2V1	GBP4	ACTR1A	SERTAD3	COX7A2L	YEATS4	LIMD1	EPSTI1	UBE2O	SRPK2	PLAC8	TMEM134	AVP	UXT	PPIL2	EDC4	MED4	PIGT	FKBP8	HPD	DCAF1	SLC26A3	NUCB2	GP2	MRTFB	SH3BP5L	C19orf25	DRG1	TK1	SIGIRR	PDZK1IP1	TMEM260	DNER	SLC9A3R1	GPR180	VAV2	MINK1	SLFN12	DUSP22	FAM13B
MTNR1A	G3BP2	TRDMT1	CLDN8	E2F8	MARK2	NAMPT	IL7R	B4GALNT2	PSMA7	LMO2	NFKB2	STAT1	RAD1	CCL13	PSMB8	PHC2	NMI	TAB2	AP1AR	CD3D	UBA7	MAP4K3	MX2	KLF6	LYSMD2	S100A4	IRGM	IFRD1	BIRC3	ORM1	TDGF1	FCGR1A	MYD88	PSMB10	DSC1	BMPR1A	RGCC	TRIO	CCL7	EXO1	IFIT2	ISG15	OGFR	LARS1	TSR1	GRAMD2B	CRYBG1	IFIT1B	PPA1
MTSS2	RNF208	SLC12A8	IL1R2	MUC5AC	EIF4E	ATF1	CBX4	RHBDF2	CTTN	CDV3	RTL10	DAPK2	CAPN2	CHSY1	GAK	ATXN3	NSMF	ACYP1	SLC19A1	DNAH17	CEBPB	RXRA	CYTH4	ITPRID2	CEP70	GLS	CMKLR1	ECD	SCG5	EFHD2	PORCN	ZNF274	TNFSF14	DNAJB12	SGMS1	PRNP	CHRD	JMJD6	RNF10	C11orf24	ENDOD1	TSPYL1	SAMD9	PCK1	ODR4	ZNF646	RGS1	G3BP2	BCL2A1
NBN	SOCS3	IL10RA	JAG1	ASIC3	SP110	C4orf46	ZC3HAV1	DDX58	NCOA7	ADA	HS3ST3B1	IQSEC3	MAD2L1BP	PPP2R2A	PSEN1	CDC42EP4	TENT5A	DENND5A	DTX3L	SEMA3C	PDGFA	GPR35	TICAM1	IER5	SRC	IDO2	DUSP16	MARCKS	TRAFD1	SDC4	HERC6	ADPRM	CFB	ZBED1	AKIRIN2	IRF1	MASTL	EDEM1	UBE2D3	SLC25A28	CMPK2	GBP1	KIAA0040	DHX58	OSGIN2	RAB8B	TEX30	GMPR	DYNLT1
NCALD	PTK2B	ATN1	LYPD3	GBX2	IFIT2	LDHA	TYMP	NDRG1	HSPA8	SRSF2	G0S2	CD44	PPARD	H2AC16	ATG4A	SOX9	PCDHGA8	H2BC21	MAP2K3	SEC61B	AGRN	OBSL1	WSCD2	RELB	GPD2	IL2RG	TRAF1	CRLF3	RUNX3	IFITM2	CKAP4	STX11	COBL	FCGR3B	FICD	CDH1	FGFR2	CD163	IFI44	VCAN	MT1B	RRH	CCL4	ADA	TNFSF10	IFRD1	IRF9	CD83	SERPINH1
NCKIPSD	HEG1	SOCS1	PCNX3	PITPNM1	RNF217	SF3A1	SLC1A5	PRKRA	CORO7	YWHAG	CTBP2	ECE1	CAPN9	ERC1	AKAP9	STARD10	PPARGC1B	TBC1D25	DGKH	NPEPL1	CRIP1	DGKZ	CASQ1	ATOX1	MTMR14	CDH15	MRPL42	ALG11	NCDN	PPIL6	TIMM8B	SHMT2	PLAAT3	SPATA3	HECTD4	TWNK	SIK2	GTPBP6	LEPROTL1	TNNI2	PRELID2	RBM47	XPO5	FOCAD	CCL22	MBTPS1	OSTC	SPG11	SOWAHC
NDUFA5	HECTD3	TRAPPC12	HMOX2	GAS6-DT	PRKDC	PKIA	MYOCD	WDR1	MRPL45	ZYG11B	ST7	INPP5K	TEX261	CD84	CLTC	ITGB1BP1	NVL	ZSWIM7	SLC25A3	CDCA7L	MRPS6	MYC	EXOSC7	DAAM1	PCYOX1	GPSM2	CAB39	ZNF850	TCP1	SLCO2B1	INTS7	WDR3	TIAM1	ZNF542P	MTARC1	TTC8	NNT	ATP5F1D	SMARCC1	PEX11A	MRPL22	TIMM17A	HSBP1	DDX56	EFCAB14	GPN1	TOLLIP	RANBP10	MOB3A
NDUFB6	RBM15B	BRD3	GANC	RPS26	ATP6V0C	COX7A2	MPC2	GCSH	KRR1	LRRC3B	NHLRC2	MED30	YOD1	CMC2	RABGAP1L	CHIA	BCOR	POLE3	PSMA6	DNAJC15	MRPS28	DZANK1	FIBIN	ZNF287	MED18	NDUFB8	UBE2F	CCDC88A	NDUFAF8	HNRNPA0	STK4	SPECC1L	NDUFB5	GTF2H5	COX7B2	NHP2	NDUFC1	ARAP2	CADPS2	MID1	KRIT1	UQCR11	GAPVD1	PDGFD	RPL31	DCN	TMEM60	POLR1F	SSR2
NOC4L	GNB2	GOLIM4	MARCKS	ANTKMT	STRIP2	STARD4	CMPK1	MRPS16	PYCR3	MIR130A	MED22	RWDD1	PSPH	MCRS1	EME1	FLI1	HIGD2A	BAG2	CDKN2C	INCENP	DDAH2	TCEA1	MRPS11	TIMELESS	GSTT2	PRR23A	ALG3	SLC16A1	RFC5	UBA5	NFE2L2	XRCC2	B3GNT5	STAMBP	H2AX	FKTN	LMAN2	LEKR1	COPS9	TMEM107	GPR89B	IFT22	PPP2R5D	RRP1B	RAB1B	DHDDS	NAAA	FANCA	MIR363
NOP16	NR4A3	BBS2	MIS18A	MRPL17	ZNF76	CNOT9	NMNAT3	ACSM3	MBIP	HMBS	FAAP24	LHFPL4	PRRC2A	FDFT1	CBX2	MRPL32	BEND3	KPTN	RPS27L	NAF1	RAB9A	ZMAT5	ZWINT	UBE2D2	KCNK5	TPK1	LSM14A	TMEM256	F9	ACBD6	ERI1	TYW1	ANKMY2	CRPPA	DNAJA2	CTC1	MTX2	ITGB1BP1	GLA	NAA50	LTK	SLC29A1	DHRS1	NHP2	PLEKHA5	HAUS1	MTSS1	OSGIN2	FARS2
OAS1	HLA-C	TMEM184B	LGALS9B	TAPBP	IRF9	AIDA	TAP1	GBP7	HLA-B	GBP2	TAPBPL	OASL	HLA-E	DEFB4A	FNBP4	PNPLA2	SLFN13	ZBP1	USP18	IFI27L2	MX1	CASP7	ZFP90	CD274	APOBEC3B	PLAAT1	RNF114	RSAD2	PIGA	PSMB9	IFIT3	PARP14	TRIM21	CCRL2	ULK2	NOC4L	SLC25A28	IRF7	LANCL1	IFIT2	ASB13	ISG15	IFIT1B	SYNE2	DIP2B	PML	IRF1	DAXX	DDX24
OGFOD1	AKTIP	HOXD4	CAST	GNL2	ABHD12	ARL15	SPRTN	EIF2AK4	LRRC40	DKK3	ARHGAP9	ATP23	CXXC5	BTG3	BBS10	GPR179	PDE1C	PADI2	ST3GAL4	VSTM2A	XPR1	OXR1	WIPI2	MCTP1	WDR11	DDX28	TTL	SCML4	GPN3	BCOR	BEST1	RNF220	SENP8	EXOSC1	RWDD2A	LAIR1	MLH1	CNOT2	VRK2	CFAP298	CELF4	TMEM161B	PRKCI	MMUT	PRXL2C	SESN3	TRMT11	BLOC1S5	FZD7
PAK1	MITF	C1orf21	GRAMD2B	PATZ1	MCTP2	NCKAP5L	DBNDD1	GUCA1B	ANAPC5	AGK	SELL	ATP8B4	UBXN11	TULP3	RGS11	PIP4K2A	RAB3IP	MAGEF1	BCL11B	EYA1	THNSL1	ACSS2	MCFD2	S100A14	SLC16A5	BTG3	METTL16	AMPD1	SPATA5L1	TREML2	SPSB1	MRPL38	RRAS2	OVGP1	CRTAM	OR2S2	TRIO	GABRR2	SGK3	CERKL	ADAT1	BPHL	RALGPS2	ZNF212	ENC1	ACVRL1	RSPO1	ST8SIA6	WDR89
PARGP1	NECAP1	PI3	DDX24	PTBP2	RICTOR	YTHDC1	SLIT2	MARCHF6	PHF3	GNE	CREBRF	C16orf71	CHD2	TBC1D25	ZBTB5	ZFP28	CFAP20	DYNC1LI2	PDE4B	PHF1	ZNF529	RBP1	ICOS	FOXJ3	PRRC2C	ZFYVE27	USP36	RBM25	WHAMM	IST1	CMPK1	CEP95	AKAP17A	EIF4A2	C1orf52	DCP1A	FERMT2	TSKU	TASOR2	DHX15	TAF11	SREK1	EML4	PRDM2	SILC1	DUSP4	CHRNA9	MIR622	HAPLN3
PARP16	GCNT1	CDIPT	ORAI3	OCEL1	UBE2Q2	PPP1R14C	RNF220	SMPD1	ARFIP2	DACH2	UBQLN1	NR1H2	FABP1	ARHGEF10	PC	TAF6L	CXXC1	GPR180	MTSS1	GPR108	ITGA7	MEN1	RHOQ	VARS1	HNRNPL	RUVBL2	CCNI	FASTK	SMIM14	MEX3D	CPT1A	TXNIP	RPS18	ACVRL1	IBA57	DNAJA4	OGG1	GLA	UCP2	MED19	ATF5	C19orf12	USP5	CAVIN2	NINJ1	PRMT5	RARA	SYPL1	SLC4A5
PDE8A	KCTD12	PCNX3	FGF13	SMC2	NRDE2	UTP20	MVP	CIAO3	RDH10	TRMT2A	TPP2	SNRK	KLHL42	TMEM185A	USP34	MIA3	PRKAG2	POFUT2	TSPAN13	ABHD4	PRAF2	NUMB	PYCR1	SIRPA	FICD	TLR2	IMP4	LPGAT1	MPND	MED24	SNX18	GCLC	SRP54	MET	MAP2K3	CEP55	DERL2	TP53RK	MFSD1	UCK2	KCTD1	COL8A1	TRMT44	GK	NFYA	SEC11A	THAP12	CRY1	SNF8
PDK3	RNASEH2B	CEACAM5	INTS4	CD14	PGD	TCEAL8	TXNL4B	SARNP	SNX1	ASB2	HOXC6	FTO	PES1	BTBD10	GUCY1B2	NASP	GJA1	PEX2	GJA4	SEPTIN2	TMEM198	TMPRSS13	GRIA3	CLDN1	TMEM165	CRHR1	NT5C1B	BRCA2	OXSM	ATP6V1A	GALNT6	UCHL5	SLC16A11	RAP2A	DNAJB11	NGRN	TMX1	AMPH	PEX11A	ACSF3	CSF2	RCL1	THNSL2	NF2	JAG1	POLA1	ANK2	SCARNA13	LCLAT1
PHLPP1	GBP5	DYNC1I2	MTMR11	ZDHHC5	CDS1	TMBIM4	NMI	ANKS1A	ISOC1	DAXX	IL22RA2	USP18	PHF11	IKZF5	IFI16	ZEB1	TOR1AIP2	GADD45G	ZNFX1	ST6GAL1	MEF2C	MAFK	MTHFR	STAT3	ENDOD1	ALDH1B1	AHCYL2	LIPE	CDK14	SENP1	ABI3BP	HELZ2	RBM43	C19orf38	LEPROT	ZP2	CNP	PRNP	PTPRO	RTN1	NUDT13	TNFSF8	RMDN3	SP100	IFI35	IFIT3	AXL	DBNL	COX7B2
PKHD1	C4orf46	ADAM3A	SSTR2	FGF19	SHISA6	SNORA17B	FSD2	MOBP	HOXB5	CRB2	LPO	C6orf62	PDCD1LG2	MED9	GPT	GRIK1	PDHA2	HGFAC	GSTA3	LINC00705	SMTNL2	PANX3	ZNF576	TOR1AIP2	CCL13	GDF9	RBP3	CCER1	LRRN4	TAS2R38	GUCY2F	PCGEM1	TAS2R41	ELOVL2	RAB40AL	C1QC	MIR30C2	CCDC87	AC083805.1	IHH	C1orf127	GDF5	BRINP2	FRK	SORBS2	AL359924.1	EHD2	SCTR	CYP3A43
PMAIP1	SLAMF7	RASGRP1	IFI35	BST2	IRF7	IFIT5	IFI44L	JPT1	HERC5	ICAM1	H2BC5	NCF1C	TBC1D13	ISG15	XPO6	IFITM1	MX2	APOBEC3A	CCL5	BTG3	RSAD2	BTG1	LGALS3BP	NFIL3	DDX60	PIM2	H2BC21	GCH1	TAP1	OAS2	IFIH1	IL2RA	STK4	HLA-F	DUSP1	GBP1	HERC6	SAMSN1	TPD52	OAS3	TNFAIP6	IFI6	IL15RA	IFI27	H2BC9	H2AC6	SQSTM1	TGIF1	CCR7
PML	NMI	TCIRG1	OTUD5	IFIH1	TWIST1	TERF1	CMTR1	LGALS9B	TAP2	ADAR	DAXX	MYD88	PCNT	HLA-B	MX2	TRAFD1	ISG15	CXCL10	IRGM	IFIT3	STAT1	ANKFY1	TRIM25	IRF9	PNP	SOCS1	HLA-C	GBP7	TOR1AIP2	ZNFX1	MX1	LGALS3BP	TXNIP	MAFK	GADD45G	APOD	GBP2	USP18	GBP4	OGFR	IFIT1B	TRIM21	PSME1	IFIT2	UBA7	UBE2L6	IRF1	RNF19B	IFI35
POLDIP3	CACNB3	DDX58	RILPL1	IL15	STAT3	NOL9	STOML1	RNF19B	CNP	CTSZ	PARP14	TRIM25	DNASE1L3	PSME2	POLR1C	KEAP1	MLKL	RTP4	TBC1D8	ZBTB32	STAT1	PLIN2	HERC3	PIGU	PDE7B	SLCO3A1	SAMHD1	CD274	ABTB2	ASPRV1	SBNO2	ECE2	ACOD1	THEMIS2	PPA1	NUPR1	PSME1	ANXA4	SERPINB9	AOAH	ATF4	MYD88	SDC3	TOR1AIP2	CMPK2	SND1	LRP8	PML	IKBKE
POLG	PIMREG	CD81	ELMO2	ARHGDIB	SCAMP1	GSTM3	WDR45	ARHGAP21	CDK5	TMEM79	NDUFC2	HPCAL1	AUH	FBXO8	C2CD2L	PDE8A	SEPTIN2	WDR54	KLRD1	TM9SF2	CDC42SE1	ANGPTL4	RAMP1	TECR	TOPBP1	DHX16	SKI	EMC2	HEBP1	NUCB1	POU2F2	MKNK2	FDPS	MBP	BAZ1B	CCAR2	TFRC	ZNF841	PRXL2A	PIK3CG	ADK	GTF2H4	NCBP1	CROT	MDH1	CDC23	HMBS	FANCG	CDKAL1
PPP2CA	ARFIP2	MUC16	HECTD3	DNAJC10	POLD4	CPA2	FBXO22	FUBP3	TASOR	SLFN12	MAST2	SMUG1	YARS1	RPL23AP53	PAFAH1B3	C11orf24	RPN2	LRRC1	CEACAM1	STN1	ZNF207	RCN2	ENY2	UQCR10	ZNF408	IKBKB	IRF3	RYBP	SERPINI2	PTTG1	CFAP94	ARHGAP35	PAK1IP1	CTAGE1	UQCRQ	CYFIP2	PDE5A	MTRF1L	C10orf88	H2BC4	MGST3	TAF1D	CCNG1	SCFD1	TOR1B	PFDN4	OSGIN2	SLC16A3	TBC1D9B
PPT2	CECR2	MATN2	PPP1R16B	NUP155	CD2BP2	CTNND2	RNF157	CSNK2B	CDCA7	SF3A1	ZFAND4	MEF2A	ICAM2	CYFIP2	RAI1	CSNK1E	FBXO48	CNOT9	CIB3	SMARCB1	MTBP	FBXO15	GTF2F1	ARL6	KAT7	HDAC2	DAB2IP	CSRNP1	FOXI1	HIRA	TMEM25	ITPRID1	FBXL19	MYO1C	TAP2	MAP3K1	CD6	ZDHHC14	CRIP1	SLC16A1	SOCS1	MYO10	RBM15B	PTPN7	LANCL2	ATP13A3	PPEF1	SENP1	TIFA
PRCP	TMEM106C	NCSTN	RNF167	UTP15	SLC25A51	LMNB1	PRKCH	UNKL	TSC22D3	ELK4	CAPN10	B4GALNT1	GTF2H3	UGCG	KLHL42	QRICH1	MAPK6	RHOA	PRCC	LYRM4	AP2B1	TCEAL1	ELF4	GNGT2	HM13	ZC3H14	GM2A	ASH2L	CCDC43	SLC9A9	DDOST	CARD6	MYB	DUSP22	GPATCH2L	PDZD11	EIF2AK3	ITFG2	KIF13A	ST6GAL1	TM4SF20	PARP3	FAM102A	CAB39	DDX21	FBL	HIPK1	SERTAD4	CAPG
PRCP	STK38L	CD84	CLEC5A	DENND1B	CD9	IL1R2	IRGQ	DOCK10	ZNF281	TXNIP	FOS	NDUFA4	CD101	RBPJ	FBP1	DCSTAMP	SLC37A2	CASS4	COX7B	PLXDC2	LINC02035	SKAP2	GABARAPL1	PGD	RASSF5	DISP1	RGCC	FPR3	SLC16A6	AURKA	RAB7B	VSIG4	LSM12	CD1E	MITF	FGL2	TXNDC12	LIPA	GFOD1	CEP20	ALDH3A2	PINLYP	SCG5	NCEH1	TMEM45B	PAPSS1	FCN1	SPP1	CLEC7A
PRXL2A	TMEM38B	SOCS6	CEP104	PTPRJ	HES5	NAMPT	CACNA1B	BRD3	ZNF235	CCNB2	VRK2	GRP	MRPL48	RPLP1	SERTAD1	MT3	EVI5	TAF13	MDH2	HSPBP1	QRSL1	PSMB2	HOXB3	SQOR	TXNDC5	RNF34	SEPTIN7	CHCHD1	NPDC1	AKAP8	UBA1	PLA2G15	MSL1	BLCAP	CARHSP1	IREB2	KRT34	CIDEB	UBN1	MRPL11	OCEL1	METTL6	ZNF574	ASGR2	CD300C	C14orf119	FKBP7	SH3BGR	DHX8
PSME2	ARID3A	ITGA4	TIMP1	VIM	RETSAT	HAX1	SUB1	C11orf80	IGHM	GSE1	TMEM184B	FKBP11	CNPY2	CFLAR	DNAJC3	RSAD1	ADAM28	PPIB	NXPH4	NTAN1	BAIAP3	SSR4	CERS6	CENPB	DYRK4	IER2	DIPK1A	HSPA1L	ITPK1	RNPEPL1	PCDH9	RAP1GDS1	THAP11	ATXN7L1	BCKDHA	UBA7	HCK	UNC93B1	FHL1	RPS6KB2	IMPDH1	LAMC1	HINT1	ALDOB	CD63	FNDC3A	LITAF	APH1B	NOD2
PSMG2	ETHE1	ICE1	SGPL1	BCL3	USP3	ATAD2B	ROGDI	ARHGEF26	TSG101	DEFA6	PES1	NLRP1	GNS	PTK7	TNPO1	SLC16A8	NXT1	CPZ	HOXC13	TERF1	DAZAP1	FAM89B	SGSM2	HECA	AIFM1	TMEM11	CLMN	RRNAD1	XKR8	SP3	VPS4B	RNASEH1	AOPEP	PRPF3	ADNP2	PPP5C	WDR45B	MAST4	S100A5	NAA60	TBL1XR1	MYBBP1A	NOC3L	HTATIP2	PARP11	MSX2	RPLP0	TBL1X	SULT1A2
PTPN22	FAM118A	BPI	LENG8	SLC18B1	TPBGL	AKT1	ARMH1	RNF126P1	DCPS	NREP	PCIF1	TMEM14C	INPP5K	SIN3B	MPPE1	PEBP1	VAMP5	HMGB2	VSIG4	LAS1L	ALDH3B1	MTX1	ZNF865	SLC9A9	COQ8A	ANP32A	KBTBD11	AL359924.1	ZNF91	IGFBP7	EIF2AK1	SNTB1	PPT1	LRP5L	CAMK2D	NAPSB	TMC8	TMEM39B	FAF1	POLB	REPS2	DENND1C	RASGRP2	GALK2	ALAD	MAP4K1	ZBED6CL	ARPIN	VAV2
PXMP4	MTX3	NINJ2	ROGDI	TMEM273	PCYOX1	JTB	SCRIB	PLEKHO2	TMEM45B	SIK2	TACO1	NF2	C12orf29	TNRC18	RNF44	AP3D1	IPO11	ASL	COA5	UBXN2B	MRPS9	ALAD	ZYG11B	RPAP2	DELE1	DCAF13	MRI1	ACOT7	TRMT12	ATP11A	ZNF641	TM6SF1	MRPL4	FRMD4A	TARDBP	FA2H	MCUR1	ZNF319	PRPS2	FAM78A	ZNHIT6	MADD	MICOS10	CIAPIN1	PTCD3	PIK3R1	URB2	FAM172A	DDX28
QPRT	CHST12	DAD1	DYRK2	GPATCH2	RFTN2	RIPOR1	ZBTB10	ESRP2	TNFRSF1B	ZFP28	PATJ	TRIP11	IP6K1	AFP	GSAP	CD2	ARRB1	ABHD17B	IL6R	ETV3	PTPN14	CAPN7	MEIS3	DENND6B	FAM241A	C1orf54	C4orf47	ACY1	IRF9	FCHO2	PPCDC	POLR3A	RELCH	COQ10B	DIXDC1	SETD4	DENND2D	HPS1	ATG4D	SPAG9	TCF4	DNAH17	CDK10	HUWE1	SMPDL3A	IPCEF1	AKT3	COMMD3	XAF1
RAB5B	KDM5A	DUSP6	WTAP	TMEM106A	ATP2B1	FANCL	CTSL	CFL1	ANKRD17	CYP1B1	RHOU	UPP1	EIF1	KRT8P12	ZBED6	LILRB1	CERT1	ZNF518A	LINC02724	ZEB2	NEK1	MKNK2	SMURF2	MBD3L1	NUAK1	TNRC6B	IRAK4	BHLHE40	PGP	C1orf21	GPATCH2	SNX18	CEP350	THUMPD3	RNF115	GOLIM4	GDAP2	NUDT18	BATF3	FCER1G	GZMB	CCL4	TRA2A	NKG7	LARS1	RBBP5	MORN2	SNORA28	ZNF562
RAD1	ZBED5	SLC30A3	EBPL	SESN1	MRPL39	TLR7	FAM13B	OMA1	ZNF317	HEXA	WDR92	RAMP1	KCNQ1OT1	HIVEP3	EEF1AKMT1	SMG1	ZNF862	BIVM	FAM162A	TSPAN32	MPP1	DPM3	EIF4EBP1	RAD9A	TACC2	MGA	RPS25	DHRS7	CUTA	GPRASP2	NUDT16L1	DNAJC14	MPC2	ANKRD26	MRPS33	ATG5	B3GALNT2	PRR13	DNAH7	NBDY	FOXO1	TIMM21	MTSS1	TSN	TOP2B	PTPN5	MOB1A	SCGN	PDRG1
RBM10	EZH1	METTL7A	ARHGEF18	TRIM59	MTMR14	STX5	MAP2K6	TOB1	RNASEH2A	ADCY7	SKA1	IKBIP	TTLL1	ARRB1	EID1	BCL2L11	LRR1	CHST12	MXI1	MFSD11	KIF3C	HLA-A	RIPOR1	TCF19	PKP2	OXLD1	BCL6	KIF18A	KIF2C	WDR45	CEP128	GPANK1	PAPSS1	ZNF260	DAPK2	ATG9A	MAF1	CRYZ	GMNN	PDE3B	FBXL20	SNX1	NGLY1	TTC9C	RRAS	FAM114A1	MLLT3	KCNN4	RNF103
RGS16	FCAR	VWA8	TRIM25	PSENEN	LAT2	STARD5	PLA2G1B	OPCML	FCN1	IFIT2	KCTD20	GRM6	RND1	ADAM10	PANX1	GRIN2A	CD36	DLGAP5	CUBN	RABGEF1	NCF4	STIMATE	PLS3	LTA4H	CTSG	TAS2R1	SHCBP1	SYTL2	SEPTIN9	ALOX5	NDUFA4	AMN	PFKFB3	UCHL3	PRPF3	STK10	KIF18B	MAFB	UBE2H	EZR	HPSE	ASRGL1	PLEK2	NDST2	ZNF426	TENT5A	SEZ6L2	RHBG	ZFX
RIPOR1	SAP30BP	CIB1	TXN2	POLR3K	OS9	GPI	CD151	NTN1	RNASE2	STRN4	ACO2	BTNL2	NRBP1	NDUFB1	SMOX	MUC5B	GOLT1B	MTMR14	AK5	OR10H3	IL16	FAM155B	RAF1	ATP9A	ASGR1	SCAF4	STK10	DRD1	DDX23	ACAP1	PSG11	OR12D3	TTLL3	SPINK4	ADRA2A	DGUOK	RAB4B	C2orf27A	BEX4	MTMR9	RIC8A	SGCE	ACTL6B	SDC2	SLC4A2	SEL1L3	CEACAM6	ZNHIT1	TLE5
RNASEL	GIP	ACVR2B-AS1	ZNF620	CSGALNACT1	CKMT2-AS1	BAP1	SENP2	ZW10	PRPF3	LINC00955	SLC30A7	C6orf141	MBIP	PAFAH1B2	ARHGAP27	TTC8	FNBP4	ALKBH1	TMEM72-AS1	EMC2	TFAP2C	IRAK1BP1	CRYBB2P1	BNIP1	TEX43	GRAMD1C	ZSCAN23	PCDH11X	DPF3	PTGFR	DHX57	CCDC122	PKN3	OR3A2	LRRC19	TRIM23	SLIT2-IT1	MED7	NAA35	MECOM	C8orf31	ACADL	CTXN3	FAM168B	BACH1	DHFR2	CENPQ	TSIX	HTN1
RNF114	SOS1	CHI3L1	PSMB10	MARCHF5	GNG12	FOS	MYC	RRS1	S100A9	THEMIS2	HCAR2	CLIC4	HDC	ALAS1	DDX60	IFIT3	BATF	LIPG	OASL	DHX58	CSTB	MOV10	NTS	ITGA5	GK	UBA7	SOWAHC	TMEM39A	EEF1E1	MIF	OGFR	NT5C3A	CASP4	USB1	HP	TMEM140	TAPBPL	NR1H3	RRP12	TAP1	NOC4L	SOCS3	NFKBIZ	CMPK2	SPRED1	PUS7	SRM	CD86	FLNB
RNF125	CCR9	IRF7	PMF1	ISOC1	RSAD2	MXD1	OCIAD2	CXCR4	ITIH5	IFIT3	MS4A3	SAA3P	MT2A	FGL2	SLC25A36	P2RY13	FPR1	VCAN	MYB	CPT1A	DUSP16	XCL1	SYT11	SRGAP3	CAPG	TPD52	FAM3C	ITM2A	CCRL2	TNFRSF9	ZC3H12C	PLIN2	TRPS1	MAFF	TOX	PRTN3	KLHDC2	SKAP2	HIF1A	TFDP2	RGS16	ORC1	ARHGAP21	RTP4	CD44	CTLA4	ADAM9	SYCE2	CBLB
RNF19B	TARS1	PSMA2	VIM	HPRT1	PPP3CC	CYP11A1	TIAM1	TAP2	GATAD1	AQP9	MOV10	PSMB4	ERCC6L	UBXN2A	PPP6C	ADGRG3	CHAF1B	SLC25A13	HSD17B7	PGM5	ALG14	DYNLL1	GNPNAT1	TOMM7	IDI1	IL15	RBM14	VMA21	CCN3	RBL1	NDUFC1	NCOA7	TIMM22	CD86	ELAVL2	OTULIN	ACOT11	GPT	MED24	EIF5A	E2F8	TAPBP	RABEPK	MRPL48	ELMO2	LMAN1	TACC3	LANCL2	COMMD7
RNF19B	RNF114	CD274	OAS2	ISG15	OAS1	IFIT2	GPR65	NOC4L	GBP7	ZBP1	TOR1AIP2	IRF1	CCRL2	TRIM21	MX1	USP18	PIGA	STAT2	PML	KPNA1	PTPRE	SYNE2	FNBP4	LGALS3BP	PARP14	IFIT1B	HELZ2	APOBEC3B	IRF9	MORC3	PIK3C2A	SLFN13	ARID5A	STAT1	CMPK2	IFIT3	SFT2D2	PIM2	SH3BGRL2	CXCL10	DAXX	IRF7	PARP9	MX2	GCH1	FAM111A	TMEM184B	CASP8	RFC3
RNF19B	APPL1	RMDN3	FAM20B	BCORL1	MVP	DYNC1I2	MOCS1	TAPT1	HSD17B12	HEG1	PRKCD	CLINT1	N4BP1	LZTFL1	CALHM6	IL12B	NCOA5	F3	CPEB4	SDAD1	PTPN12	USP42	KCNE5	SPACA6	BRAF	DUSP8	DDX54	NCK1	SYNCRIP	GTPBP2	WDR1	CS	SAMSN1	SPATA13	MKI67	USP39	EIF1AX	HTRA4	MTDH	RELB	UBE2Z	GPHN	GRAMD1A	PRPF38A	MIER3	VTA1	AEBP2	EIF3D	RALGDS
RNF212	GRAP	TST	CALM1	PAICS	RFK	MANSC1	NDUFAF3	IFI30	ARNT2	TMED7	MPP2	TAGAP	GTPBP10	RORC	HEXB	GLRX	CDK2AP1	MYADM	CANX	PIM2	BATF	ECH1	TXLNB	SMARCE1	DDR1	ATP1B3	GDPD1	ARL5A	CNKSR2	PLCD1	TNFAIP8L2	PARVG	TMSB4X	ACADS	CPNE4	CD22	ATG12	STX6	CKB	IRF5	MAVS	NUDC	TRIML2	PTPN7	RAB5A	CCND3	ICOS	CCNJL	CPA3
RNMT	UTP6	KCNJ3	ZNF253	LRRC61	DSTYK	TRPM1	CYP7A1	IL36RN	CLEC2D	NCAPG2	MRPL44	MAFB	REL	TNN	BTF3	CDC37L1	DNASE1L1	STRN3	PPFIBP2	BARX2	KRT14	GFM1	ATP6V1B2	PLAC8	STOML1	IFI6	DDIT3	SIRT5	IQSEC1	CLEC4E	CD247	STK4	KDM4D	IFITM3	CCR7	PITRM1	DEDD	MAP3K7	ACSBG2	KIR2DL1	ZNF195	HECTD3	PTGDR	AQP9	EIF4G3	POLR2A	CNGB1	TNFRSF21	FBN1
ROCK1	CX3CL1	CCR1	SRPRA	CD38	MS4A6A	POLD4	RC3H2	CDIPT	C9orf78	ISG15	EIF3G	EDN3	SNX2	GIMAP4	BCL2L13	SMYD5	PRPF38B	ESRRA	SFT2D1	SIPA1L2	PPIB	BCL2A1	RCBTB1	SPA17	TPI1	SLC19A1	RECQL5	DHRS3	GUCY2C	STAG1	TNFAIP8	ACKR2	ID3	TK1	KLHDC4	SLC25A19	ST3GAL6	CASP7	CASP1	LMO7	HDAC3	IL2RG	EPHX1	ASB6	SPNS1	GCSH	PDGFRB	ATP5F1D	PPP3CC
RPL5	ETS1	JOSD1	RRP36	KPNA4	SPRYD4	TMEM256	ALDOA	GNB1	PHF8	DOCK8	MTA2	CETN2	XPOT	TWF2	BET1L	VAPB	IQGAP1	SPATA13	TSPO	CD163L1	DDX54	SNAP29	DCTN1	WASHC5	BSDC1	PPP1R10	ERAP1	PRAME	POLR1C	AP2M1	HDAC4	LHPP	TBL1X	HCLS1	MYO1F	SIAE	UGGT1	CLDN12	TMEM41B	DHX8	MID1IP1	CAP1	CCRL2	ZBTB8A	C11orf68	RORA	VIPR1	CBY1	CTSD
RSAD2	IFI44	OAS3	CHI3L2	GBP2	MLANA	XAF1	EIF2AK2	OAS1	IFI27	CPS1	RLN2	UNG	IFI44L	CD38	HILPDA	MAGIX	MYO1B	USP18	TRGV5	AP1S1	PHF14	IFNAR1	CEP55	CEACAM8	GZMB	TTC38	TMEM243	PCOLCE2	H2AC6	IFI35	MYLK	SPIN2A	DSP	MAST4	PRSS23	PRF1	TNFAIP6	AFM	LY96	ATG3	SMC6	TAS2R4	CYP4F12	MSX2	TSHR	AIM2	IKZF3	C1GALT1	PLA2G4A
RTL8C	GLRX3	RWDD3	CRISP2	PDIA6	DNAJC5	PAICS	HVCN1	ALDH9A1	ST6GAL1	PYCR2	FUCA2	C9orf16	HERC1	RETREG1	TNFRSF19	COA6	GPAM	AHCYL1	AQP4	COMTD1	KLHL36	CD1D	EMILIN1	CD80	KLF7	ARPC1A	GSS	FBP1	NXT1	CDK2AP1	RPL14	COX19	SLC11A1	TMEM268	FBXO33	IMPDH2	MCM7	EVI5	ITGB1BP1	MRPL41	NEAT1	CAMK1D	BDH1	HERPUD1	UBALD1	SS18	PSMA7	INTS6L	NR4A1
RUNDC1	ZNF691	PARS2	KLHL13	GLYATL1	SDCBP2-AS1	KAZALD1	TRIM67-AS1	DIPK1C	PART1	EVC2	PLA2G2A	P2RY13	TLR7	CELA1	ATP8B5P	SPATA17	SDK2	UGT3A1	ZNF234	ANKRD33	ASIC2	FOS	FANCB	EMID1	ADCYAP1	FER1L4	AP2A1	ITM2A	ZNF302	SSR4P1	BRS3	ARMC2	NCDN	PFN4	GSTA1	PAX7	HGFAC	BATF2	TDRD12	WFDC10B	EFNA5	MRPS31	ZNF460	SKIV2L	HAO2	PARD6G	RGS11	PRKAG3	ARHGAP39
SAT1	LINC01016	ZNF385A	ABCD1	SLC25A37	KCNQ3	NRP2	ANPEP	CD151	SLC8A1-AS1	MARCKS	CYBB	ZNF697	IL13RA1	ACOT6	KIF13A	CHST15	NCOA4	TFE3	OPTC	RIN2	PPARG	SLAMF9	ANO6	IL31RA	BCAT1	CCR1	FANCL	GNB4	FCAR	SIRPA	NCF4	CTSL	PTPN12	GASK1B	MYOF	MBOAT7	NDST3	GBAP1	TMCC3	DOK3	NCF1C	EPB41L3	FERMT3	WARS1	LILRB2	GRN	MAFB	TMEM158	HLA-DRB4
SBF1	ANO7L1	CCDC88B	TP53I11	CNPPD1	TTPA	STAC	BRD9	TUBA4A	CMPK2	GPD1L	SMG7	PHTF2	HELZ2	CST4	INTS3	SH3BP4	CABIN1	KCTD10	HOXA4	SLC9A5	SCFD2	DHRS12	REEP6	FKBP5	BMP8B	FAM110A	VASP	RAB7A	GLIPR2	LY6E	DAG1	NAAA	NMB	UBN1	MPZL3	CAPN2	WDFY4	ZNF555	PXDC1	FHOD1	KATNB1	LRRC8C	PLEC	SSR3	NEU4	MAN1C1	MAD1L1	SHC1	NAGPA
SDHB	TFCP2	CXCL9	PIM1	IFI44	PCK2	IL10RA	KDM3B	RERE	STOM	PSMB9	C1S	HMGCL	PLPP3	XPO6	PTPN2	P2RY14	CD38	PLAAT4	NAA80	FAM168A	RBCK1	WDR7	RIDA	FGL2	DDB2	PEX14	MPO	TMEM131L	NDUFS2	ABHD5	NR1H3	PTK2B	MTHFD1	FIG4	TRIO	SASH3	IVD	CXCL10	IRF1	TNFSF10	POM121L6P	COG5	OGT	GBP1	ALAS1	TNFAIP2	WARS1	VPS9D1	UVRAG
SEC61B	SLIRP	P2RX2	SDSL	FGFR2	BDNF	CEP19	TM9SF2	WDR11	UGT3A2	MSI1	FANCB	MYCBP2	LMOD3	RBX1	OSTC	TXNDC9	SCAPER	ZADH2	WNT1	LRR1	APPL1	NEIL3	GNAQ	MED13	AGTPBP1	SUCO	NMD3	TMC5	PPP1R13L	CHRAC1	PREX2	URI1	RPF2	CRP	EIF3E	TENT5B	NDUFA12	RGS4	DCTPP1	SRP14	GNG10	ADAMTS9	SNW1	PSMD14	TM4SF4	TTC1	RTRAF	MYL4	SFRP4
SGK3	MYO10	CERS6	CARD19	PIK3R5	MBP	MRPL30	SMURF2	ACVR1B	MTFR1L	EEF1G	DAAM1	CLIP1	GPR180	TCF7	METTL9	DOP1A	PIM2	PIK3IP1	ACTN1	PCYOX1	MPHOSPH9	RAB11FIP4	PCCB	PAQR7	OSTF1	NME4	CD2AP	DZIP1	MRPL11	RNF32	DSE	ATP1B1	CEP164	C19orf38	GNG8	ACP3	SLC30A5	MACROD1	UTP14A	FAM117B	GGT5	CNGA1	POU2AF1	POLR3E	POLR1G	RNF122	RCC1L	SCP2	CYP2S1
SLC12A5	HIVEP3	EPHX4	ZNF286A	MMP9	LZTFL1	MAPK12	CCR9	REC8	ARR3	DUSP26	REG3A	F13A1	TENM4	HHAT	CLEC2L	ELF3	SLC16A10	CMYA5	ANK2	TNK2	AMIGO1	KCNA6	PEX13	CRISPLD2	HIF3A	TUBA4A	BLMH	ASB2	TMEM132A	PLCH2	ZCCHC12	ZNF467	PRAMEF25	NEO1	SARM1	ARHGAP20	CNN3	MCU	ASPDH	CARNMT1	BBS1	PIK3R3	AK7	C1QTNF12	ALDH7A1	TMOD4	CACNG6	DMWD	NEDD4
SMC4	AP1S3	H2AC15	EZH2	F2RL2	IARS1	KNL1	MCM7	FLT3	STRIP2	ARFGEF1	PLAC8	BTLA	PTK2	H4C4	NUP210	CCND3	CACNB3	POMP	CENPE	SINHCAF	PA2G4	DPP4	KLRD1	DPY19L1	ERH	FAM149A	NUCKS1	SUV39H1	CCDC88A	CLEC2L	WDFY4	TUBA1A	CD24	LRRK2	CYFIP2	KDM5A	POLR2M	CDK14	MAP4K1	ITGAE	LY75	FUS	FNBP1	ARHGEF9	ITPR1	POLD1	CDC42EP3	ESYT1	PPM1M
SPATS2L	RUSF1	MARK2	USP18	BRD2	GMIP	SIGLEC1	IFITM2	CNOT3	LGALS3BP	OGDH	EIF4G1	RNF40	IFITM3	MIR3648-1	MLEC	CALR	MX1	IFI44	WAS	IFI16	IFITM1	SZT2	CMTR1	RPN2	IFI44L	COPS7A	TMBIM6	CXXC1	KDELR1	PHACTR2	SH2B2	HESX1	GOLGA2	ZYX	TLN1	TMEM255A	EIF2AK2	ACTN4	ATP13A1	SHC1	TIAF1	TRIM38	ARHGDIA	SART3	XAF1	PKM	PSME3	IFI6	CAPN3
SPTAN1	PFDN5	CDK14	MMP20	FAM171A1	RPL10	SPOCK2	GRHPR	CLTA	XCL1	MAPK1	IGBP1	CTSS	CAPG	SSUH2	GPX4	SLC25A20	NOC4L	PMM2	FGF8	PPCDC	NFATC3	HS6ST1	THEMIS2	ECI2	ABCA7	SART1	GPR6	MICU1	MTMR14	MT1M	SELENBP1	BIN1	TCF20	ZNHIT1	STEAP4	MAD1L1	LCK	VPS13D	ARRB1	ABHD14A	MRPS34	ATP5MF	PNN	SLC22A4	VIM	TESPA1	NFIC	AKR1A1	GUK1
SREBF1	TIPARP	CBX4	UNC45A	TCF7	ODC1	ADA	TEAD1	IKZF2	TPM3	AP5S1	GGPS1	IGHM	ARHGDIB	RPS27	MEMO1	FGF4	KHDC1L	TRPC5	MFSD1	OR4E2	ACTR3	TMEM38B	GRINA	FOSB	COPS6	ELOF1	SERPINA6	UBA3	ADGRB1	DNM1	CYBA	RGS14	RTN1	RPIA	MYLPF	ITK	PRPF31	F2RL2	LIFR	POLE3	KLRG1	BCL2L2	COTL1	KDELR2	TOMM40	LTF	HCN1	PTPRK	ROS1
SRPX	ATP5MPL	CYTH4	SUCLG2	IL7R	IFT22	FXYD5	BRI3BP	PSMB3	MYO1G	ZIC3	LCP1	MRPS9	FBXO31	GBP2	ABHD14A	ITM2B	GID4	VAMP8	MLEC	EYA2	PDE3B	LTB	NME2	SLC25A5	ALAS1	WDR59	MRPL23	GSTP1	PSMA7	TAGLN2	XYLB	SHISA5	POLRMT	LY9	IFI35	NUP210L	RPL29	SBSN	OSTF1	ALDOA	TEX43	PSMB1	ARHGAP25	DDX51	CCR4	TMEM25	IPO4	PIGX	TNFAIP8L2
SUGT1	CBX7	NSFL1C	ZNF335	DBNDD2	ARHGAP45	PLAAT3	ZFP36	CNRIP1	RPL36	COX20	COL9A3	YPEL3	TRAF3IP3	SMIM8	POU6F1	DDIT3	ZNF740	IL10RB	RNF167	CARD6	PARP8	KLK8	SLC17A9	KAT2A	CHD3	IGFALS	EVL	ARAP1	KCNMA1	LTB	IKBKE	RNF166	GPR18	ATG13	UBXN11	RHCG	TDRP	U2AF1	TCN2	ZNF777	DACT2	NFE2L1	RAMAC	PLCD1	PARP16	JUN	NSA2	UQCR10	HSD17B11
SUN2	CPM	SPPL3	AKAIN1	ACP6	RIMBP3C	EHD2	COPZ1	NECTIN3	NOP53	SPRING1	MEIOB	ALKBH4	CLEC1A	SYT11	SOWAHA	TGFB1I1	TMEM114	ITGB6	NOL4	CES3	SCAI	SH3RF2	STX4	SUPT4H1	MNX1	UROC1	DAB1	SAP30BP	GBA	NPEPL1	SMDT1	ITGA3	PDHA2	MACROH2A2	PCDHB14	PIK3IP1	GMPR	ZMYND12	CCN3	KITLG	COX4I1	ASB5	EARS2	LHCGR	ABHD17A	EOLA1	TSEN34	ARIH2OS	NINL
SURF6	MED8	ZCCHC17	TIMM21	VASH1	DSTYK	EXO5	SFN	ZNF251	FBXO33	TRMT1	FAM78A	RUNX1	KLHL21	ASB1	NME3	FBXO21	KAT14	PMS2P9	PNP	HRAS	CXXC1	BLMH	SPDL1	TMEM273	FRAT2	TNFSF14	ATPAF2	DOK2	RNF7	TP53RK	ATP2A3	CDK4	PTPDC1	IGF1R	COQ9	PHF13	KCTD12	CMTM4	NUDT16	TAF4	NTMT1	ACAD8	LRR1	AKTIP	ENC1	IRF5	YOD1	SLC19A2	UBAC1
SWAP70	EPHA2	NFKBIB	HSPA1B	ERCC1	ARID5A	FRS2	RAB1A	ATP6V1C1	MRPL32	CWC25	BCL2L11	SRC	KLHL26	AMHR2	WBP2	PDRG1	ATF5	VAMP2	MAIP1	DUSP1	PPP1R15A	TBC1D12	NR4A1	C3AR1	UBE2B	CDIP1	ABL2	ZEB1	ADNP2	TNIP1	TIMM10	SQSTM1	ATF3	CCDC86	RASSF8	ASB1	HBS1L	RAB20	KCMF1	NOCT	BTG3	ZNF830	ZBTB39	CHD2	SERTAD1	PTPN2	SMG5	CHTOP	THAP6
TAPBP	BTN3A1	HSD11B1	PRMT3	FCER1G	CHI3L1	SART1	HSF2	HYAL2	PHB2	CAPG	CTSH	C11orf72	CD33	PRKX	CASP9	ITGB3BP	BCKDK	PEX7	PSME2	DGCR2	SLC6A12	C1QB	TARBP1	S100A8	MDM1	CFB	SCAMP3	CD38	AFG3L2	FARSA	CSK	DIAPH2	PIK3CG	RDH11	POLRMT	NDUFS2	STOM	HAX1	ARF3	SYT11	TREX1	JUND	PLCL2	MT1G	MGAT1	POLB	PRIM2	AKAP9	IKBKE
TDRD7	PARP12	BAG1	HERC6	DDX58	IFI44L	USP18	ATF3	THEMIS2	IFIT1	UBE2L6	RSAD2	TRIM38	PTPRA	TRAFD1	IFI44	GMPR	ELF1	IRF1	MT1M	MX2	STAT2	TMEM140	TRIM14	SECTM1	SLC25A28	PSMB8	IFITM1	APOL2	RAB20	ISG20	APOL6	BST2	EIF2AK2	PSMB10	SHFL	IRF7	HLA-J	IFI27	TRIM25	IFIT2	HLA-F	OASL	MX1	DENND3	FGF1	IFIT3	TAP1	OAS2	MID2
TEAD2	TUBB2A	MCOLN2	JDP2	EVI5	BUD31	MCM3AP	ZNF274	FEN1	C9orf16	CDC42SE2	TMEM120B	AATK	COX17	SERPINE1	FOXD3	RANBP10	CPS1	MFSD14A	CCDC115	LIMD1	TCF3	ALPG	MAP3K11	SPIC	CAMK2B	POLR2I	SERPINC1	SRM	GATC	TAF1C	SLC25A10	TMEM143	PLA2G15	BMP7	BLMH	ITSN1	DHPS	SPTAN1	CYP7B1	ORMDL1	TPM3	PCDH20	DSCAM	CDCA4	SF3A2	FANK1	RBMX	UBE2Z	IRF4
TEX30	H2AZ2	PC	GAS6	EZR	LPAR2	SNRPA	TYMP	NAP1L4	SGTA	IER2	HEG1	NDUFS3	TRAP1	ACD	ZBTB24	SRRD	PRKN	TOMM34	SRP19	PLCB1	CREM	FLII	BYSL	ALDH1A2	LCOR	EEF1B2	DNAJC9	NRG1	MX1	TIMP3	MRPL23	IQSEC2	NCK2	ANK1	FKBP9	REM1	GAL	GNA11	ILF3	CPNE1	TRAF5	FEN1	ADRM1	CDKN1C	RBL1	TYMS	POLD2	SECISBP2L	NME4
TFEB	RPL18A	PPP1CB	CELF2	CCNI	AFF3	TLN1	CYBB	PSTPIP1	AZI2	BCL7B	RAD18	MTA3	DYNLT3	MTMR12	TAOK3	NCF2	GRIA3	E4F1	SF1	HPSE	SBNO2	TTC7A	DFFA	VPREB3	CEPT1	SARAF	UBXN2A	UBL3	BCL10	CDS2	CRTC3	CLINT1	CACUL1	BSDC1	COQ10A	TTC19	SGMS1	SLC66A2	PIKFYVE	NHLRC2	RABGEF1	MACIR	TPRA1	TAB2	ZNF395	PWWP2A	DUSP5	SF3B1	CD2
TM6SF1	RTF1	RAPSN	HRC	AK2	RAB19	SMIM15	PROS1	PAG1	SNX9	SNX17	C9orf152	ZNF207	TMC6	PXYLP1	ACBD4	INTS5	CHST14	LFNG	CD82	LCP2	SLBP	ELMO2	SYNCRIP	ASB2	TUBB4B	GOSR2	SEMA4A	RASSF5	FHL2	CPSF3	EYA2	SLC37A3	UNKL	SGK1	IL12RB1	ARMCX4	S100A5	RPS6KA5	NT5C2	LMNB1	AKR1C3	GCM2	RNF166	OLFM1	FNBP1	PARVG	UQCR11	IFI30	RANBP6
TMEM106C	RAB33A	ACP3	MCUR1	ADGRA3	DLX1	BDKRB2	UROS	DCC	STAU1	HPCA	PDE8A	NBEAL2	KIF23	PTPRCAP	NOLC1	TFEB	GCSAM	GUCD1	PTPN18	LGALS7	ONECUT1	PLCG2	ZNF638	UBQLN1	CPLX2	BIRC3	KRT71	STX1B	C19orf48	USO1	CSF3R	ADGRE1	GNA15	L1CAM	TRIO	HSD17B3	GHRH	RCBTB1	SLC10A3	LTBP2	AIRE	ACADVL	PRL	CCDC130	COL12A1	CIT	COMMD9	PTGIR	GNB4
TMEM165	SPRYD3	STYXL2	MTHFS	XPO5	AARS1	PSMB4	FPGS	C16orf46	BIN3	ATP11A-AS1	TBK1	UST	SFTA3	RETNLB	SAMD8	CLIC1	LINC02003	FBXL19	SERF1A	KNG1	EIF4H	PPP1R11	KIAA0040	HLX	AADACL2	EML4	RBM11	TYMP	MAPK8	NANS	DBI	SERPINE1	GMPPA	BOD1	DGKH	EIF4A1	JOSD1	AXIN2	C6orf58	TJAP1	CCT3	DHCR24	XIRP1	PTPN7	RTP3	GRID2	LINC01127	IGFBP4	NAA11
TMEM243	AHCTF1	SOX4	CCDC66	CSRNP1	TRAPPC13	GTF2B	MOAP1	JADE1	NOL8	PELI1	SMURF1	HIF1A	JMY	PSTK	ATMIN	NELL2	NUP214	TCF7L2	CUX1	NAP1L5	A2M-AS1	WDR91	ELMO2	CTSO	SPATA2	ZXDB	RAB11FIP2	LEPROTL1	LYSMD2	USPL1	NGRN	VAV3	KDM6A	CRTC3	ULK1	SAMD4B	RPP38	IQSEC1	PARP6	ZNF571	WNT7A	ZHX1	ZSCAN32	LSM14A	JMJD1C	PDZD8	SERPINA1	CSGALNACT1	OGFRL1
TMEM25	CDYL2	DEXI	UBE2A	TRIM13	TBC1D7	STEAP1B	NEK6	MB21D2	DLGAP1-AS2	LRRC52-AS1	NFE2L2	ILF2	SYDE2	SOX17	PISD	GCLM	RLN3	DUSP4	PDE7A	LINGO1-AS1	GTF2H4	NAA11	RETREG1	SLC22A1	LAMP3	ITGA5	TXNL1	NIBAN2	ACSL5	TNFSF14	GPR107	PMPCA	RRAGA	OMD	ZNF584	TCF7L2	HES4	PNP	ZFAND2B	TMEM120A	GARS1	MAGOH2P	CCR5	FAM200A	UST	RAPGEF1	TRIM10	DOCK3	FUNDC2
TMEM94	MGRN1	COX5A	NXPH4	CRYAA	SNW1	PSMA7	GPD1	SNRPE	CELF2	SPRR1A	DNPEP	ABL1	PTPRO	CDK17	AIF1	TIAM1	MAPRE1	REEP5	SMARCA4	SMURF2	MAGEA4	G6PC	CRISP1	AMELX	KRT83	TNFRSF4	ABCD3	INSL3	TRPC2	PDLIM3	RHOQ	RBM34	TAF15	CDKN1B	FLNA	FCGR2B	PFDN4	DIMT1	PFKL	KCTD20	HAGH	CYC1	APOC3	MINPP1	ORC2	PYROXD1	SRPX	PCSK5	MUC5B
TNIK	GAS2L1	DIS3L2	ZMAT4	TPCN2	GTF3C4	DSEL	PSENEN	HGF	SYDE2	PRUNE2	ACSM2A	GSTM2	TCAP	CP	CREB3L4	DDR2	XPC	LY86	ANGPTL3	SELENON	ZCCHC3	EXOC6B	FOXO4	MXRA8	KLHL25	SLC28A2	PNRC1	LENG9	MAFK	CTSD	C6	PEG10	CADM1	FBXO32	WDPCP	EDNRA	DYNLRB2	TMCO5A	BCAP31	MAB21L3	CHD7	GCNT4	UTP23	HAL	MS4A4A	AHNAK2	P2RX7	CARTPT	SVIL
TNPO2	SMAD2	KLHL28	SIGMAR1	TRPS1	WASHC4	SCAF11	GALNT1	TNFAIP1	KNOP1	ADCK2	KLF12	GSE1	UBE2K	SLC25A13	APEX2	NPM1	H4C8	LGALS9	H2BC9	RBM28	HSD17B7	EYA3	CTBP2	PRKCSH	FBRS	CTSO	NEAT1	EIF3A	NOP16	IRF3	GNAI2	RAD21	GJA5	RAB8A	GPHN	FAM189B	STX5	COPA	SINHCAF	C1orf54	PACC1	TRPV2	RBBP5	SF3A2	SNHG3	NACA	PPP2R5E	ATRX	FAR2
TPM4	DSTNP2	TMCO1	GLOD4	SDF2	EIF2S2	LRIG1	MTRR	VPS4B	HIGD1A	WTAP	IFT57	CMPK1	CREBL2	HECA	ELK3	CISD1	CCND2	NUP62	PTPRCAP	NBR1	COPS4	TAF5	IFIH1	GAPVD1	PLP2	PNMA1	ST8SIA4	TTF2	LTB	ARHGEF6	CEP57	CALM1	RIOK2	ST8SIA1	GALNT7	CCDC47	MEOX1	TOR1A	DYNLT3	AQP3	CCR4	VPS33A	ZBTB6	DHDDS	C21orf91	RNF34	SIRT1	ANKH	GRAP2
TPRKB	OTULINL	PKP3	CORO1B	STX5	ATP6V0D1	ECSIT	COPG1	MLST8	PITHD1	WDR45B	PPM1G	CDKN2D	PITPNM1	SNRPA	DCAF15	JAK1	MAF1	TBCC	SESN1	RHEBL1	LLGL2	SPSB3	MAN2B1	UCK1	LFNG	AKNA	ID3	GNA11	YRDC	EIF3F	RANBP10	CTSW	TSNAX	SNX20	TNFAIP1	ING4	UBAP1	GNB2	IL16	DDX21	RAMP3	SRF	S1PR4	SLC20A1	NGRN	PDXK	POR	CDK11B	EIF2AK3
TSPAN17	TBC1D1	AGAP1	GRHPR	RFC2	ADAM15	DAB2IP	KMO	ALPK1	ST6GAL1	SLC25A53	EIF1B	KIZ	PLXNA1	FBXL8	CACNA1E	EVI5L	ASAH1	ST3GAL4	NCOA7	STX2	KYNU	MAN2A1	TNFAIP8	LIPA	KHK	CPOX	SLC14A1	ACKR2	KCNA2	MATK	PPP1R21	MARVELD1	MCTP2	KIF21B	SERINC5	SHLD2	PHKA1	RGS14	SKA1	PSAP	CD99L2	CREBBP	UBAC2	HDAC10	ST3GAL3	ECH1	IL27RA	RASSF4	KLHL14
TSSC4	ARL1	FOSL1	FKBP1A	RGS10	APRT	PSME1	CFL2	BID	PTAFR	KCTD10	XCR1	SFTPD	PFKP	BOLA2	MAP4K1	GPX3	TNFRSF1A	OGFR	ADAM19	STX3	ZFHX3	CDK14	GALK2	ECE1	SLC25A20	COG5	LAPTM4B	FBXW2	DHRS1	NPC2	TRIO	PRKCSH	RAMP1	PLGRKT	CDK5	LSR	INO80E	LAMTOR3	PSMB10	GFUS	UTP3	FGF5	PABPC1	PI4K2A	BMP4	UBE2E1	SLC11A1	PSMB9	NUDT9
TTLL11	GPR183	SUCO	ABI1	APOBEC2	BRD9	GLRX	WASHC2A	LRRC3	KCNT2	CAPN2	KLF3	CRNKL1	ROCK1	BBS9	MIA3	TMEM179B	PGLYRP1	WDR45	MYO9B	TOMM7	RRAD	RAF1	MYO1E	CHD7	CATSPERD	KCNAB2	TRIR	STIM2	NR3C1	HLTF	SMDT1	TENT5A	AIP	GPR15	NSMCE4A	ESYT1	SESN3	DBH	RAP2B	PLEKHA2	GRINA	GPN3	TAFA3	CLK3	CTDSP1	DNAJA4	HGD	OSBPL3	LSP1
UAP1	FKBP15	AARS1	RAP1GDS1	PIK3R5	TRAF2	TKT	KLHDC10	TRAPPC6A	MLF2	CMKLR1	UBASH3B	RPS6KA4	DNAJC3	AKAP7	TOR1AIP1	FASN	NRP2	AACS	LYPD6	SYN1	SNX20	CIAPIN1	METAP1	NUFIP1	CYB5A	CFLAR	ADAM17	PSMD1	PPP1R21	ME2	ZDHHC18	PRSS8	EIF3B	FAM98B	COMTD1	TIMM10B	BCAT2	BSCL2	NFE2L2	PARP3	TM7SF2	AP2S1	PKNOX1	IL13RA1	VRK3	PAG1	AHR	GNL3	ATP5MC3
UBXN8	MMD	MKNK2	PXN	SPATA13	MFSD5	TAL1	TPRG1L	TTC39C	GSG1	C2orf68	STARD7	C11orf24	MED7	WDR13	FAM217B	NIBAN2	TIRAP	TACC1	MEAK7	NDUFAF7	TNIP2	TMEM80	MMACHC	NRROS	SPRTN	CD81	NT5C2	ZNF362	SLC35A1	GMPPB	ANO6	DCSTAMP	GABPB2	USP46	PELO	BRAT1	MDN1	DCAF12	VPS37A	DNAAF5	RHEBL1	DEXI	EIF4A1	CLDN12	RBM5	ACTG1	AGFG1	SH3PXD2B	PRMT3
UHMK1	DUSP4	CD96	PAMR1	SPIN4	MAFF	DLGAP5	ZFAND5	VXN	EVPL	PTGER2	ZNF747	SERPINA7	ENG	CALHM5	CXXC1P1	MKLN1	CTAGE1	USP37	ZFHX4	IL20RB	PADI1	HAUS6	LINC00622	ZBTB6	SEPHS2	NEDD1	TBC1D19	TTLL6	ILF2	ISM2	MED24	VIPAS39	MYO1B	TIPARP	TXLNB	C16orf72	CALCA	ZSCAN18	SMG6	FAM3C	ATP8A1	PCOLCE	TRAF4	TRIM16	TFE3	C20orf197	SMAP2	VEGFA	FRY
VAMP5	WSB2	CCR2	EIF2AK2	ISG15	XAF1	STAT1	TAP1	PSME2	RALA	SUZ12	UBE2L6	VRK2	IFI44L	IFI35	ISG20	OAS3	HERC5	CFLAR	IFI6	PRKCI	IFITM1	ATP5MF	TBX21	IFI44	THEMIS2	MX1	REC8	PLSCR1	IFI27	GBP1	LAP3	EHD4	ZMIZ1	ERH	PSME1	TMEM30A	TRAPPC2L	TOP1	IFIT3	RSAD2	IRF7	CTSC	IFIT1	SRGN	SPATS2L	IDH2	PSMB9	RAB6A	BCAR3
VDAC1	CDK4	KIF20B	SMPD4	MGME1	KCNK6	RNF4	USP37	WDR18	PSMB2	PHF6	FARP2	CYP11A1	ZNF324B	USP2	PARM1	PUS10	MRS2	ATXN10	DNAJC9	PLXNB2	ARHGAP19	AGPAT3	IDI1	NDUFA8	SLC36A4	CIT	MTSS1	L2HGDH	HIBCH	PHF10	TOMM40	TMPO	SNRPA1	HMGA2	GMDS	RPLP0	LSM14A	CSTF3	C1orf112	GYG1	ITGB2	RBMXL1	ATP5F1A	RCC1	CCDC122	RHOG	PUS7	PTBP3	SERBP1
WARS1	BATF2	RNF213	STAT2	DAXX	IL18BP	DTX3L	HCK	CD200R1L	USP18	HERC6	CD40	IRF1	FCGR3A	IRF9	FANCA	ISG15	TAP1	PML	ISG20	ETNK1	SAMD9L	OAS3	XAF1	ZBP1	PSME1	SLFN13	IRGM	IFIH1	CMPK2	IL10	STX7	PSMB9	OAS1	CD274	PSMB8	CD72	PARP9	STAT1	MARCHF5	APOBEC3B	GCH1	PSMB10	GBP6	GBP7	OASL	PARP11	MX2	UBE2L6	DDX58
XAF1	SIGLEC1	OAS1	IFI44	IFI44L	MX1	RSAD2	IFIT3	IFIT1	CMPK2	SERPING1	ISG15	EPSTI1	EIF2AK2	HERC5	USP18	AIM2	STAT2	MX2	SAMD9L	DDX60	KMO	HERC6	MARCHF1	IRF7	TRIM69	GBP1	PARP9	ANKRD22	IMMT	OAS2	KLHDC7B	CXCL11	SPATS2L	IFI6	LINC00487	BST2	CYSLTR1	STAT1	VSIG10L	VRK2	GBAP1	GPBAR1	BLVRA	DDX60L	PIN4	OAS3	PARP12	MYOF	RGL1
XAF1	IFI44L	SPATS2L	LY6E	IFI44	USP18	DDX60	OAS2	MX1	BRD2	IFITM1	IFI16	RSAD2	LGALS3BP	OAS1	C2CD3	HERC6	EIF2AK2	JUP	SIGLEC1	GBP1	NAA15	STAT1	PARP12	SMARCA4	DDX24	CMTR1	ADAR	HACD3	SP110	IFI35	ISG15	DDX39B	THOC2	PABPN1	SART3	TRIM22	USP1	GLG1	TRIM14	PSME2	IFI6	IFITM3	HLA-A	GPATCH8	ZBP1	AASDHPPT	SMG1	ACTN4	PHACTR2
YES1	RNASEH2B	BTBD11	SPA17	CDK5	PAQR6	ITGAE	STAG3	SUOX	VAMP1	COX10	PPP2R5A	CHSY1	PRPF6	RGL4	AHCYL2	RGS3	NTRK1	COL6A3	C2orf76	BABAM2	SOX4	GRK3	GEM	FAM210A	MRPS6	ARHGEF6	FASN	NFATC3	ARHGEF2	EGR1	SERPINB1	MCTP2	MYB	SLC35G2	SPRY1	ADAT2	ELP5	GFI1	DENR	NT5C2	FGGY	TRAK1	TARBP1	IFT74	B3GNT5	DLEU1	CLTC	SLC16A5	LRRCC1
YWHAB	LAMA2	MAP3K3	TRIM36	B3GNTL1	CD96	C2CD3	CAST	USP40	TXNDC11	VIPAS39	ERAL1	UBC	ATP8B2	AKR1C2	IPCEF1	ACADVL	CHST7	TASOR	ZDHHC24	TRIM39	CAPN15	BSDC1	C19orf44	GRAMD2B	ZNF397	ACTR2	SNAI3	ZNRF3	ST3GAL2	CLIP2	DNMBP	MYCT1	SYNE2	MEI1	ARHGAP45	RXFP2	CMIP	EPHX1	KMT2D	SPAG9	PTPRCAP	B4GALT1	JARID2	PDHA1	TM6SF1	COPA	SCML4	C11orf24	PDK1
ZC2HC1A	CDC5L	GLRX5	SPRY2	BAHD1	TNFRSF18	SLFN13	FZD7	ZNF569	MGA	FAM120C	DYNC1H1	C22orf39	BTBD1	PANK4	EPB41L2	STARD10	TCOF1	HTRA2	SLC39A4	TOGARAM1	ERAP1	FARP2	TTC14	TRIM44	EFR3A	HLA-E	SON	MTARC2	TBC1D10C	TACC1	ADAM10	MAP7D1	PSMA4	TEX10	MRPL32	ARHGAP18	THUMPD1	ACVR2A	SPPL3	BRD2	SIRT7	ADAM17	RNF114	ACAT1	SSTR4	PYCARD	DUS3L	RRP7A	ZBTB7A
ZC3H12A	AGO2	IL17RA	PAX4	FOLR2	HIVEP3	SNCB	SLC43A1	DPEP3	CASP10	SAT1	RAB40A	B3GALT2	RAB4B	IL36G	CYCS	GAS8-AS1	DDN	SLC34A1	SLC5A1	MAFF	A1CF	KIAA0087	ACVR2B	ALAS1	KCNQ4	STK10	KIR3DX1	RFX4	NEUROD4	TRIB1	PHF20	GP9	ZNF770	GALR2	MS4A3	ATP2C1	ADRA2C	HRH2	RNF208	CALCA	LARGE1	SERINC2	CHRD	LHCGR	SELL	GRIK1	RAMP3	GAPDHS	NPPB
ZC3H4	KMT2E	FLRT2	TRIB1	SLC25A1	PIAS1	KCNA2	CRISPLD1	TMEM67	MED10	LAMA4	EHBP1L1	DOT1L	PPFIA3	TRPC4AP	FAM114A1	DOCK10	PNPLA2	MTMR11	KMT2C	IFNGR2	BAIAP2L1	FOXJ2	IFITM2	CORO1B	DENND1B	DCN	CABIN1	SLC30A6	TRAM2	DSEL	GCKR	CCL2	SH3BP2	HERC1	ACP5	TMIGD1	ADAMTS4	ARF3	MIF4GD	MT1E	LAD1	CHIA	RFX5	OAF	HTR1B	H2AB2	HABP2	CSF2RB	PRDM2
ZMAT2	ATP5F1E	TSHZ1	PRDM1	SEC24D	ZNF687	BICD2	DCLRE1C	SEC23B	GPC1	UXS1	GRINA	SRI	NRBP1	F2R	MLF2	ACAP1	DDOST	ARID5A	OPTN	ELOF1	YIPF3	BYSL	RAMP1	ZNF652	ABI3	IL12RB2	UBE2M	PITPNA	KCNK7	DNAJC4	GABARAPL1	DENND4C	CLINT1	FAM110A	RCBTB2	FKBP2	SNF8	GPC5	RELB	ACADL	DYM	ZMAT5	NDUFS3	TRIM67	LY6E	MFSD10	ART5	HS3ST3B1	CIAPIN1
ZNF264	ECI1	CHAF1B	TSPOAP1	IFT22	IRF6	PRXL2C	NLRX1	SCAMP2	PIK3R3	MAP7D1	PPM1L	MLKL	CTNNA1	TFPI	RNF44	HMGCR	TAC1	GNPNAT1	GPR150	HK1	PTCD1	MYO1C	MID1IP1	GABARAPL1	PABPC1L	IMMP2L	TUG1	ASPM	PITPNM1	DBI	XRCC3	AP3B1	USP42	LIMK2	CREBBP	DOCK2	ZDHHC15	ISOC1	TMBIM4	CREBL2	PTK2B	GOLGA7	ITPRIPL2	GPR137B	FUCA1	BCL2L2	MAP2	ADIPOR2	IL1RN
ZNF280B	DNA2	IL10RB	BEND3	WDR3	PLCXD2	ANKRD49	GSTO1	CISD2	SHTN1	SEC11C	BLZF1	PHLDA3	NDC1	INSIG1	CD96	RPF2	SHQ1	LIN7A	ENO3	ADK	DERA	EXO1	CD83	OBI1	NEFH	ITGB1	THAP1	ASAP1	PDCD1LG2	RPP14	ORC2	ATP11C	DCUN1D3	PSMD11	STARD9	SELENOI	MTRR	PTGER4	MTDH	ABITRAM	CARNMT1	CD1D	LYPD6B	FAM98B	DYNLL2	ADNP	RAD50	CBX1	GTF2H1
ZNHIT1	MAPRE2	SPCS3	C9orf16	IDE	NRP1	GLOD4	COLCA1	KCTD17	PHACTR2	FCRL1	DESI1	STX11	GSKIP	MPP2	SH3RF1	UAP1L1	POGLUT3	CCDC28B	ATF6	PKP4	HES1	GRHL1	FAM156A	TNFSF8	ATP6V1H	LONRF1	GNG10	COX17	MTHFD2	CD83	SLC41A1	ZNF821	ACYP2	GNG2	ANXA4	RAB19	TFRC	ICAM4	LBH	FAM162A	EFHD2	SNRNP25	VAMP5	TOMM40L	ACOT7	HMCES	TNFAIP8	PRR13	PDLIM7
ZYX	PUS7	GM2A	STARD7	SYNCRIP	POFUT2	RTL8C	AGTPBP1	TIMM10B	LPIN1	TOMM40L	CENPC	ATP6V0B	NEK9	HJURP	EDNRB	FASN	RBFOX2	KCNK13	RRN3	WDR4	LTB4R2	TMEM9B	TMEM119	CLIP1	PDE8A	MMACHC	HVCN1	SFXN3	RPS10	SERF2	HECTD1	COX6A1	RAB31	RILPL2	GDPD3	SRRT	DOCK5	RPL3	SAYSD1	MECR	PI4KA	KIF3C	HAGH	HLX	PRXL2B	DYNLT3	DDHD2	NCAPG2	AKR1B15
[truncated: 150 more columns]

## Sheet: Ark6
Gene	gene_1	gene_2	gene_3	gene_4	gene_5	gene_6	gene_7	gene_8	gene_9	gene_10	gene_11	gene_12	gene_13	gene_14	gene_15	gene_16	gene_17	gene_18	gene_19	gene_20	gene_21	gene_22	gene_23	gene_24	gene_25	gene_26	gene_27	gene_28	gene_29	gene_30	gene_31	gene_32	gene_33	gene_34	gene_35	gene_36	gene_37	gene_38	gene_39	gene_40	gene_41	gene_42	gene_43	gene_44	gene_45	gene_46	gene_47	gene_48	gene_49
GSE3039_CD4_TCELL_VS_NKT_CELL_DN	ACOT8	PPM1E	TBC1D25	EXO1	ITGAM	SLX4	TFEB	DXO	MND1	NR1H2	ESYT2	RFC4	BAMBI	E2F4	ACBD6	CEP85	WDR62	RPRD1B	POLH	GPR27	MRPL18	NCAPG2	CEP152	PRKAR1A	ALDOB	PSMD3	SLC22A4	MAZ	C8orf58	RAB27A	RAB37	ELOVL3	ANP32E	PPIL1	GMFG	RBBP8	ACADL	POLE	IFT27	C5orf15	PSTPIP1	PPP6R1	FES	EZH2	PA2G4	ZDHHC16	TIMELESS	TSEN34	PPP1R35
GSE17721_POLYIC_VS_CPG_24H_BMDC_UP	ADA	NTF3	CDKN1A	VDAC2	SCAND1	PABPC1	BCL9	PDLIM4	EFNB2	GUK1	VPS26C	ANGEL2	CLASP2	THRAP3	GJB5	ATG9B	GBX2	UBE2V1	MSLN	ST6GALNAC1	S100A9	PPARGC1B	AUH	COL4A4	ACADL	RASA2	FGF19	SNN	P2RY14	SPTLC2	RNF181	NDUFB11	SLC4A8	CSPP1	RBM43	NFIL3	ELANE	HEBP1	TLE2	CNPPD1	DNAJC12	SLFN12	NAGLU	GGH	FABP3	CHMP4B	CIITA	DGUOK	ZNF593
GSE40274_CTRL_VS_FOXP3_AND_EOS_TRANSDUCED_ACTIVATED_CD4_TCELL_UP	ADAM15	PTPN4	FERMT3	ITSN2	SH3BP1	KIF21B	ANO6	TRPV2	TMEM59	PPP1R9B	SPIRE1	ST6GAL1	PI4KB	ADGRE5	PRKAR2B	RGS14	HCFC2	SGO1	TET1	TSPO2	MCTP2	FLACC1	EPSTI1	GLO1	SNX20	YPEL2	MBOAT1	DPP4	BRWD1	TMEM106B	TMEM9B	TMEM71	FGL2	AGAP1	STARD9	PPP1R21	STOM	SYPL1	KIF23	ABCA7	S100A6	CD300C	ARHGAP9	CD81	COBLL1	KLHL5	TRIM59	TLR6	AQP1
GSE22045_TREG_VS_TCONV_DN	ADPRHL1	TMEM25	SEC14L1P1	LRRN3	SNORD104	HMGN3	NUB1	STX3	AMDHD1	STIM2	KISS1R	THYN1	LRRC74B	SLC20A1	MXI1	DUSP5P1	GVINP1	GALNT12	SPON1	ZNF18	USP51	TMEM71	GSTM1	METTL16	FOXJ3	TMEM131L	FAM153B	ZNF397	LRP6	HEBP1	SMIM19	ZNF493	ST7L	AC093642.2	CBY1	AL138828.1	SLC22A23	CLIC6	KIAA0895	ZNF439	EIF4G1	ORC5	SNTB1	APP	JMJD8	ZNF629	UQCC1	ADGRG5	EIF2B3
GSE40274_CTRL_VS_IRF4_TRANSDUCED_ACTIVATED_CD4_TCELL_UP	AGAP1	FNDC11	KCTD11	SEC22C	MRPL49	CTBP2	ELOVL1	FAM161A	TMEM50A	S1PR4	PSAP	SGIP1	NFAM1	YY1	DUSP7	GPR155	PPP1R9B	NMI	NXPE4	MRPL11	LRP5	SULF2	DOCK1	CCPG1	CD300LD	ASB7	SLC8B1	PTRH2	BLOC1S3	SERPINB8	SPCS1	AP2S1	RAB31	CASP9	ARL6IP1	PLA2G4A	ALOX5AP	LIPA	TBC1D9	SLC46A3	MCEE	PDLIM2	MRPL57	CTSS	TIFAB	COL14A1	SLC27A4	PDGFB	CCND1
GSE41867_DAY6_EFFECTOR_VS_DAY30_EXHAUSTED_CD8_TCELL_LCMV_CLONE13_UP	AGR2	FAM209A	DAAM1	COA5	ENPP4	IP6K1	DNAL1	LLGL1	ZNF513	ZBP1	TP53BP1	ADIPOQ	NT5C3A	TAPBP	IFT80	GSN	PLSCR3	ITPR1	ADGRL2	TSGA10	EPSTI1	BATF2	CSF2	TALDO1	SIAE	SCLY	IFIT1	C9orf64	IFITM3	RAB19	ALOX5AP	IDNK	IL12A	UHRF1	C19orf12	ZNF23	FRMD4A	SGCB	C1orf54	CCRL2	MAF	SLFN12L	HK1	TOR3A	LGALS3BP	SUCO	CSF1	SOAT2	PDE8A
GSE5589_IL6_KO_VS_IL10_KO_LPS_AND_IL6_STIM_MACROPHAGE_45MIN_DN	AK8	CDK2AP1	ARHGAP12	SAMHD1	ORC4	HFE	MREG	MTDH	SLC25A51	TSPAN31	PEX16	CSGALNACT2	TAX1BP3	SDF4	PLPP3	GSTZ1	ETV3	USP3	ADPRH	IMPACT	CCR5	ADD3	TMEM69	TF	TRIM25	SRP72	IGF2BP2	RPIA	DENND2A	ANGPTL4	EPB41L1	CD74	PITPNC1	ITPK1	LARP4B	GJD4	ADH1C	PBX1	MIEF1	F3	FAM20C	GBP2	SOCS2	ACY3	ATP6V0A2	NIPA2	SPHK1	RAB33B	DET1
GSE12392_WT_VS_IFNB_KO_CD8A_NEG_SPLEEN_DC_UP	AKR1A1	PPA1	CYTH1	HSD3B7	HIPK2	ANXA7	MBOAT1	CPD	ALMS1	TFDP2	GPR4	NOP2	CAPN2	ATMIN	PYGO2	SYNRG	RIPK3	IL11RA	LGALS3	ME2	WDR91	GOLIM4	FGD6	EXTL3	ADAM19	TPST2	PRDX2	STX3	ALDOA	TOP1	PLAAT3	ACTN1	CTDP1	BCL2L14	MRPL42	GAMT	TCF12	PPP1R14B	PRDM5	EEFSEC	WASHC5	ALDH2	SCARB2	HADH	ITFG2	CISD3	FOXJ1	HTR7	SSR4
GSE7764_NKCELL_VS_SPLENOCYTE_DN	ANK1	WDR74	CYP4F3	PRPS1	CCNF	NXPE4	ELL3	FIS1	PKIB	ALG8	TMEM64	TECR	CEP41	RSL1D1	BDH1	RAPGEF4	BFSP2	PXK	GYPC	MTA2	TNFRSF13B	CDK2AP2	SNX8	UBAP1	NCF2	XAF1	PRMT1	GPD1L	PLCG1	NDST1	SPC24	AMZ2	KLHL7	CECR2	GPCPD1	APIP	SAMD11	GOLM2	SHOC2	MXI1	TP53I13	SLC29A1	PPARGC1B	CD81	PPME1	CXCR6	SRFBP1	TRIB2	FABP4
GSE22033_UNTREATED_VS_MRL24_TREATED_MEF_DN	AP2B1	MCOLN1	TMEM43	CTTN	NEBL	RHEB	CDV3	PLSCR2	LEPROT	TSPYL1	ST3GAL5	CFB	GATA6	AKAP12	IER5	TPM4	ZNF143	STAT3	LRRFIP2	RAPGEF6	TNFRSF1B	KIF25	PPP1R10	KRT83	PCNT	SEMA6A	ZNF202	FFAR3	UBE2W	ETNK1	JUNB	PHF14	LONP2	CTSV	GNL1	HOXA1	EPS8L1	TASOR	AGFG1	BTG3	TNNC2	APLP2	SEC23B	IFIH1	ACTL8	RAB1A	TRIM21	NOTCH1	GHITM
GSE40068_CXCR5NEG_BCL6NEG_CD4_TCELL_VS_CXCR5POS_BCL6NEG_TFH_UP	ARHGAP19	ARHGAP21	LGALS3BP	GEMIN2	RNASEH2B	TXNDC17	GALNT3	OIP5	RHBDF2	HSPA1B	CYP11A1	EFHD2	CD80	POGK	CRYBG3	SLC2A8	G6PD	NUTF2	IL2RA	CCDC141	FANCF	ADPRH	SGCB	NGLY1	PDIK1L	PAK6	PPIA	REEP4	TRMT1L	TG	RGS1	FCER1G	CAMK2N2	MELK	TAMM41	DNASE1L3	HIP1R	MACROH2A2	GFPT1	GLMP	MMD	PPP3CC	UQCR10	IRAK1BP1	MAFG	AP1S2	ZCCHC3	NIF3L1	DHRS1
GSE26030_UNSTIM_VS_RESTIM_TH17_DAY5_POST_POLARIZATION_DN	ARRDC4	WFS1	ACSL5	PRPS1	LRRC8B	CD83	CTNNAL1	NOL6	FLVCR2	CACNB4	G6PD	BCL7A	CD274	PITPNA	BATF3	IRGQ	CD1E	MYH9	CASP7	SPINT2	IRF4	ADAM15	MDH1	AMPD2	ABCG2	AIFM1	METTL1	PLXNA2	NPC1	HSD11B1	SLC26A6	EBF2	UBE2F	DNPEP	DIPK2B	BICD2	SLCO4A1	REEP5	HOMER2	ATP1A1	MAOA	SOCS1	GALNT18	FAR2	ERI1	RBM11	CASS4	AP2M1	AKIRIN2
GSE10239_NAIVE_VS_MEMORY_CD8_TCELL_DN	ATP5MC2	TAF12	RAMAC	DYNLRB1	CD84	DNAJC15	SEC61G	ZBTB39	TAFA3	BEST1	TMEM239	MROH2A	S100A5	EIF2AK2	COX6C	UQCR10	PHACTR3	URM1	HLA-A	CRTAM	SP110	TFR2	GFOD1	TRPM6	KLF1	GOT1L1	DACH1	NRXN2	PPP4R3A	BTF3	NDUFA7	CNTFR	RAP1GAP	GSTT1	AHDC1	PLCB2	NPR1	ARL4D	SERPINA12	FCGR2B	MAPRE2	TPRN	SLC34A1	CASP1	RHOC	UBE2N	ABCB10	CD244	ID2
GSE34205_RSV_VS_FLU_INF_INFANT_PBMC_DN	ATP6V0D2	LGALS3BP	CHST12	LY6E	HLA-F	NR3C2	SRGAP2	MVB12A	KIF21A	GMIP	REC8	HLA-B	SPATS2L	KLRD1	SLC22A18	TSEN54	TMEM255A	UBC	ADGRG1	HLA-A	BEX5	C1QC	RGL1	SPHK1	HLA-E	ACTN4	CCL8	GSTK1	NRBP1	IFITM1	HSH2D	OGFR	PTPN4	ELF1	CCL4	SPON2	CD3G	PPCDC	C1QB	UNC93B1	EIF2AK2	TRPC4AP	CD84	TBC1D9B	DDB2	LLGL2	GRN	RADX	ODF3B
GSE27896_HDAC6_KO_VS_WT_TREG_UP	ATXN7	GARRE1	DAP3	PSD4	NCOA1	SPRED1	MAU2	XPR1	ARRB1	GALNT4	OTUD5	PRR14	SYNE3	PRKCH	HEATR6	UTRN	SEPTIN6	ITGA10	EFL1	EYA2	ABTB2	PPP6R1	SLC41A1	HDAC10	GIT2	EPHX1	H6PD	SLCO4A1	TSC22D4	HECW2	PRKCD	NLRC3	PATZ1	PLCG1	SAFB	PTPN6	SNX25	THOC2	ARHGAP17	APLP2	COG3	LRCH1	SNRK	ELK4	UHRF2	SLC7A6	MAP3K8	SPATA13	GPR83
GSE40666_UNTREATED_VS_IFNA_STIM_EFFECTOR_CD8_TCELL_90MIN_UP	BAIAP3	CORO7	TLE3	BCAT1	CDYL2	BHLHE40	ZBTB7A	CTSV	ACP5	TMEM104	BMF	TAP1	COL4A4	CD151	CRIP1	EBI3	SLC1A5	ARHGAP31	OSBPL10	NYAP2	COX6A1	EHD1	SCARB1	TNIP2	VOPP1	RORA	ITPRIPL2	PTP4A3	PLCG2	FAS	MYO1F	ARHGAP44	STK38L	LINC00299	ALOXE3	KPNA2	CHAD	PLEKHG7	TIGIT	TFDP1	PDE1B	MVP	SYNPO	MNS1	TRERF1	TWF1	HFE	CAPG	NLRC5
GSE7548_DAY7_VS_DAY28_PCC_IMMUNIZATION_CD4_TCELL_DN	BARD1	DEFB1	PRKCD	RIPOR2	SLC7A7	VPS11	PSMB10	COX5B	DGKG	AIM2	ETHE1	MT1A	SLC6A12	RABGGTA	AKR1A1	CNTNAP2	EIF3I	MPDZ	ICAM2	SPTA1	FLAD1	PSEN1	HLA-DPA1	PSEN2	ZFP36L2	STX3	SNTB2	MT1F	FAM53B	FCGR1A	UBE2S	SNRPB	BCAP29	HSD17B1	BLNK	PSMB3	CLIC2	IL2RG	TRIB2	ANKMY2	PSME2	PSMA6	NDUFB7	S100A8	IDO1	SMARCC1	NDUFA7	UBA7	CFH
GSE35685_CD34POS_CD38NEG_VS_CD34POS_CD10POS_BONE_MARROW_DN	BCL3	MAP3K8	IL13RA1	ZFP36	MCOLN2	SUSD6	GAB1	UBXN4	SLC12A7	BMP2K	IL17RA	LITAF	GADD45G	CCR1	OXCT1	PTPN1	AGFG1	BUD31	LGALS9B	ZNF281	PIM1	NDRG1	PLSCR1	NFKBIA	EIF1AY	CCL4	CASP6	UGCG	TM2D2	SLC2A1	LCP2	BACH1	CXCL10	ST3GAL4	CD86	CCL13	CH25H	TOR3A	B4GALT3	JAK2	ZFAND5	MAP3K3	AFF1	CEBPD	GBP7	DUSP16	NFKBIZ	RAB3IL1	ADAM9
GSE4142_NAIVE_VS_MEMORY_BCELL_UP	BMPR2	C1QTNF7	SOX13	ATP1A2	ZNF474	IRX1	ENTPD5	FAM149A	SSTR3	MYADML2	CPNE1	SLC32A1	F3	TNNC1	NCMAP	TRAPPC6B	SNED1	TTC39B	DKKL1	CNTROB	TCF25	ACVR2A	KRTAP3-1	CLRN3	OXT	AOAH	KRT14	GAST	MEIG1	TEX9	LELP1	LINC01973	CRAT	CCDC6	CCDC113	KIF5C	CLCA2	TRIM33	RPS16	HJURP	HAND2	SLC36A1	EYA1	AVPR1A	CORO6	TP53INP2	ACVR1	RFESD	MCRIP1
GSE21670_UNTREATED_VS_TGFB_IL6_TREATED_CD4_TCELL_UP	BUB1B	CCDC82	SUGP2	EME1	MTFR2	E2F7	CADPS	TIAM1	PRC1	NCAPG2	HEMGN	STAG1	ZNF385B	POLQ	TTL	IQCD	CCNB2	EPS8	CENPE	TAF5	CDCA3	PBX3	NCKIPSD	SLC2A5	PSMC3IP	NEIL3	NUCKS1	TTK	CEP135	GFOD1	SFXN4	LUC7L3	CRYBG1	PIF1	CEP57L1	SAPCD2	PSIP1	SNW1	ECT2	UHRF1	ANKRD10	AGBL5	HMGB3P1	SPDL1	TCF12	GAS2L3	LPP	CCNE1	SYNE2
GSE36527_CD69_NEG_VS_POS_TREG_CD62L_LOS_KLRG1_NEG_UP	C19orf12	IFI44	IFIH1	IRF9	RNF114	TTC39B	PLEKHF2	RAPGEF6	RAB29	CDC42SE2	ZBP1	STAT2	CXCL10	SHFL	ISG15	IRGM	GBP6	IFIT2	PSMB9	APOBEC1	LGALS3BP	MYD88	ELOVL6	GBP7	MX2	RNF19B	GZMB	FAM102A	TASOR2	PARP14	PSMB10	ETNK1	HELZ2	TMEM140	ZNFX1	FAM111A	TNFSF10	AIDA	CMTM6	OAS1	RSAD2	DHX58	NEFM	NOTCH1	RTP4	TRIM25	CD274	USP18	CHMP4B
GSE21670_UNTREATED_VS_TGFB_TREATED_STAT3_KO_CD4_TCELL_DN	CAMK2D	MAL	RAB19	RAB27B	SLC37A3	NSMCE1	FAM102B	DPP4	TMEM71	RASL11A	SLC26A11	ARHGAP25	GFI1	RAB30	NFKBIZ	SGSH	CISH	KPNA6	CNKSR2	PLXDC1	HIPK1	DIPK1A	DHRS3	BCL11B	NCOA3	NDFIP2	H2BC21	XPOT	PTGER2	RAP1A	TIAM1	SEMA5A	PHF20L1	CDCA7L	MKRN1	NABP1	CXCR4	STK17B	C12orf76	IL2RA	MIR21	CXCL13	CASP3	RRAGD	TNFRSF9	IMMT	ACD	ATXN1	PITRM1
GSE23398_WT_VS_IL2_KO_CD4_TCELL_SCURFY_MOUSE_UP	CAMK2N2	DDX21	SPRY2	PSMD14	CP	MMP9	DIO2	TONSL	MOCS2	TMEM230	ENTPD6	MESD	JADE2	KITLG	AARS1	C1orf52	AIMP2	MTHFD2	IRAK1	TTC39C	SERPINB9	ADCY3	HBB	SPIC	UNC5B	NUP205	ZRANB3	MCM5	FAM83G	IRF2BP1	DNAJC15	DDIT3	PLD3	ARPC5L	SERTAD1	CENPT	IL18BP	PCNA	PRRX2	CHCHD1	DMPK	DIXDC1	SLC11A2	SERF2	IARS1	ANXA2	ANXA1	IL2RG	EVL
GSE22935_UNSTIM_VS_24H_MBOVIS_BCG_STIM_MACROPHAGE_UP	CAMKK1	SPICE1	SELENOV	FZD7	RGS9	HEBP1	UBE2H	WBP1	KCNK10	GSTM2	SHBG	KISS1R	FRAT2	GPR182	HIVEP3	SAMSN1	TJAP1	HTR1A	RRP7A	RCVRN	NCK1	IL17RA	MAPRE2	PTGER4	SLC4A4	HEXB	UBE2E2	TRAF3IP2	DTD1	HOXB4	HDAC6	CRADD	ADAM9	PTGES	C1S	BAZ2A	PEDS1	VAPA	WNT9A	GRB2	PLA2G10	PLEKHO2	RAB8B	MAP3K2	LRRK2	PLSCR1	GBP4	DYNC1I1	WLS
GSE4748_CTRL_VS_CYANOBACTERIUM_LPSLIKE_STIM_DC_1H_DN	CAPN7	LIG3	PARM1	RRNAD1	PDE1B	ATP2C1	PITPNB	VEGFA	HADHA	SGTB	TPBG	PARP1	DAO	TRAK1	FNBP4	FER	TMPO	CD36	ANGPTL4	KANK3	RIMKLB	PLAT	OPN4	THOC2	ATF7	CBS	FANCA	SRFBP1	IGHG1	GHRL	MIB1	SLC2A9	HOXB7	PLIN2	SERPINE1	RIC8A	PAPOLA	CLDN6	KIAA1522	MMP19	SRPRB	SGMS1	PCDH1	RGS8	PKHD1	ORMDL3	CAPZA3	MYLK2	HOXB1
GSE17721_4H_VS_24H_POLYIC_BMDC_UP	CAPZA1	ABCG2	S100A1	LPCAT1	BIRC5	CDK1	LSM12	FASN	GJB4	UQCRFS1	PSCA	PRKCI	MFSD10	TRAM1	NR1I3	SSBP4	NAB2	NDUFB5	CTSE	SPRYD7	LARP7	MAGOH	ACLY	FKBP1A	NUP160	CEP55	AIFM1	UBXN2A	HDDC2	ACAD9	EXOC4	GLUD1	RILPL2	NCKAP1L	ANXA2	MFSD14A	COTL1	NFKBIZ	AKR7A2	ADAM23	GAB1	RBM3	MEF2C	CCNJ	PRMT3	NKX2-8	SLC7A5	IARS1	MICOS13
GSE19888_ADENOSINE_A3R_ACT_VS_TCELL_MEMBRANES_ACT_IN_MAST_CELL_DN	CBLB	RCE1	GATAD2B	API5	KMT2D	MCUB	APH1A	SLC22A4	SNTB1	TMEM185B	CCL4	OR7E19P	ANP32A	NPEPPS	LINC00472	H3C7	IPO4	PLAT	ULK1	AP2A1	TMEM128	CPB2	ZNF12	TEX9	MID1IP1	OSBPL8	NKTR	TWNK	FOS	FEM1B	SRGAP2	MRPS30	NMRK2	DNMT3A	SLC46A1	IER2	APPBP2	FYN	TMUB1	GFOD1	PCIF1	ZNF395	POU3F3	WDR49	LINC00852	NELFA	CBLN2	MIR124-2HG	SF3B1
GSE17721_LPS_VS_PAM3CSK4_2H_BMDC_DN	CBY2	MRPL20	WWOX	ASCL3	C4orf19	FANCE	CYP11A1	KIF2C	BBS2	ST6GALNAC2	ADGRD1	KRTCAP3	BET1L	CDPF1	SLC35F6	MYLK2	DTNB	TMA16	MGAT2	KCTD1	MRPL33	NECAP1	NDUFS2	LIMD1	CHST2	PRKN	FAM117A	ERAS	S1PR3	OR10A4	ACIN1	TP53RK	GABRA3	CSF3R	HIBCH	ZFP1	KCND3	EFEMP1	SLC1A2	INPP5K	F11	PRKD1	INA	SEMA3F	ANAPC16	OCA2	FZD3	SSTR2	SLC17A6
GSE32423_MEMORY_VS_NAIVE_CD8_TCELL_IL7_IL4_DN	CCDC175	C9orf152	MAPK9	PHGDH	C8orf37	DEPDC5	BAZ2B	VPS4A	HSP90AA1	PEPD	ITGA10	ZC3H14	TTC37	MPP4	SNX25	GLE1	FBXO45	PCCA	RCOR3	BUB3	PRICKLE1	SPATC1L	GGA2	TUBB2B	TTC9C	METTL2B	GPRIN3	C1orf21	TAGAP	LUC7L3	TMEM168	TESK2	SCML4	CDC14A	MBNL3	TASOR2	DIP2C	STX6	PSMD11	BCLAF1	TRMT13	EEF1G	TMEM154	ST7	ZNF706	APC2	DLD	CENPC	TASP1
GSE29949_CD8_NEG_DC_SPLEEN_VS_MONOCYTE_BONE_MARROW_UP	CCN6	AHCYL1	PCBD1	ROCK1	SLC16A1	YWHAZ	PEPD	GATA3	KLHL18	IL4	MLEC	CAMK1	PDS5A	AOAH	DIXDC1	LIPA	CIITA	PER2	TRPC6	SEC23IP	MICAL2	IL2RB	APOBEC3C	TATDN2	RBM15B	FLOT2	ZBTB33	RNH1	SPTSSA	PTPRA	NT5E	CZIB	MAP2K6	SLC30A1	PLAA	COL6A3	MGST3	ZNF175	PIAS4	S100A11	SGCG	CCNG2	DAG1	SOCS1	RBM14	NME6	MTCL1	CRIP1	HIPK1
GSE17721_POLYIC_VS_CPG_4H_BMDC_DN	CD72	SLC6A20	PDF	LY75	C18orf32	CDC25A	HINFP	DDX54	TMEM128	KYAT3	FAM214B	CAPN8	UBE2E2	PSMD7	SIGLEC7	TRIB1	RILPL2	AOAH	PTGES	NCK2	BLOC1S4	TM9SF4	RAB11B	PIGM	POLM	IL17RA	TMED7	GPR153	RRN3	TMEM243	ETAA1	TACR3	NLRP3	IYD	BUD31	IL36A	ARHGAP31	CSF1	RDH10	PANK3	MRPL50	FSCN1	PHYKPL	GMFG	FMR1	OTUB1	SMAD2	ITGB1	MAN2A1
GSE17721_PAM3CSK4_VS_CPG_4H_BMDC_UP	CDC42SE1	SMDT1	SEC61B	ULK2	TMA16	SLC19A2	WDR6	SLC26A4	TMEM101	MEF2D	MRPL44	BIN3	TMEM120B	TFEB	FAM13B	SIAH1	POT1	CREBZF	SMARCAL1	ZBTB1	DENND2D	ORMDL1	CCNH	IFNGR2	VPS13C	MAT2A	ZNF600	CALR	HNRNPF	MEPCE	SARAF	ARHGAP1	HACD3	COTL1	KDM3A	TMEM165	EMC7	ARMC10	YY1	H2AX	C9orf64	CHPF	TCF3	CPS1	IFNGR1	ENDOG	TMUB2	KLF10	SECISBP2
GSE11386_NAIVE_VS_MEMORY_BCELL_UP	CDC45	RAD51AP1	NDUFB8	TEX9	PYCARD	MTX1	EIF3C	NDC80	LIN54	MDM1	LSM4	CEP55	PACSIN2	RAB11FIP4	RUNX1	CALM3	KNL1	LRR1	PPP3CA	NEPRO	KIF18A	F2RL2	ITGB2	EGLN1	CFL1	RAB27A	CDCA2	TOMM6	PSMD2	H2BC4	CETN2	DPM3	GSS	DYNC1I2	DHX29	SPN	GBP3	ZMPSTE24	TSPAN2	TOP2A	LYAR	COX4I1	VPS45	CRIP1	CLPTM1	DNAJB6	HSPA13	PGM2L1	PSMA7
GSE11864_UNTREATED_VS_CSF1_IFNG_IN_MAC_DN	CDK2AP2	LGALS3BP	MLF1	SDS	SERPINE2	GIT2	LYSMD2	RGS10	PGBD2	SEC61G	NSF	KCTD5	CKAP5	ARL2	MAT2B	SQSTM1	PI4K2A	ZFYVE16	LILRB4	YIPF4	DHX16	MDFIC	USP19	IPO9	MOV10	EXOSC2	TARDBP	CPSF2	COX10	APTX	STARD13	CCT3	TXLNA	MSANTD4	GLA	OXNAD1	SZT2	ALDH1A3	SCO1	NCOR1	ZNRF2	AIFM1	CHCHD1	KCNE5	IFI44L	RNF14	SLC15A4	COMMD5	REEP5
GSE24726_WT_VS_E2_2_KO_PDC_DAY4_POST_DELETION_UP	CEPT1	NEU1	MTURN	TM7SF2	MAFG	TMEM119	AGPAT4	MTM1	CUL2	DDHD1	AARS1	NOP10	SQLE	TPCN2	FABP5	UBE2F	LACC1	CRELD2	C1R	ABCF2	TIMM8B	TANC2	USO1	CD74	FCGR3A	COPE	TLR5	HLA-DQA1	PELO	NRAP	AGRN	DNAJB1	NFKBIB	P2RX4	MCFD2	IRAK2	DYNC1LI1	SMIM3	VRK3	TPST2	IFNAR1	UQCRQ	RAP1GDS1	C18orf32	IFT57	AACS	RGL1	HPSE	SLC16A1
GSE32255_UNSTIM_VS_4H_LPS_STIM_DC_UP	CES2	MGAT5	SLC2A3	PTPN22	CPE	TMEM154	TDRD3	REPS1	MYO18A	KCNA3	SLC25A24	RORA	SLAMF1	RHOH	PLXNC1	PLAGL1	EPCAM	TANK	DDIAS	PKP4	ATP9A	ABI2	IFT80	LCP1	PHTF2	CDCA7	C11orf49	PTMS	WDR83OS	DST	CD79B	SH3RF1	TRDN	MCTP1	USP1	VPS28	CD38	GSTA4	PLCD1	TWSG1	ANKRD55	SLC16A6	MSANTD4	EIF4E	LY96	PTBP1	KLK8	CAPZA1	PPP2R5C
GSE17186_MEMORY_VS_CD21LOW_TRANSITIONAL_BCELL_DN	CFLAR	SNX33	SPESP1	NEU1	SIDT1	ATP6AP1	DMPK	ZNF317	TMEM223	HES5	NLRP10	BUD23	BCDIN3D	CDC25B	B4GALNT1	TREML2	EFNA2	ZFP36L1	USP30	C17orf80	EXOSC10	TACSTD2	POMT2	CXorf56	PMS2	RSF1	COX11	AOPEP	STK24	ADGRD1	ANKRD37	SCML4	PDCD4	SMARCD2	SELENOP	CHRNA5	DNAJC4	NELFCD	HOPX	GCOM1	TUT4	FAM32A	ATP5F1D	EFS	POC1B	CSNK1G2	CABP2	METTL23	AKAP12
GSE16385_IFNG_TNF_VS_UNSTIM_MACROPHAGE_ROSIGLITAZONE_TREATED_UP	CLCF1	ZNF350	SFT2D3	BCL7B	BTN3A2	RAB8A	SLC35A4	ATG4D	LGALS3BP	LSMEM1	SLAMF7	RELA	PRLR	SLC9A1	PDXDC2P	HECW1	AIMP1	FANCL	CGN	TTC25	INTS4P1	MRPS18C	AP000708.1	HLA-C	ARHGEF18	PAFAH1B2	MIR100HG	CRY1	CD70	TBPL1	ACAA1	CARD11	SLC34A3	STAM	STIM2	NIPSNAP3B	SUPT4H1	FOXL1	KIF26B	ISG20	KEL	CRYBB2P1	MYO19	IRAG1	ILF3-DT	LY6H	CFAP206	CDC6	CXXC1P1
GSE17974_2H_VS_72H_UNTREATED_IN_VITRO_CD4_TCELL_UP	CLDN1	CCL20	TSSC4	IDI2	C2orf42	CTSL	USP27X	APOBEC1	AP4E1	ACOD1	ZSWIM6	QTRT2	NCKAP5L	SNAPC5	DDX21	SLC49A4	LANCL2	TMEM201	CYP20A1	TENT5A	FUBP3	MCRS1	CMTR2	SLC25A25-AS1	ASB6	FASLG	DNLZ	PLD6	CIAPIN1	SRFBP1	KCNH8	TRIM39	NIFK	AGPAT4	SYNCRIP	CHIC1	EIF5	GADD45G	C6orf120	FAM133B	PHF23	SNRPN	AUTS2	TMEM251	CHD1	RYK	TRIM50	PHLDA1	BLOC1S4
GSE37532_WT_VS_PPARG_KO_LN_TCONV_DN	CLIC1	CLDND2	GZMA	H2AC15	S1PR5	CCL3	CRIP1	CRYBA2	PIK3AP1	CLIC4	PRC1	MICOS10	CBWD1	RORA	COX17	ITGAX	COPS9	H2AZ1	ACTG1	KNL1	CDCA3	S100A6	NCOA7	ARSB	VAV3	FKBP2	PANK3	SERPINB9	GPR65	COX7B	CDC34	SH3BGRL3	CCL5	NUF2	PLEK	H1-5	UBA3	ANXA2	SAV1	C11orf54	LGALS1	CDCA2	ITGB1	CALM1	HMGB2	SYAP1	PSMB9	RBBP8	ANTKMT
GSE46606_UNSTIM_VS_CD40L_IL2_IL5_3DAY_STIMULATED_IRF4MID_SORTED_BCELL_DN	CMYA5	LENG9	MXD1	NFKBIB	AFTPH	ATP6V1C1	KRTAP19-3	RNF168	PPA1	SWAP70	NFKBIL1	C19orf12	BVES	CISH	CASP3	EBI3	PSMD11	TRAF5	CASP4	HAPLN2	RHOB	ARHGEF3	PPP2R2A	RHOH	PPP1R10	BATF	PBX4	OPTN	ZHX2	MYO1G	ZBP1	CDKN1A	STRIP2	MINDY3	ARAP2	IFITM3	BHLHE40	THEMIS2	PTTG1	GZMB	AGRN	CD70	MFHAS1	MYO5A	SLC2A6	AXL	SYNPO2L	EEF1E1	SLC3A2
GSE18893_CTRL_VS_TNF_TREATED_TCONV_2H_DN	CNEP1R1	EIF5A2	GUF1	MT2A	PANK4	RPS6KA3	DDIAS	MLLT1	RMND1	SCARF1	IMMP1L	CUL1	GATB	GATA3	FAM172A	ATAD1	GTPBP3	COMMD5	CALHM6	DALRD3	MEN1	EMSY	ACLY	NBN	HMGN3	TACC1	OPA1	DEPTOR	SDR39U1	CBWD2	EEF1AKMT1	CHURC1	ZNF260	ARMCX6	CIAO1	CA12	DHX32	BRCA1	COQ6	PDIA4	CCDC51	FANCM	LSM1	MGME1	LONRF3	TMBIM4	SLC35C2	POLE	TSR3
GSE32423_CTRL_VS_IL7_IL4_MEMORY_CD8_TCELL_DN	COG4	M1AP	ZNF784	PRND	CFAP91	TRAPPC5	MFAP3	ZNF23	NEU2	VPS29	PSMD14	CASP14	SLIT2	SYCE2	ACTR1A	MTMR11	CHST1	ASCL2	PILRA	CASP4	SERF2	FXR2	FNTB	SARS1	RAB1B	MAP1S	PRM3	SH3GL1	PLEKHF1	MEN1	NUDT5	CLRN3	BCAP31	COX6B2	C1S	DCAF4	CNOT3	THOC7	CABYR	SRP68	MRPL19	PINX1	SLC26A7	MRPL42	G0S2	HLA-DMB	RCN1	TEX38	NKD1
GSE34515_CD16_NEG_VS_POS_MONOCYTE_UP	COPS7B	MCRIP2	CPA6	DDX56	SEPTIN9	PYCARD	MPZL3	ACO2	FASN	CHCHD10	IL6ST	TMEM239	TRAF5	ATIC	RAB10	ATP5PO	FADS3	FUOM	CAVIN1	PFKP	DOK2	RASGRP1	WDR31	CAPN10	CLUH	PIK3R3	NT5DC3	KLF4	LDLR	ELOVL1	SGPP2	ALDH1B1	FGD6	HLA-DOA	CASP6	F10	NUP54	CLIC4	MVD	UQCR10	OSTC	HIBADH	FAM43B	PRKCD	RP1L1	CD40	FAM20C	DNAJB11	MAN1A1
GSE20152_SPHK1_KO_VS_WT_HTNFA_OVERXPRESS_ANKLE_DN	CPNE1	MED16	PIK3R3	PTTG1	PCYOX1L	SLC25A28	ETFDH	MTRR	OARD1	SYNCRIP	MTHFD1	FXR1	FES	PEX3	WDR25	PTPN18	CYP2E1	EFNA3	TUBG1	ARNTL	C19orf54	TCTA	PA2G4	FTO	CAND1	FBXO21	BBS4	ARHGEF6	WRAP73	ZDHHC4	BARD1	GALNT10	EXOC1	CPT2	UBR7	ACAD8	AAGAB	CDK19	GFUS	TELO2	PEX14	INTS5	HPS6	CLUAP1	ZNF14	SLC35A1	C21orf91	RBBP5	JUP
GSE40666_STAT1_KO_VS_STAT4_KO_CD8_TCELL_WITH_IFNA_STIM_90MIN_DN	CPXM1	GATA6	ANGPTL4	NMNAT3	TAX1BP1	SELENOK	LRP6	NOXO1	DIRAS2	SNORA78	C11orf97	IGHMBP2	CXCL2	WTIP	DOC2A	TNF	GKN1	OSM	BTG2	TNFRSF14-AS1	EGR1	LINC00161	C11orf53	CPLX1	MIR124-1HG	EZHIP	CFAP52	PLVAP	PLPP2	CFLAR-AS1	NR4A2	SSTR2	ZNF467	F7	EGR3	ENAH	HTR1B	SNORA68	ADGRB2	LAG3	PJA2	SH2D1A	C1orf35	CEP104	C9orf62	TMEM88	SOCS3	HBEGF	ALOX12B
GSE13485_CTRL_VS_DAY1_YF17D_VACCINE_PBMC_UP	CRKL	DESI2	TMEM33	ZNF410	ZSCAN16	LYSMD2	THAP9	MGAT2	NR3C1	RUNDC1	METTL21A	KPNA1	SETMAR	ZNF684	CCDC71L	TTI2	DEGS1	RMC1	SLC17A5	EMC7	WIPF2	KLHL12	C1orf43	ZNF644	ZCCHC9	TMEM170A	TOR1AIP1	ZNF764	ALG2	SELENOT	CCNYL1	MRPL50	ZUP1	FAM98A	PTPMT1	TMEM185B	CPT2	NAA30	ZCCHC10	TM9SF2	CFL2	CPQ	FEM1C	ZNF227	ATP6V1H	PARPBP	C5orf22	DUSP11	RAB22A
GSE21360_PRIMARY_VS_TERTIARY_MEMORY_CD8_TCELL_UP	CTPS1	CLPTM1	CHST15	UBAC1	TNFSF14	RXRA	LAIR1	ARF1	FOXO3	SNW1	TLR5	SLC16A3	SQSTM1	NQO1	DNASE1L1	SLC36A1	MAPK14	DDIT4	TESK1	LYL1	HS3ST1	TATDN2	ARAP1	AFG3L2	MAPK13	CLIP2	DOK1	IFIT1	ACTR1B	MAP2K1	ODC1	SERPINE1	PLEKHO2	CXCR4	FOXO1	MITF	CIAO1	LETMD1	FARSA	KIF13B	CSK	TWF2	POP1	RHOG	MGLL	DNMBP	CLPX	SUPT4H1	OGT
GSE19888_ADENOSINE_A3R_ACT_VS_A3R_ACT_WITH_A3R_INH_PRETREATMENT_IN_MAST_CELL_DN	DBH	WNK3	CDH23	P2RY2	NMT1	MAVS	TRIM27	MC1R	ANKRD37	KLRK1	SAA1	GABRD	GBP6	UBA7	DAB1	GDF11	FABP5	MRS2	PARP14	ANKZF1	POU4F1	GPR37L1	IFIT1B	UBE2L6	LRRC75B	TEN1	PSMD12	IL15RA	DHX58	TLR3	GFUS	ZNF385B	ZBTB33	COX18	SAP30	TCIRG1	GATA2	HERC6	SSC4D	HELZ2	LGALS9B	FUT8	NUP188	CCDC6	CHCHD10	TMEM252	CXCL11	TOR3A	DCUN1D2
GSE13887_HEALTHY_VS_LUPUS_RESTING_CD4_TCELL_DN	DCN	PITPNM2	DOC2B	CLPX	CEP192	NUDT21	EID3	MAN1B1	GGH	NUSAP1	CCDC150	PRSS41	MIR451A	RALBP1	FGD6	PCDHB2	CTSH	SNAI3	ODF2L	BTRC	BCAP29	GNL2	FLRT2	HNRNPD	LMX1A	NRBP2	DARS1	UBE2N	NR4A1	ITGAL	PPP1R15B	CALD1	CIBAR1	SLAMF6	SPAM1	MTFR1	CNTNAP4	AHCYL1	RNF11	CEP170	FXYD7	SLC46A1	MARVELD2	PLCD1	GABRA2	MIR27A	SRGAP2	MIR217	RFX5
GSE41867_DAY15_EFFECTOR_VS_DAY30_EXHAUSTED_CD8_TCELL_LCMV_CLONE13_DN	DCUN1D5	SCRIB	SGSM3	SCAMP2	THAP4	SLC30A4	RUFY1	EIF2S2	EML4	TMEM248	ATP13A3	SLC25A51	ADNP	ECHDC1	HIBCH	ZBTB2	MCMBP	UBXN2A	ME2	IFRD2	NT5C3B	TAF4	CDS2	CLPX	NCOA3	USP16	ZNF280C	GALC	LSS	TMED2	COMTD1	RAB18	NPM3	HAUS6	KCTD13	TAF5	GFER	YES1	TARDBP	UCHL3	TNFSF9	NUDT17	SDC1	DNMT3B	ABHD17A	PUS3	NOL11	TFDP1	ZNF597
GSE14769_UNSTIM_VS_360MIN_LPS_BMDM_DN	DEDD	SENP7	KMT2C	PIAS1	CUL1	SLC4A3	ARG2	ZNF467	OAF	CDK12	ZDBF2	FCN1	NPY5R	DOCK10	MED29	PRPF4	SYN2	TTC39B	BCL9	IL2RA	VASH1	TMEM219	ITPRIP	DPEP3	ITPR1	ETF1	CREB3	LRRC3	CCL24	SLPI	MSL2	FAM43A	UBXN4	C1QTNF1	RNASE10	MOB1A	TTLL10	EZR	PLCL2	AOC3	PIKFYVE	ACAA1	CCIN	SEC23B	KMT2D	DNAJC1	APAF1	DAZ2	FLRT2
GSE37416_0H_VS_48H_F_TULARENSIS_LVS_NEUTROPHIL_DN	DIABLO	BMPR1A	ZBTB1	ITPR1	C3	MDM4	GUK1	ABCF1	MGAT1	GADD45B	ANAPC16	TMEM214	CCDC93	DNAJB9	NUP58	SLAMF7	DYNC2I1	PDK1	RIMKLB	SETDB2	TRPT1	ARL5B	SF3A1	UAP1	NFKBIB	POLR2J4	ALKBH5	TENT5A	USP28	TGFBR1	TNFRSF1B	ADIPOR2	NDRG1	LSM12	HSPA13	CST8	NACA4P	DTNBP1	SGF29	TGM3	GPR108	EDEM1	CLDND1	ARMCX2	C7orf50	XPNPEP1	WDR54	TANC2	SRRM1
GSE33162_HDAC3_KO_VS_HDAC3_KO_4H_LPS_STIM_MACROPHAGE_UP	DICER1	WTAP	VPS16	PPP4R1	KBTBD2	WWP1	SORL1	PPP1R2P1	PITPNM1	GNB1	HNRNPC	GSK3B	ARFGEF1	ATG12	RNF185	HYOU1	SLFN12L	PTGER4	FAM102A	NOTCH2	CRIM1	NUMB	APPBP2	NSUN6	SERTAD2	FBXL3	RNF2	NSMCE4A	THAP7	FAM207A	EEF1G	RASSF5	DIPK2A	SPRTN	BIRC6	GTPBP4	NUFIP1	CGGBP1	RHEBL1	TP53BP1	OSBPL11	PSMD14	PMS2	B4GALT7	ARG1	STK11	MAPK6	NEK9	FASLG
GSE14000_TRANSLATED_RNA_VS_MRNA_4H_LPS_DC_DN	DNAJC19	UBE2Q2	GNG5	GOLGA7	SMCO4	TMSB10	TMEM230	ST3GAL4	SMG7	ZNF273	PNN	PRXL2C	PRELID1	ATP5PF	H2AZ2	SMIM12	ORMDL1	STMP1	LST1	CHMP6	PHPT1	TMEM14B	CDC26	PTP4A2	COX17	ETFRF1	FNDC8	NEDD8	GPX1	SERF2	LINC00672	SLC66A3	POLR2D	SERP1	NDUFAF3	PTPRO	RPS17	FOXN3-AS1	TMEM167A	SLC35B1	CARD19	CSNK1E	DNAJC15	CD99P1	RHEB	PRR4	PERM1	MAP1LC3A	TP53TG1
GSE17721_0.5H_VS_24H_PAM3CSK4_BMDC_UP	DNAJC5	UQCRC2	PLAAT3	S100A1	DUT	ARF5	DDX54	S100A13	ZFP64	AFG1L	RASGRP4	COMT	CNP	PGLYRP1	SCAND1	LARP7	RRN3	DUSP10	EVI5	GALM	PBDC1	ARPC5	R3HCC1	HBEGF	PNPO	CCNH	DNAJC2	ABCG1	VIM	CLEC6A	AXIN2	EEF1B2	PI4KA	LYPLA2	SEC16B	POM121	RELL1	SHE	PPARG	ENDOD1	HSPBP1	PRR15	IGF2R	PTPN2	GRSF1	EIF5A	C1D	SLC52A2	ELOVL1
GSE43955_1H_VS_42H_ACT_CD4_TCELL_UP	DNASE1L3	NDUFB8	LY86	ADGRE5	TRDMT1	ACTR1B	PRMT3	NCF1	CD52	RTL6	CYP1A1	CCR2	SEBOX	HIF3A	AK2	ACSL4	INO80C	GRK2	HTR1A	PDIA3	ADRB2	DCTN3	CTSW	EIF4ENIF1	RHOH	FOXA3	CNGA1	WDR92	RAB7A	ADAMTS1	GFI1	DNAJC3	GPR132	HINFP	UBE2F	NSUN4	ARAP3	DIABLO	CTR9	SNAPC2	PTPRJ	FBXO21	AOAH	NR3C1	DDX3X	TINF2	NFATC3	PTGER1	POLE4
GSE16385_MONOCYTE_VS_12H_ROSIGLITAZONE_IFNG_TNF_TREATED_MACROPHAGE_DN	EGLN3	FAM102A	ELK4	MIEF2	PPP3CA	TRIM26	AMPD1	THAP12	PRKCH	CARD6	DNAJB11	FBXO45	RHOA	TSHZ1	EHD3	AIG1	PAK1	DNAJB2	NFIL3	SERTAD4	P2RY12	CTXN1	BTF3	SLC35B1	GNB1	IRAK3	IGF2BP3	WDR18	TES	NOTCH3	SDAD1	RRP15	ETF1	BORCS5	ZNF518B	ELL2	PDZD11	TLE4	CCDC43	PPM1D	SUPT4H1	EVL	LRRC8D	RPS6KA6	PLOD2	COPB2	ZC3H14	RTP4	MID1
GSE17721_POLYIC_VS_GARDIQUIMOD_4H_BMDC_DN	EIF2S3	APPBP2	KCNQ5	UBAP2L	SSTR3	TLR2	ACYP1	DNAJB11	EMC7	CYB5A	FGF23	IFITM10	RCL1	MSC	IYD	IRF3	ACLY	WDR6	NCK1	KCNA3	SERPINE1	NUCB1	GNG2	AMFR	MAP3K11	APP	ACSL5	TLR8	TMEM120B	ATF2	MAN2A1	DNAJC11	DERL2	ADORA2A	NCSTN	CREBZF	TPP2	TRMT2A	WDR75	LRRC59	RASGRP1	ERLEC1	PDCL	FERMT2	UBE2G1	AAMP	DCBLD2	ZNF565	RRP7A
GSE9601_UNTREATED_VS_NFKB_INHIBITOR_TREATED_HCMV_INF_MONOCYTE_DN	EMB	SFMBT2	CD81	KLHL24	VEZT	IKZF3	LYPLA1	SHISA5	NEU3	FUT10	UACA	BIVM	RAPGEF2	CTNND1	SBF2	MAGED1	GNPNAT1	FBXO38	AXIN2	CLIP1	ETS1	GIMAP4	TMEM106B	CCR4	PUS10	ACOX1	SPG11	CHCHD3	AKAP9	PRKD2	FRRS1	PNRC2	DUSP10	CAMSAP2	PRKAR2A	RSU1	CCDC47	UHRF1BP1L	NDFIP1	PDGFRB	BTLA	ACTR1A	PRMT7	ATXN3	ZMYM2	AGL	MAP4K4	VPS53	ZDHHC13
GSE44649_WT_VS_MIR155_KO_ACTIVATED_CD8_TCELL_UP	ETV3	TSPAN3	ADPRH	EVA1B	IRF1	INTS11	DHX58	TAP2	JAK1	TNFSF9	GYG1	TMEM39A	PTPN2	PLEKHG2	PACS2	NDST2	LAMP1	ELMO3	SLC4A11	CMTR1	RND1	CASP4	ISCU	NXF1	SBNO2	PARP9	CPSF7	IRGM	FAM114A1	ADAM9	DOK1	LAD1	MFHAS1	TCF25	MRPS7	GPBP1	PPA1	IFFO2	ST7	GBP7	NT5C3A	TNIP2	GK	SLFN13	MLLT6	GPR4	GSDMD	TAP1	WASHC1
GSE17301_CTRL_VS_48H_ACD3_ACD28_IFNA5_STIM_CD8_TCELL_UP	EVI2B	CACFD1	ARID1A	CEP55	ANKRD12	NCOR2	ATRX	MOK	FBXO25	RIPOR1	YPEL3	RAMAC	POLR3GL	CDCA2	MIB2	INSR	SMAGP	CDS2	CDK17	ARHGAP6	SDF2	TUT7	TNFRSF13B	RAPGEF6	ATP1A3	KLHL24	KIF22	PHF21A	CTSA	OPHN1	SIRT7	AKAP10	MARCHF7	RNF167	OSBPL11	IL16	NAGA	GKAP1	TAOK3	BLMH	PLK1	MFSD11	RAPH1	RIN2	NMT1	MPP1	ID2	MAPRE2	HIGD1C
GSE12845_NAIVE_VS_DARKZONE_GC_TONSIL_BCELL_DN	EXO1	AGPS	LAGE3	ARL2BP	DDX56	ELK3	PSPC1	SEPTIN2	CLIP2	TPI1	GMPR2	ARF3	SKA1	RBM42	PSPH	BAZ2B	ZNF254	ECI1	TMEM11	MEN1	EMG1	POLDIP3	SPTAN1	UBXN1	SART1	PGM1	ELAC2	UBA6	NASP	BCL2L13	CMC4	RUVBL1	DCTPP1	TST	MGAT1	PSMB5	PPAT	HPS5	ICMT	HIKESHI	PHF7	PPIH	JPT2	DTYMK	ORC3	OSBPL2	NFYB	PPP2R5C	DEPDC5
GSE37534_UNTREATED_VS_ROSIGLITAZONE_TREATED_CD4_TCELL_PPARG1_AND_FOXP3_TRASDUCED_DN	EXOC2	ATP10A	ELF1	MBD5	BPGM	ENPP1	ZNF609	GNAT2	KCNMA1	DOCK10	TUBA3C	MBTPS2	NOCT	NKAPD1	SMYD5	BST2	TRIB2	TRAFD1	ITK	SH2B3	PRSS3	RNF19B	AFF4	CSF1	LONRF3	SLK	SLC15A3	MACIR	AK4	STAT2	SECTM1	ATF3	RAB20	MOB1A	BRCC3	USP18	RIPK2	ZDHHC14	IFI44L	IFI6	SORT1	EIF2AK2	BCL2L13	C3orf52	GOT1	IFIT2	CSTF2T	MID2	APOL6
GSE22443_IL2_VS_IL12_TREATED_ACT_CD8_TCELL_DN	FADS1	RPA1	SMYD1	GNS	CNOT3	PDE6G	CWC15	PPP1R14B	RYR1	BCL7C	STAG1	LSM2	OLFM1	RPL15	PRR5	NCAPH	GLI1	POLR1H	PIK3CD	STK10	NOP10	NNT	CCR2	CCL22	UGT8	NAA35	RPS8	RAD51AP1	REXO2	FRG1	LCP1	GRN	DAGLB	TRIM27	PPP1R21	SELENOW	TWF2	HTR1A	HLA-DMA	MX2	CLDN8	HMBOX1	KDM1A	SELL	CKS1B	TCP1	PPP1R12C	ADPRH	FCHO1
GSE43955_1H_VS_10H_ACT_CD4_TCELL_WITH_TGFB_IL6_UP	FAM111A	DDX19A	PLAA	GPR162	TDO2	CSDE1	EMCN	PCBP2	ARHGAP39	CD81	NDUFB4	EIF4G3	ZBTB2	HTATIP2	IRS1	SPDEF	MIOX	GABRR1	COX7A2L	FPGS	USF2	SUSD6	CCR2	NDUFS3	HEXA	CLCN3	PLXND1	BRAP	FCGR2B	FH	RAB5IF	CDK11B	ENTPD1	GRK2	PFKFB1	BHLHE40	COPS3	SGO1	GPAT4	RGS10	ARNT	PACSIN1	FRK	AP2A1	NT5E	HMGN5	DPEP1	PRKAB1	SMPDL3A
GSE22033_UNTREATED_VS_MRL24_TREATED_MEF_UP	FAM136A	RPL26L1	PTER	FBP1	MZT2B	DEAF1	KIR2DS2	NOL9	SECISBP2	KIR2DL3	RFX7	FGF21	E2F3	RBM38	CERS2	SCPEP1	AHSA1	CBX4	RAB11A	PACSIN2	CCNB2	IKZF1	TPX2	GGCT	ST3GAL5	ATP5MC1	NLE1	PSMF1	CTPS2	CENPA	TKT	DIABLO	JUP	ZNF177	BIRC5	TMEM39B	STARD7	C2CD2	NFE2	SPINK4	TIMM13	SEPTIN8	RHOT1	LAMC3	PUS1	C3AR1	SYNJ2BP	H2BC12	SYMPK
GSE19888_CTRL_VS_T_CELL_MEMBRANES_ACT_MAST_CELL_UP	FBXO3	TRIM27	SPAG4	EIF2B1	DNTTIP1	ZNF277	ZFP36L1	MIGA1	SLC25A3	TRIM23	EXTL2	PACRG	CHMP1A	TACC3	MSN	FAU	MRPL45	SPSB2	RANBP9	EPB41L4A	SP1	CDR2	C1orf52	PPP2R2A	DNM1L	RAB5A	DDX46	ADGRE5	RBMX	ALKBH5	VPS33B	ZNF638	ALS2	SLC25A26	HIRIP3	CISD1	UBE2J2	NUP85	SLC25A13	RAP1B	ARL4A	DCTD	GLS	DCLRE1C	CDKAL1	COX18	SLC29A1	ZMYM4	RAD17
GSE41867_DAY15_EFFECTOR_VS_DAY30_EXHAUSTED_CD8_TCELL_LCMV_CLONE13_UP	FBXO33	ACOT8	EVL	P3H1	FKBP15	DRGX	TRAPPC1	SERTAD3	MCTP1	EPSTI1	TDRD7	PEX2	TEX35	IGHMBP2	KCNAB2	ART5	MED28	TNFSF11	ZBP1	IP6K1	TLR4	TMEM98	PRKCD	STK40	TBRG1	C1orf54	SH3BP2	SPATA6	DHX58	TAPBP	UBALD2	TP53BP1	CASP9	C9orf64	ZNF580	LYN	STK10	CHMP5	RBM43	GCA	RESF1	MYO1F	ZFPM1	RERE	NCOA7	CD86	SHFL	IRF5	DDX60
GSE18281_SUBCAPSULAR_CORTICAL_REGION_VS_WHOLE_CORTEX_THYMUS_DN	FLRT3	SPRING1	GNAT2	PRKCZ	SSBP3	CAMK1D	DHX58	OSBPL7	CADM1	MRC1	PGAM2	PCDHA10	KLHL21	SCAF11	FGF13	BRS3	COQ8B	C17orf80	POU4F3	TBXA2R	RRAGA	MAGEC3	TAP1	ZNF532	VTCN1	KRTAP1-3	DPYD	CUEDC1	MYH1	ITGA10	HCN4	PTMA	SCUBE3	ALG6	GTF3C2	ALCAM	GDF2	STAG1	SNX7	MRM1	IL13RA1	HNRNPK	KIF22	E2F2	TBL1XR1	DCAF4	IQSEC2	GPM6B	EDIL3
GSE21927_UNTREATED_VS_GMCSF_GCSF_TREATED_BONE_MARROW_UP	FLT1	C1D	LIPJ	FAM167A	ATP6V1FNB	TIFA	ELP6	ARID3B	UBE2G1	IWS1	ZFP1	PROSER2	SOX4	SLC38A10	AMN1	RAD23B	PAPSS1	H3-3B	PAXBP1	CLDN1	MRPL19	EED	LGALSL	NPEPPSP1	GFM1	PTBP2	FAM135B	GYS1	CYB561D1	LINC00476	DHRS7B	GK5	CAPZA2	LY86	BTBD3	TMSB15B-AS1	ASXL1	PIWIL4	ALDH18A1	STRADB	NIFK	NREP	IRS2	LINC00665	SP3	FAM98B	JAZF1	LINC01541	RHOBTB1
GSE18791_UNSTIM_VS_NEWCATSLE_VIRUS_DC_18H_DN	FOSL1	CCL5	IFIH1	C5orf46	SMG1P1	RICTOR	GBP1	SLAMF7	MIR9-1HG	CSRNP1	SYNE3	VIT	S100G	TRIM22	GPBP1	PELI1	EFHB	DNALI1	TMEM54	H4C9	IRF7	MAGEA11	FXYD1	HOXB8	MYD88	ATP10A	IER2	CSRP2	NBN	LINC00895	DOCK8-AS1	PRCD	RETNLB	NEDD1	PLA1A	KRT25	GBP5	IFIT1	KRT79	ERBB4	CCDC191	TMPO-AS1	LYSMD2	CSPG4BP	TBXT	PNPT1	TRNT1	MX2	CALHM6
GSE18791_CTRL_VS_NEWCASTLE_VIRUS_DC_16H_DN	GAS1	CSRNP1	TMEM39A	DHDH	PAG1	ZBTB5	TNF	AZIN2	HELZ2	FBXL6	FOXO3	NOS3	HTR3B	EBI3	STAT2	EIF2AK3	MAML2	MX2	ZNF267	NLRC5	RYBP	PTK2B	HMGN2P46	PARP14	APOL6	CNKSR3	DNAH10	SBK1	SLC1A6	CMPK2	HPSE	HERC5	NPC1L1	DUSP5	ADAR	GBP5	ARHGEF11	PNPT1	FLJ13224	PDE4B	IL15RA	SP140	LTA	TNFSF15	C21orf91	GHRL	SPATA18	IRF7	NMRAL2P
GSE19888_ADENOSINE_A3R_INH_VS_TCELL_MEMBRANES_ACT_MAST_CELL_UP	GBP6	IRGM	PSMB8	GBP7	CD274	USP18	IFIT1B	TAP1	DTX3L	ADAR	RSAD2	STAT1	TRIM21	CXCL9	IRF1	GBP4	IRF9	CMPK2	RNF213	PARP14	GBP2	MX2	HELZ2	XAF1	PARP12	RTP4	PARP11	IFIT3	IFIH1	TNFAIP2	KLRD1	ISG15	STAT2	OAS2	PSME1	NMI	CXCL10	TLR3	TRIM5	HLA-E	CXCL11	HERC6	PSMB9	RBM43	SLFN13	PARP9	TNFSF10	TRIM56	RNF114
GSE43955_10H_VS_60H_ACT_CD4_TCELL_UP	GET3	ATP6V1A	KRT2	GDPD3	RRS1	IFIT3	ANAPC2	HARS1	SRP9	S100A8	AFF4	SMC2	BCAR1	KCTD10	LY6G6C	IDH3B	ZCCHC3	ALOX12	ITGB1BP1	ARPP19	SART1	SSU72	KRT6A	EGFL8	BRD8	IL13RA2	DPP3	FUBP1	FAM20C	TNIP1	ERGIC3	LCN2	ATP5F1C	INTS3	PES1	PRDX1	BCKDHB	TBL1XR1	PHOX2A	PAN2	RBFOX2	VSX2	EPHX1	NANS	EWSR1	BARX1	FAM32A	CIITA	GFER
GSE17721_PAM3CSK4_VS_CPG_8H_BMDC_DN	GHITM	RAP1B	KCTD4	TAX1BP1	IER5	POLR3A	ZNF35	HLA-B	MDM2	CBR4	AVL9	C6orf62	ASTN1	NDRG1	FABP4	ATP11B	TFG	MAPK9	SLC40A1	IL7R	SUOX	RNF138	TLK2	RNF114	NINJ1	TOX4	MYO5A	PSMB8	PKIG	FGF13	GCNT2	GLIPR2	CMTR1	GALM	ABCB9	SLF1	CCRL2	STARD3NL	UNC93B1	DLX1	TEFM	GLRX	BCKDHB	EBI3	MBD2	STAG2	CAPRIN1	TRIP10	SELENOT
GSE9601_UNTREATED_VS_PI3K_INHIBITOR_TREATED_HCMV_INF_MONOCYTE_UP	GIMAP7	H4C4	RFWD3	DSN1	CFDP1	CIT	SRGAP3	MYH9	TFEB	RPL38	SSRP1	SPRR1B	SCPEP1	SF3B2	TACC1	H1-1	LCP1	TPX2	SRRT	PHYH	GRK2	USP36	CXXC1	HMGN2	PPP1R9B	SORL1	SHKBP1	RPS29	GTF2F1	TMA7	ANXA6	SF3A3	WBP1	MAP2K2	MEA1	PSMB4	MAP4K2	PDGFB	H4C6	DDA1	FMNL1	BAIAP3	CBLB	TRAF1	PSMC4	MCM3	ACSBG1	YBX1	MXD1
GSE29164_UNTREATED_VS_CD8_TCELL_AND_IL12_TREATED_MELANOMA_DAY3_UP	GLT8D1	VAT1L	CCT3	CXCL16	SOAT2	MYRIP	ZNF777	PPM1E	RNF135	ZNF32	NECTIN4	PORCN	COMMD9	G6PC3	GADL1	MYO1E	SLC25A23	MUL1	GKAP1	ZNF862	COMP	PDE4DIP	ATP6V0C	PLAAT3	GCNT1	ZFP62	ELAVL4	CNPY3	MED31	SFTPC	XPO5	ZFP37	ABHD14A	METTL18	IDUA	C1orf122	PTBP1	CLPTM1	EEFSEC	CALML4	KCP	DYNLT3	PPFIA4	HS6ST1	AUP1	NFIB	EPAS1	NAA80	WDR75
GSE42021_CD24INT_TREG_VS_CD24INT_TCONV_THYMUS_UP	GNA12	ATP6V0E1	CTSA	ANAPC11	MCEE	SEC61B	PNKP	FOXO3	CLTA	HFE	CLN6	ATP6V0D1	CPT1A	WIPF1	TLE5	PPFIA4	ZNF808	LYL1	RERE	CD99	CXCR4	PPP1R21	ZFYVE19	PSMB6	SCNM1	GTF2H4	STMP1	CSK	PTOV1	MFSD5	C3AR1	PTS	MAPK3	MXD4	DAP	MACIR	SRP9	SMIM20	FLCN	PCBD2	SGK1	ST6GAL1	CERK	CBX4	NDUFS3	CDK4	APOBEC1	TIMM8B	RGS2
GSE15330_HSC_VS_LYMPHOID_PRIMED_MULTIPOTENT_PROGENITOR_IKAROS_KO_UP	GNE	RTL6	NUP85	MAPRE2	EBAG9	IMMP2L	VWA7	DNAJA1	GRK5	TP53BP1	NUP160	ANAPC13	MCOLN2	TOMM7	PRMT2	HDDC2	TOR3A	TIMM50	NAB2	MRPL44	ZNF219	TBRG4	STARD4	FAM81A	PLAAT3	NSG2	CD320	NDUFA7	PPAN	C3orf14	DGLUCY	TMEM126A	PSME1	EPCAM	CHST15	PTPMT1	SLC25A3	USP25	IFNG	MED1	EXOSC10	EXOC6	PXMP2	ZNF362	VRK2	CDC26	ZFAND5	IREB2	NMNAT1
GSE43863_TH1_VS_LY6C_INT_CXCR5POS_EFFECTOR_CD4_TCELL_UP	GNPDA1	COPS3	CHGA	DRG1	FIGNL1	MTHFD1L	TM4SF5	GTF2F2	IDH3B	MRPS18C	NRM	BAK1	NAP1L1	SEPTIN11	GMDS	DDX1	EME1	RFC2	TUFM	PIDD1	TNFRSF8	BLMH	RYK	BRI3BP	ITGAL	LRRC40	FBXO44	ENTPD7	APIP	NCAPH2	PSMA4	PSMA2	NELFCD	SNHG32	PDAP1	RAB19	TXN2	ELOVL1	EI24	PSMD1	CAV3	WASHC5	LRWD1	SLC31A1	SNF8	TACC3	SEC13	GLOD4	ATP5MC3
GSE27786_CD4_TCELL_VS_NKCELL_DN	GOLGA7	ABCC5	SLC25A39	FAM43A	FHL5	SCARA3	NKIRAS2	CPQ	SPRY2	NDST2	OSBPL8	MIR22HG	SMOC2	FAM135A	CTBS	PTPRC	PPP2R5A	MAPKAPK2	OST4	CA2	AZIN2	TMEM179B	NAGPA	LAX1	GRINA	MAVS	PTPN12	NFKBIZ	ARHGAP30	G6PD	LTBR	UCP2	MBNL2	YWHAB	NABP1	NFIX	SCD	MSN	ITGA4	FAM126A	MDM1	PRXL2C	RENBP	TMED5	EPB41L2	ARL4D	NIPSNAP3A	DHRS3	CUZD1
GSE32986_CURDLAN_LOWDOSE_VS_CURDLAN_HIGHDOSE_STIM_DC_DN	GRWD1	CYRIA	VASN	SLAMF8	FAM20C	LCP2	NOP2	FLRT3	CX3CL1	LTB	TOR3A	ISG20	GPD2	GRHL1	TMEM120B	LAD1	PSME2	IKBKE	SLC31A2	EXOC3L4	HLA-DRB1	REST	NIBAN3	CIITA	TOP1	BCL2A1	NCF4	DNAJA2	IRAK2	IL6ST	SPRYD7	RABGEF1	SUSD6	UBE2F	C3	GPR85	SYK	UBE4A	SCN1B	GPBP1	SF1	MET	SOWAHC	NINJ1	ITPRID2	PELI1	NECTIN2	PLXNA2	ARIH1
GSE36888_STAT5_AB_KNOCKIN_VS_WT_TCELL_IL2_TREATED_6H_UP	GYG1	ERCC5	SLC28A2	SMIM19	CGAS	CLCN7	NMRAL1	SLAMF6	SLFN13	IRF7	DRC1	COMMD4	PFKFB4	HELB	BRCA2	CD3G	SGSH	TRDMT1	SRP54	AQP9	MDP1	BCKDK	ARSB	RPAP2	NR6A1	BEND6	HNRNPD	KHDRBS1	DDX58	MDK	LINC00612	NLRC5	PTPRE	TBCE	GHSR	MVB12B	MED23	IGFLR1	ACYP1	DTNBP1	ACP2	KDM6A	IL21R	CRX	FAM234B	KCTD2	C17orf75	APBA2	IL4
GSE29618_LAIV_VS_TIV_FLU_VACCINE_DAY7_BCELL_DN	H1-4	RPGR	EIPR1	TRIM21	NRBP1	FAM131A	RAF1	SETD3	FYN	MYCBP	PFDN1	ROGDI	HK2	MBNL2	TASOR	CAMKV	NXT2	KCNQ1	ENTR1	ACVR2A	RALY	MRPL41	RAB6A	MRPS15	STX17	GNG5	NDUFB4	RBM23	SLC12A7	TBL1X	PIAS3	CORO1A	FAHD2A	SCFD1	NLRP1	TSG101	COBLL1	LPCAT3	FUT2	BLOC1S1	GYG1	TLE4	SLC7A7	APRT	RPL6	RPL30	MT2A	RPL37	TMEM39B
GSE32164_RESTING_DIFFERENTIATED_VS_CMYC_INHIBITED_MACROPHAGE_DN	HACD3	MRPL44	GPR65	NUP50	GSTK1	DUSP11	KLF3	SULF2	LCK	TMEM9B	SH2D2A	F2R	PFKP	CD247	STX5	ABHD8	ZSCAN12	MRPL35	DNAJC15	MED10	PRF1	DOK2	ASRGL1	SRGAP2	FIP1L1	SLC38A10	RAC2	PIP5K1A	NMI	TNFRSF18	CTSV	BRAP	FN1	JCHAIN	PSMB3	SPTSSA	GATA3	SNX14	BUB3	S100A6	PRPF8	PSME1	CSNK1G2	CORO1B	EIF4A3	SPNS1	LRWD1	SLC39A8	S100A4
GSE3039_ALPHAALPHA_CD8_TCELL_VS_B1_BCELL_DN	HELLS	SNX11	TNF	LCMT1	ZBTB17	FARP1	SH2B1	DESI1	MCM10	SUDS3	PSTPIP1	C20orf27	DHRS11	CCT7	ATXN7L1	CSRP2	TP53I11	PAPPA	RFC2	CSTF1	MEF2C	RALYL	SRY	CTR9	EZH2	TUBA3C	ABCC5	TYMS	NT5E	TMEM170A	CENPT	CEP152	IL15	MBD6	PCYT2	BICDL2	SLCO4A1	PROK2	CCND3	PIDD1	E2F1	BLM	NDRG2	ZCRB1	SLC5A11	HEPH	KLF2	ZGRF1	SELENOM
GSE18791_CTRL_VS_NEWCASTLE_VIRUS_DC_6H_DN	HELZ2	SELENOI	UBE2Z	NLRC5	USP42	MAK	ZNFX1	RTCB	MYD88	CSRNP1	IRF1-AS1	ABTB2	MX2	TRIM25	IRF1	SBK1	ACOT9	AGAP2	SHFL	SLC31A2	HERC5	PNPT1	DIPK1B	PAPOLG	SP140L	RNF213	STAT2	PML	TENT4A	CD274	IFIT5	XAF1	HERC6	ADAR	PELO	FUT4	TENT5A	ZBED1	IFIT2	IFI44	IRF7	CMPK2	PARP14	ARHGAP27	KPNA5	SAMD9	GCH1	DDX60	KITLG
GSE18791_UNSTIM_VS_NEWCATSLE_VIRUS_DC_6H_DN	HELZ2	ZNFX1	IFIT5	GCH1	MX2	IRF1-AS1	TAGAP	DDX60L	PNPT1	ARSD	HERC5	DTX3L	TRIM25	IRF1	ZBED1	XAF1	ZNF107	TRIM22	PARP14	FAM8A1	BATF2	UBE2Z	SP110	IRF7	DHX58	SAMD9L	HERC6	OAS3	IFI44	IFI44L	MX1	DYNLT1	PARP9	PHF11	CD274	COL26A1	RNF213	FUT4	JADE2	PLSCR1	ELMO2	TAP1	RTCB	USP18	SECTM1	APOBEC3G	IFIT3	TRIM5	CMPK2
GSE17721_0.5H_VS_24H_CPG_BMDC_UP	HLX	CD300A	SPP1	CCR2	EPS8	C1QTNF12	ACAT1	MTSS1	ADGRE5	NAAA	CBFA2T3	UNC119	KLF4	BACH1	CHCHD10	PLGRKT	SDF2L1	MT1E	CRIP1	CCDC80	CLEC7A	ZNF706	CCL17	RAMP1	CCN3	JARID2	ETHE1	PLXDC2	DEPTOR	PYCARD	BATF3	IQGAP2	TEC	MRPL23	FANCA	PNPO	TYROBP	S100A6	ALDH1A2	CISH	TMEM37	MRC1	SMC6	RNF166	HAUS8	ALDOC	NANS	KCNK13	PPP1R21
GSE13547_WT_VS_ZFX_KO_BCELL_DN	HMGN2	RGS1	CIAO2A	PSMD8	PLAC8	GCNT1	LAMP2	VIM	PMAIP1	MYADM	MAD2L1	RFC3	ARSB	ALCAM	ACADL	BEX3	SNX10	LIG1	CCDC50	ANXA1	GSAP	EMP1	CASP1	SERPINB9	MED7	GIMAP7	PSMC3IP	ACOT7	GGH	CALM1	GYG1	APOBEC2	NFIL3	ATP5IF1	PHF11	NDUFC2	DSCC1	MYL4	ROM1	NIBAN1	CCDC34	SNX5	GINS1	H1-0	BUB1	NRM	RAD18	SMPDL3B	FIGNL1
KAECH_NAIVE_VS_DAY8_EFF_CD8_TCELL_DN	HOPX	ID2	LGALS1	HASPIN	NDUFV3	S100A6	S100A11	ANXA1	RACGAP1	GZMB	LGALS3	LXN	CCR5	S100A4	COX17	CCR2	ACOT7	IFNG	MBD2	KLRG1	CTLA4	DBI	CD48	KLRK1	RSU1	PRRC1	CDC34	CXCR3	BHLHE40	UBE2J2	GLRX	CRIP2	SLC66A3	ANXA2	GZMK	CASP1	MNS1	ITGB1	FASLG	BCL2A1	REEP5	FRG1	DCPS	AHNAK	ACYP2	ITGA4	IL18R1	AK3	LMAN2
GSE7548_NAIVE_VS_DAY7_PCC_IMMUNIZATION_CD4_TCELL_DN	HPRT1	CBR1	ADAR	ISG20	VAMP5	IGFBP4	SEPTIN4	SP110	RABGAP1L	NASP	IRF7	IFI44	SAMD4A	KIAA1109	PGAP1	MAMLD1	DYNLT1	ELF4	H3-3B	DNAJA1	RUBCN	TRIM21	PML	PPP2R2A	ST3GAL5	IFIT3	SRGAP2	DEFB1	ARNT2	IFIT1	RGL1	PCMT1	RBM4	CD69	TENT4A	IFI27	NUP153	LYN	UBE2S	RAPGEF2	GMPR	CCL8	OAS1	SETX	CD2AP	SHOC2	BST2	RSAD2	STK17B
GSE46606_UNSTIM_VS_CD40L_IL2_IL5_3DAY_STIMULATED_IRF4HIGH_SORTED_BCELL_DN	HSD17B11	ATRAID	ASPM	CYP4A11	DEFB119	KCNJ13	MUC16	FGF7	PRICKLE2	FAM90A13P	C11orf16	DCST1	MRPS24	MFSD13A	CAVIN2	SLC2A12	SLC22A16	PLXNA1	VIPR2	NKAIN2	CRH	SSR4	TNFSF9	NYX	IFNB1	CD207	BCL9	AEBP1	KBTBD3	VWA5B2	PDGFRL	CCDC153	AGRP	COL3A1	ASB1	VASH1	SIRT5	EVA1C	MNS1	BNC2	TMEM225	MYH3	SOX2	TMEM17	JAKMIP3	CALN1	PRR32	SLC6A19	GIGYF2
GSE12001_MIR223_KO_VS_WT_NEUTROPHIL_UP	HSF1	MRPL51	CERS2	UTP3	ANKRD49	ISG20	RBM25	UNK	DNAJA2	PRPF38A	LMNB1	SLC25A22	SLC25A19	DHPS	TFDP1	GRPEL1	ATPSCKMT	PTP4A1	PPP1CC	AHCYL1	MCRIP2	H2AC8	SGO1	HOOK1	FAM122A	PHF6	MRPS17	VPS37C	DDX41	HERC5	PRMT3	NEMP1	CDK4	BMS1	DNAJC3	CCT2	RPL34	SYTL1	HNRNPLL	MED18	COX10	TLE1	RHBDF2	PPP1R7	AIMP1	TRAP1	PIK3AP1	TDP1	UQCRQ
GSE14308_TH2_VS_NAIVE_CD4_TCELL_DN	IDH2	SBNO1	CREBZF	C9	ASB4	REXO4	SPO11	UBALD2	SLCO3A1	RMDN3	CCL28	KDM1A	MAPKAPK5	SLC24A4	DHX58	CD247	SMOC2	FAM86B2	MSRA	BICRA	WDR37	P3H1	GUCD1	KCNAB2	PARP9	RBM48	NUAK1	SAP30L	NELFA	SLC25A28	CSE1L	HMCES	STAT5A	VSIR	C1orf52	ANGPTL1	RARG	TCEAL1	TCHP	ITGA10	FMNL3	FCGR1A	LYST	LRCH3	VPS13B	ZZZ3	CIC	PLCXD3	ATPAF1
GSE6269_HEALTHY_VS_STAPH_AUREUS_INF_PBMC_UP	IFI16	LY6E	SPATS2L	LGALS3BP	OAS2	DDX60	SIGLEC1	ATRX	IFI44	MX1	EIF2AK2	IFI44L	LAMP3	IFITM1	HERC6	XAF1	CMTR1	C2CD3	DBT	SPOP	SUZ12	BCL11A	ISG15	OAS3	IFI35	SMG7	SPDL1	TRIM14	RUSF1	MRPL42	RSAD2	BPTF	WASHC4	MTMR4	PARP12	VPREB3	SCAMP1	USP1	GLG1	IFITM3	ZKSCAN7	PUM1	CEP83	IRF7	TRIM5	TNIK	TRIM38	KLF12	TGS1
GSE26030_TH1_VS_TH17_DAY15_POST_POLARIZATION_DN	IFT74	HPSE	SDHD	HVCN1	TNFRSF21	PLXND1	KDM7A	COX8A	RSAD2	RPSA	MSR1	MX2	EIF2AK3	NCF1	P2RY6	MLKL	SERPINB8	TIMELESS	SEC61B	NIBAN2	ESR1	HADH	APP	MARCHF5	PABPC1	DPYSL2	AP2A2	PPIB	BSCL2	STOM	SMN1	CEBPD	FAM89B	VCL	NLRP3	SOCS6	B3GLCT	CCDC102A	RPL7A	RPL36A	ZBED3	OGFR	LGALS3	CMTM7	PPFIA4	NFIA	ARFIP1	LGALS1	EVA1B
GSE43955_1H_VS_42H_ACT_CD4_TCELL_WITH_TGFB_IL6_UP	IL2RA	POLR1H	PLD4	COL13A1	PCBP2	ZNF260	RFK	TTC27	CBX4	RENBP	NR3C1	LGALS8	TRIM13	ZNF146	BRWD3	BTF3	ECHS1	BARD1	ITM2C	TKTL1	PDCD4	CCND3	CCDC12	CNR2	DALRD3	DPP7	RMND5A	HS3ST3A1	TIMM10B	SLC7A7	MDM2	RS1	CDK1	FLOT1	COX7A2L	MRFAP1L1	MAP2K1	LIMD2	GALNT11	PEX11A	RSRP1	HSD17B11	RWDD1	FBXO21	UROD	GNAI1	SLC10A2	MYBPC3	SIRT3
GSE22886_NAIVE_CD4_TCELL_VS_NKCELL_DN	INPP1	PLCG2	C17orf75	HIPK2	ZDHHC17	C2CD3	IL18RAP	PLAGL1	ATP10D	LAT2	KIFAP3	UBB	KPNA3	KMT5B	NRF1	STX7	ITCH	NUP107	VPS4B	TRAF5	ZNF226	RFX7	ZMPSTE24	LRCH3	TOR1B	ZFYVE16	POLE2	GTF2E1	STAU2	MCTP2	BCL2L2	VPS26A	PIGB	ENPP4	GSN	TAPBPL	PDCL	MED8	PTPRE	LPIN1	STX4	GMEB1	BIRC2	IGF2R	YPEL1	TBC1D31	ALOX5AP	AREL1	UBXN4
GSE26030_UNSTIM_VS_RESTIM_TH1_DAY15_POST_POLARIZATION_DN	IRF3	CLUH	CENPQ	CTSB	FCER1G	PIGL	SH3D19	ZNF608	SGMS1	NUP210	IGLC7	CARM1	C3orf33	EMD	BCDIN3D	ABHD3	SCRIB	NCAPD2	SORT1	ITGB3	HAUS5	FAM135A	MGAT4B	INPP1	CSF1R	RIMS3	RGS3	ZNF507	TTC7B	CYB561	JPT1	CDK2AP1	CDH1	RRM1	DEF6	PHLPP1	SLC39A13	C17orf58	NUP35	CYB5A	ADAMDEC1	UBE2S	ETS1	MXI1	NFKBIZ	SAFB2	SERPINB6	PTPN12	CD300A
GSE42724_NAIVE_BCELL_VS_PLASMABLAST_UP	ISG20	DTX3L	SP140	KCTD14	ITIH4	IRF7	DHX58	BST2	GBP1	NAPA	FILNC1	HERC5	GMPR	IFI35	SIGLEC1	XAF1	IRF1-AS1	CASP12	APOL6	HELZ2	PHACTR4	DNAJB9	ZBP1	PDGFRL	CD38	IFIT1	MX2	HESX1	TMEM140	LY6E	HERC6	OAS3	TYW5	ITGB7	RAD9A	CFB	CMTR1	USP18	IFI44	LAG3	PSMB9	RTP4	IFIT3	CLEC4D	CD2AP	PARP9	UBE2L6	TAPBPL	SP110
GSE31622_WT_VS_KLF3_KO_BCELL_DN	ITGA9	TRAIP	PRKX	USP10	ITPRIPL2	NR3C1	DDX24	CRLF3	UBE2F	KRT16	SHISA3	PYGO2	KCNK6	HTT	EFCAB3	FEZ2	CNPY1	HGF	FBXL19	PRR14L	UTP23	RAB3IL1	STX11	DHX16	SOCS3	OCEL1	RAB20	TNFSF8	MED11	TNFSF11	DENND4B	TRIB1	LCMT2	STMN4	CERK	SPN	PTGER1	NRAS	GRINA	TMEM185A	PFKFB3	CCDC107	KIF3B	PRSS8	LRP8	GALNT7	AIRE	TUT1	NAP1L2
GSE2770_UNTREATED_VS_TGFB_AND_IL12_TREATED_ACT_CD4_TCELL_48H_UP	ITGB2	FGFRL1	YPEL3	ZNF18	INO80E	NGEF	SNX20	ANAPC2	GNAS	PARP1	STX5	CLEC12B	RCCD1	SNX9	SCAMP2	CYB561D2	FOXE3	ZNF14	MRPL22	PIK3CG	MKNK2	GPM6A	RBFOX1	SF3B5	MTMR11	SERP1	TNFRSF21	BOLA2	GNA14	STK26	ZMAT5	TMEM215	YDJC	POU6F1	ABT1	CDK2AP2	TBCCD1	ENPP1	MND1	RPS25	ACTR5	TRPV1	FAM98C	XIAP	EPS8L1	CHD9	RBM6	SBSN	ATRNL1
GSE3920_UNTREATED_VS_IFNG_TREATED_FIBROBLAST_UP	KIF2B	ACBD4	CLTC	HAX1	TMEM184A	TAPBPL	OTP	CARMIL1	HK1	LMO4	PLXDC2	GTF2A1	STIMATE	DNPEP	TMEM120A	ANKRD52	LPIN2	PKIG	ENTPD4	DDB1	TMEM104	G3BP1	LAMB3	KLHL1	PLG	MT3	DOLPP1	ITGB1	DCP2	ZBTB38	XK	ADSL	P2RX5	FBXL7	GAS7	ZFPM1	TCF3	EFHD2	PSMD3	RPA2	STIM2	COL9A1	GPX8	SLC39A3	PGLYRP3	FAM20B	DUSP6	TKT	USP44
GSE14000_UNSTIM_VS_4H_LPS_DC_DN	KMO	TRIM26	IRF7	OAS2	ELL2	GMPR	PARP14	CATSPERZ	EXT1	SLC41A2	MIER1	FBXO7	TMEFF1	MYD88	MICB	ATF5	SFT2D2	CD274	ATF7	PIM3	CASP7	NAMPT	MAK	IRF9	BRIP1	TARS1	EPOP	DTX3L	RAB5A	LINC01588	RECK	WTAP	STARD5	RAB12	SRGAP2	EIF2AK2	PPP2R2A	BTG2	PMAIP1	UBE2Z	CFLAR	CNP	IFITM1	NEURL3	PLA2G4A	CMPK2	IFIH1	GCH1	SP110
GSE22886_CD8_TCELL_VS_BCELL_NAIVE_UP	LIME1	INPP4A	GRAP2	PTPN4	TIMP1	NMRK1	NIPAL3	NQO2	FAM102A	DGKZ	RUNX1	AIFM1	UNC119B	MT1X	XAB2	STK39	MED15	MAP7D1	FKBP5	HMOX2	GTF3C1	DEXI	PRMT2	RANGAP1	PVRIG	ZYX	ECHDC2	RGCC	CRTAM	ZAP70	CD7	DUSP7	APMAP	SLC25A44	ZMYM6	ATP2B4	RAB27A	NELL2	ITM2A	TXK	DENND2D	FLT3LG	PRF1	CEP68	DENND1B	GPR171	MT2A	NUCB2	MPHOSPH9
GSE15330_HSC_VS_LYMPHOID_PRIMED_MULTIPOTENT_PROGENITOR_DN	LMNB1	LAMC1	CHSY1	PTGR1	SMPDL3B	NIBAN1	IL18RAP	MYO1F	SNX10	RAP1GAP2	SYPL1	COBLL1	RAP2A	MYADM	PRDM1	HMGN2	PRR11	OSBPL3	ACOT7	KLRC2	REEP5	ZEB2	S100A11	IL18R1	GALNT3	H1-0	APOBEC2	HOPX	PRDX4	PIK3AP1	ALCAM	PTPN12	ATF6	AHNAK	GNG10	YBX3	SLAMF7	RNF216	MYL4	ITGAX	CCDC50	COX17	LIG1	NPTN	ATP2B4	GGH	S100A13	ITGB1	CEP55
GSE25123_CTRL_VS_IL4_AND_ROSIGLITAZONE_STIM_MACROPHAGE_UP	LMNB1	PRCP	LEF1	NCSTN	NF1	IL12RB1	CECR2	ST6GAL1	PPP4C	RHOA	SUPT4H1	SETD1B	TSC22D3	NLRC5	PNISR	E2F4	HM13	CHRNB1	STARD5	RASSF2	IFT80	USP18	RNF167	ALDH18A1	ZFP36L2	CBX8	ADIPOR1	PRCC	RTN4	DDOST	NARF	SMAD3	AP2B1	RBM45	RAB12	TP53RK	TNFSF10	MS4A1	WDR18	SIGMAR1	TLE1	RAB5C	ADORA2A	HLA-C	KLHL42	TMEM106C	RNF41	CLBA1	PEAK1
GSE19888_CTRL_VS_TCELL_MEMBRANES_ACT_MAST_CELL_PRETREAT_A3R_INH_DN	LRFN2	PIK3R5	GNB4	VCAM1	SLFN13	SCLY	SH2D1A	TRIM5	C8orf33	RGS1	TMEM39B	EIF2AK2	UACA	AREL1	PTX3	ARHGAP8	IFI27L2	NPC2	CALHM6	C2	STXBP1	SNX10	AXIN2	IDO1	KLRK1	STAT5B	RAPGEFL1	RFX1	SF3A2	PTPRO	TNNI3	IFNB1	CARM1	MARCHF5	INPP1	IL12RB1	HK1	APOD	EVI2B	SLAMF9	IFITM3	BCL3	SLAMF8	RBM43	BTG2	CNGB3	LARP1	IL6	PRKX
GSE27786_NKCELL_VS_NEUTROPHIL_DN	LRRC8D	PPP1R3C	KLHL40	ZNF516	OSBPL7	TEAD1	JPH4	PITHD1	STRADB	SPI1	ARHGAP30	SLITRK6	ZNRF1	ITPRIPL2	SFMBT2	STRA8	EMP3	SLC22A14	C21orf58	SLC37A3	HLX	VILL	GSX2	C10orf90	CCDC153	MINDY3	ARPC2	TMC5	TMX4	LMAN2L	RP2	PNPLA7	SF3B2	PLK2	GAPDHS	KCND1	BIN3	NR3C1	ENPP2	SLC17A9	SIT1	ZXDC	PLEKHA2	ATP6V1C2	PIWIL2	CDX4	CDC42EP5	TIAM1	CDKN2A
GSE26890_CXCR1_NEG_VS_POS_EFFECTOR_CD8_TCELL_DN	LTA	SERAC1	CDC25B	GGA3	WDFY2	CDC42BPG	KRT222	HNRNPUL2	LMAN2L	HABP4	RND3	DDX19B	KLHDC9	SPIDR	RGS19	SETD1B	ZNF25	DUSP4	NUCB2	DDB2	RALGDS	ATP6AP1	RHOA	GOLM2	LGALSL	AHI1	DNTT	CAMTA1	IDH2	ACCS	TK1	ALOX5AP	MPRIP	ITGB7	C8orf58	AMPD3	CISD3	SEMA4B	SLC2A3	PHC1	XBP1	DCTN6	STAP1	DNAJC9	DENND6B	RASSF4	STING1	CNPPD1	SLC4A11
GSE6269_HEALTHY_VS_FLU_INF_PBMC_DN	LY6E	TLN1	ZYX	CDK16	IFI27	IFITM3	PKM	GNAI2	SIGLEC1	IFITM3P7	NAPA	KDELR1	NUCB1	SPI1	LGALS3BP	RNF19B	HLA-G	RNF40	FCGR1A	IFITM2	PLSCR1	IFI44L	PPDPF	TGFB1	CALU	WBP2	FKBP1A	MX1	H1-0	ACTB	AGPAT3	STXBP2	MTHFD2	IFI35	WAS	SCAMP4	SPATS2L	OAS1	IFITM1	DESI1	OAS2	GRINA	SBNO2	STRN4	PML	EIF2AK2	RSAD2	ISG15	GRB2
GSE28783_ANTI_MIR33_VS_UNTREATED_ATHEROSCLEROSIS_MACROPHAGE_UP	MAD1L1	MEST	TFPI2	RTN2	PRIM1	RUNX3	IFT27	COL9A3	HMGB3P30	BAP1	PTPN14	EXTL1	GNRH1	GRM7	CD1E	DNA2	REG1A	INPP5B	RBM17	CXCL2	UHRF2	RHOC	ADGRE5	SURF2	CSF3R	GNG4	KLC1	KHK	VAC14	CD81	DRD1	RWDD2A	ZNF165	CLUL1	MAEA	RPL36A	DDIT4	CYP2B7P	TDGF1	TCF4	SIK3	LIFR	ID3	MAGEB1	LASP1	NDRG1	LPXN	VILL	PDZK1
GSE27859_DC_VS_CD11C_INT_F480_INT_DC_UP	MAN1A2	GABARAPL2	EFEMP2	TMLHE	ACSBG1	TYK2	MAGI3	SLC2A8	TLE1	RUNX3	SMIM14	PGS1	FAM214B	POLM	TMPRSS3	CCDC28A	GJD2	APAF1	PRKN	SDR42E1	PLBD1	SEMA4F	PARP4	SNCAIP	NABP1	BAZ2A	NME5	SERPINE1	ECI2	KRTCAP3	TBX6	SLK	IDH1	ZFP91	CD53	SRI	GNA13	DVL2	KLKB1	FAM210B	CACFD1	RNF19A	SLC25A51	AFF4	EIF3F	PDE4B	OAZ2	CHST12	TBXAS1
GSE2770_IL12_ACT_VS_ACT_CD4_TCELL_48H_DN	MAP2	MDC1	CBX7	STIL	SAMD11	RIPK2	NUP54	TOP2B	FRMD5	NACC1	PRDM16	FLT3	MIF	NCKIPSD	DUS2	PDHX	MGA	ZNF48	CS	ST13	VSNL1	SRBD1	POLR3B	CCT2	ITPA	SIAH1	SLC25A37	MYCBP2	IPO5	POLR1F	MZT1	SDE2	IQCE	PPP3CB	FMR1	FBXO10	FAU	KLHL14	TUSC3	PPIE	CRTC2	RHEBL1	USB1	ITPR3	NAA50	RPGR	SGSH	ANAPC11	OR4C3
GSE37416_CTRL_VS_24H_F_TULARENSIS_LVS_NEUTROPHIL_DN	MAPK1IP1L	HPS5	ZNF292	RAB8B	GNA15	DIAPH1	TWSG1	DEDD2	SPAG9	SPAG4	GRINA	INTS6L	SAFB	NUMA1	FNTA	LAMTOR3	CDC26	NFKBIE	NSMCE2	CHMP4B	PPP1R15B	GTF2A1	JOSD1	NFKBIA	TNFAIP3	PNRC1	TFG	EIF2AK3	NUP98	MTCH2	TPRA1	USP28	HPCAL1	TBC1D15	NR4A3	CAPN7	PSMC6	PCBP1	WDR45B	SDF2	ADIPOR2	CISD2	WBP11	G3BP2	PRDX4	ZNF674-AS1	SF3A1	SLC36A4	MALT1
GSE37605_C57BL6_VS_NOD_FOXP3_IRES_GFP_TCONV_DN	MAPKAPK3	KLHL38	PPP2R2D	KMO	RFLNB	STK38	UROS	AK2	ABTB2	ARID5B	ELL2	EPHA7	HDAC7	GPR132	TMEM11	KCNK5	APTX	LUC7L3	OPA3	CSF2RBP1	S1PR2	KMT5A	JAG1	CYP26B1	USP39	RBM7	BRMS1L	AMZ2	DCAF15	MIR665	LSG1	MS4A1	FILIP1	MDM4	SCYL3	MRPL45	MSN	RALA	TTK	SNX17	LRTM1	ZFPL1	HSD17B6	ATP6V1B1	SLC1A4	POU3F1	SLC17A8	HOMER1	JAKMIP3
GSE22886_IL2_VS_IL15_STIM_NKCELL_DN	MAPKAPK5-AS1	RPL19	DOK1	NUDT6	PAK1IP1	TNFRSF11B	ORC3	SOAT2	TKFC	HSPA14	BTF3P12	C9	INTS1	CDHR2	PSMB4	MXD3	MCF2L-AS1	NACA	RASSF8	FGF22	PSMD2	NDUFAF4	TRIB3	GNAT1	RAB9BP1	POU2AF1	MMP3	LINC01565	SS18L2	MTMR8	UFD1	RPL11	NDUFS2	UQCC1	DNAJC15	SNRNP35	TXNRD2	NASP	CDK18	SEC11A	STX3	COX5A	SNRPD2	MRPS34	COMMD9	TEKT2	NAALAD2	VAPB	NELFE
GSE31082_CD4_VS_CD8_SP_THYMOCYTE_DN	MCTP2	ITGB7	PRADC1	SIKE1	TDRD5	DPCD	ARMCX4	TMEM97	NUP107	NELFE	XKRX	SLN	KLF3	WDR77	SCARB1	F2R	KCTD9	PABPC4	RBMXL2	C4orf51	RNASEH2B	APOC3	AHNAK	FBXL8	ESYT1	ACP3	MXD3	SEC11C	CENPM	TIGD5	TRIM14	DEK	RMND5B	PRR22	B4GALT5	TRIM59	FAM241A	STX2	SLC12A7	KRT16	SAC3D1	AUNIP	REEP1	HRH3	UHRF1	RANBP1	UMPS	EEF1D	RAD23B
GSE360_L_DONOVANI_VS_B_MALAYI_LOW_DOSE_MAC_DN	MIA2	PHF1	ZNF384	AHSA1	ACTN1	SAA1	CDA	RHEB	FAM120A	CELA2A	IQSEC2	SELENBP1	SREBF2	PCDH7	REM1	NUDT21	GNRH2	GNA15	FAM89B	TAB2	PDCD11	UBE2I	TMEM131L	LRRC8B	SLC23A2	ESR1	ENPP4	KLHL18	AP3S1	SPINK4	POFUT2	LPCAT3	ACP2	AASS	DLEC1	SCN9A	BCL7B	LDLR	MUC6	NREP	POP4	IFNW1	AMHR2	NPRL2	FXR2	RAB5A	TM9SF2	LMO4	POLR2J
GSE2770_TGFB_AND_IL4_ACT_VS_ACT_CD4_TCELL_2H_DN	MICB	RAB8A	SH3GLB1	LGALS9	CDKN1C	IFI27	CLIC1	IFITM3	IFITM1	SPTLC2	ELF1	MYD88	HESX1	IFIH1	CAPN2	GIMAP4	NFE2L1	NMI	IFITM2	DUSP5	SLC25A28	BST2	ARHGAP27	ZBP1	NAPA	GSTK1	PHF11	TENT4A	ZNFX1	CCNK	GMPR	PARP12	CXCL11	ELMO2	SHFL	CCNA1	PLSCR2	EPSTI1	IFI35	CHMP5	IRF9	RAD9A	ETV7	DYNLT1	GCH1	FBXO6	NOD1	PARP10	ENPP2
GSE14000_UNSTIM_VS_16H_LPS_DC_DN	MIER1	SERF1A	NFKBIZ	WTAP	DEPP1	PLAGL2	LILRA3	PRPF3	PIM1	IRF7	SLC41A2	BATF2	NAMPT	LDHA	LYST	TUBB2A	RUFY3	CD274	IFIH1	EZH2	NFATC2IP	C2orf49	C4orf46	ST3GAL5	CNP	H2BC4	OSER1	DAPP1	WHAMM	TNFRSF9	MVB12A	CDYL2	GRSF1	PHLPP2	TRAF3IP2	TRAF1	SLC38A5	DNAI3	ELL2	NXT2	FSTL1	SLC31A2	PSMA2	GABPB1	HSD17B7	HMGCS1	PIM3	SLFN12	TRIM26
GSE38697_LIGHT_ZONE_VS_DARK_ZONE_BCELL_UP	MOB1B	ARHGEF2	SPATS1	GSTO1	WHAMM	MTFR1	C1D	SCLT1	SLC35A3	CEACAM1	UBASH3B	ASNSD1	TMEM184C	COX17	TEC	AP1S2	CTDSPL2	APEX2	DPY19L1	PKNOX1	FUNDC1	FOCAD	DST	RNPEPL1	CDKL5	DHX33	TFPI	ALG13	TELO2	THY1	TBC1D5	PTCH1	NFATC1	ATXN1	PPP2R2A	AP3S1	LIN9	CARHSP1	CALHM2	RTTN	B3GNT2	ZDHHC15	MED15	CD80	ZC3H8	MGP	PSMG2	NAA35	LRRC27
GSE5589_LPS_VS_LPS_AND_IL6_STIM_MACROPHAGE_45MIN_UP	MOB2	TOP1	ERLIN1	STX2	HSDL1	TESK2	VPS26C	RNF135	LAMP1	KLF6	RASA4	GRB2	POLA1	SLC25A45	GSTM3	ALDH2	G6PD	DEPTOR	CALHM6	ZCCHC8	CSNK1E	TFE3	C12orf57	RAB32	CPLANE1	FUT11	MOB3A	PARP8	SBF2	KIF9	VAMP3	MRPL3	ZXDC	AGRN	DCTPP1	ZC3H4	DOCK1	VPS37C	HAGHL	SERHL2	H2AJ	RANBP10	EWSR1	SAMSN1	SPATA13	MSRB2	HPS4	AREL1	IFIT1
GSE17721_PAM3CSK4_VS_GADIQUIMOD_0.5H_BMDC_DN	MOB3B	PRIM2	PSIP1	PLAAT3	PLCL2	FABP6	NUDT13	OVOL2	LSM12	IPP	UBE2V1	GBP4	ACTR1A	SERTAD3	COX7A2L	YEATS4	LIMD1	EPSTI1	UBE2O	SRPK2	PLAC8	TMEM134	AVP	UXT	PPIL2	EDC4	MED4	PIGT	FKBP8	HPD	DCAF1	SLC26A3	NUCB2	GP2	MRTFB	SH3BP5L	C19orf25	DRG1	TK1	SIGIRR	PDZK1IP1	TMEM260	DNER	SLC9A3R1	GPR180	VAV2	MINK1	SLFN12	DUSP22
GSE37301_MULTIPOTENT_PROGENITOR_VS_GRAN_MONO_PROGENITOR_DN	MTNR1A	G3BP2	TRDMT1	CLDN8	E2F8	MARK2	NAMPT	IL7R	B4GALNT2	PSMA7	LMO2	NFKB2	STAT1	RAD1	CCL13	PSMB8	PHC2	NMI	TAB2	AP1AR	CD3D	UBA7	MAP4K3	MX2	KLF6	LYSMD2	S100A4	IRGM	IFRD1	BIRC3	ORM1	TDGF1	FCGR1A	MYD88	PSMB10	DSC1	BMPR1A	RGCC	TRIO	CCL7	EXO1	IFIT2	ISG15	OGFR	LARS1	TSR1	GRAMD2B	CRYBG1	IFIT1B
GSE20500_RETINOIC_ACID_VS_RARA_ANTAGONIST_TREATED_CD4_TCELL_DN	MTSS2	RNF208	SLC12A8	IL1R2	MUC5AC	EIF4E	ATF1	CBX4	RHBDF2	CTTN	CDV3	RTL10	DAPK2	CAPN2	CHSY1	GAK	ATXN3	NSMF	ACYP1	SLC19A1	DNAH17	CEBPB	RXRA	CYTH4	ITPRID2	CEP70	GLS	CMKLR1	ECD	SCG5	EFHD2	PORCN	ZNF274	TNFSF14	DNAJB12	SGMS1	PRNP	CHRD	JMJD6	RNF10	C11orf24	ENDOD1	TSPYL1	SAMD9	PCK1	ODR4	ZNF646	RGS1	G3BP2
GSE16755_CTRL_VS_IFNA_TREATED_MAC_DN	NBN	SOCS3	IL10RA	JAG1	ASIC3	SP110	C4orf46	ZC3HAV1	DDX58	NCOA7	ADA	HS3ST3B1	IQSEC3	MAD2L1BP	PPP2R2A	PSEN1	CDC42EP4	TENT5A	DENND5A	DTX3L	SEMA3C	PDGFA	GPR35	TICAM1	IER5	SRC	IDO2	DUSP16	MARCKS	TRAFD1	SDC4	HERC6	ADPRM	CFB	ZBED1	AKIRIN2	IRF1	MASTL	EDEM1	UBE2D3	SLC25A28	CMPK2	GBP1	KIAA0040	DHX58	OSGIN2	RAB8B	TEX30	GMPR
GSE360_CTRL_VS_M_TUBERCULOSIS_DC_DN	NCALD	PTK2B	ATN1	LYPD3	GBX2	IFIT2	LDHA	TYMP	NDRG1	HSPA8	SRSF2	G0S2	CD44	PPARD	H2AC16	ATG4A	SOX9	PCDHGA8	H2BC21	MAP2K3	SEC61B	AGRN	OBSL1	WSCD2	RELB	GPD2	IL2RG	TRAF1	CRLF3	RUNX3	IFITM2	CKAP4	STX11	COBL	FCGR3B	FICD	CDH1	FGFR2	CD163	IFI44	VCAN	MT1B	RRH	CCL4	ADA	TNFSF10	IFRD1	IRF9	CD83
GSE28737_BCL6_HET_VS_BCL6_KO_FOLLICULAR_BCELL_UP	NCKIPSD	HEG1	SOCS1	PCNX3	PITPNM1	RNF217	SF3A1	SLC1A5	PRKRA	CORO7	YWHAG	CTBP2	ECE1	CAPN9	ERC1	AKAP9	STARD10	PPARGC1B	TBC1D25	DGKH	NPEPL1	CRIP1	DGKZ	CASQ1	ATOX1	MTMR14	CDH15	MRPL42	ALG11	NCDN	PPIL6	TIMM8B	SHMT2	PLAAT3	SPATA3	HECTD4	TWNK	SIK2	GTPBP6	LEPROTL1	TNNI2	PRELID2	RBM47	XPO5	FOCAD	CCL22	MBTPS1	OSTC	SPG11
GSE18791_UNSTIM_VS_NEWCATSLE_VIRUS_DC_18H_UP	NDUFA5	HECTD3	TRAPPC12	HMOX2	GAS6-DT	PRKDC	PKIA	MYOCD	WDR1	MRPL45	ZYG11B	ST7	INPP5K	TEX261	CD84	CLTC	ITGB1BP1	NVL	ZSWIM7	SLC25A3	CDCA7L	MRPS6	MYC	EXOSC7	DAAM1	PCYOX1	GPSM2	CAB39	ZNF850	TCP1	SLCO2B1	INTS7	WDR3	TIAM1	ZNF542P	MTARC1	TTC8	NNT	ATP5F1D	SMARCC1	PEX11A	MRPL22	TIMM17A	HSBP1	DDX56	EFCAB14	GPN1	TOLLIP	RANBP10
GSE16385_MONOCYTE_VS_12H_ROSIGLITAZONE_IL4_TREATED_MACROPHAGE_UP	NDUFB6	RBM15B	BRD3	GANC	RPS26	ATP6V0C	COX7A2	MPC2	GCSH	KRR1	LRRC3B	NHLRC2	MED30	YOD1	CMC2	RABGAP1L	CHIA	BCOR	POLE3	PSMA6	DNAJC15	MRPS28	DZANK1	FIBIN	ZNF287	MED18	NDUFB8	UBE2F	CCDC88A	NDUFAF8	HNRNPA0	STK4	SPECC1L	NDUFB5	GTF2H5	COX7B2	NHP2	NDUFC1	ARAP2	CADPS2	MID1	KRIT1	UQCR11	GAPVD1	PDGFD	RPL31	DCN	TMEM60	POLR1F
GSE21033_3H_VS_24H_POLYIC_STIM_DC_DN	NOC4L	GNB2	GOLIM4	MARCKS	ANTKMT	STRIP2	STARD4	CMPK1	MRPS16	PYCR3	MIR130A	MED22	RWDD1	PSPH	MCRS1	EME1	FLI1	HIGD2A	BAG2	CDKN2C	INCENP	DDAH2	TCEA1	MRPS11	TIMELESS	GSTT2	PRR23A	ALG3	SLC16A1	RFC5	UBA5	NFE2L2	XRCC2	B3GNT5	STAMBP	H2AX	FKTN	LMAN2	LEKR1	COPS9	TMEM107	GPR89B	IFT22	PPP2R5D	RRP1B	RAB1B	DHDDS	NAAA	FANCA
GSE411_UNSTIM_VS_400MIN_IL6_STIM_MACROPHAGE_DN	NOP16	NR4A3	BBS2	MIS18A	MRPL17	ZNF76	CNOT9	NMNAT3	ACSM3	MBIP	HMBS	FAAP24	LHFPL4	PRRC2A	FDFT1	CBX2	MRPL32	BEND3	KPTN	RPS27L	NAF1	RAB9A	ZMAT5	ZWINT	UBE2D2	KCNK5	TPK1	LSM14A	TMEM256	F9	ACBD6	ERI1	TYW1	ANKMY2	CRPPA	DNAJA2	CTC1	MTX2	ITGB1BP1	GLA	NAA50	LTK	SLC29A1	DHRS1	NHP2	PLEKHA5	HAUS1	MTSS1	OSGIN2
GSE34006_WT_VS_A2AR_KO_TREG_DN	OAS1	HLA-C	TMEM184B	LGALS9B	TAPBP	IRF9	AIDA	TAP1	GBP7	HLA-B	GBP2	TAPBPL	OASL	HLA-E	DEFB4A	FNBP4	PNPLA2	SLFN13	ZBP1	USP18	IFI27L2	MX1	CASP7	ZFP90	CD274	APOBEC3B	PLAAT1	RNF114	RSAD2	PIGA	PSMB9	IFIT3	PARP14	TRIM21	CCRL2	ULK2	NOC4L	SLC25A28	IRF7	LANCL1	IFIT2	ASB13	ISG15	IFIT1B	SYNE2	DIP2B	PML	IRF1	DAXX
GSE11961_FOLLICULAR_BCELL_VS_GERMINAL_CENTER_BCELL_DAY7_UP	OGFOD1	AKTIP	HOXD4	CAST	GNL2	ABHD12	ARL15	SPRTN	EIF2AK4	LRRC40	DKK3	ARHGAP9	ATP23	CXXC5	BTG3	BBS10	GPR179	PDE1C	PADI2	ST3GAL4	VSTM2A	XPR1	OXR1	WIPI2	MCTP1	WDR11	DDX28	TTL	SCML4	GPN3	BCOR	BEST1	RNF220	SENP8	EXOSC1	RWDD2A	LAIR1	MLH1	CNOT2	VRK2	CFAP298	CELF4	TMEM161B	PRKCI	MMUT	PRXL2C	SESN3	TRMT11	BLOC1S5
GSE25123_CTRL_VS_IL4_AND_ROSIGLITAZONE_STIM_PPARG_KO_MACROPHAGE_DN	PAK1	MITF	C1orf21	GRAMD2B	PATZ1	MCTP2	NCKAP5L	DBNDD1	GUCA1B	ANAPC5	AGK	SELL	ATP8B4	UBXN11	TULP3	RGS11	PIP4K2A	RAB3IP	MAGEF1	BCL11B	EYA1	THNSL1	ACSS2	MCFD2	S100A14	SLC16A5	BTG3	METTL16	AMPD1	SPATA5L1	TREML2	SPSB1	MRPL38	RRAS2	OVGP1	CRTAM	OR2S2	TRIO	GABRR2	SGK3	CERKL	ADAT1	BPHL	RALGPS2	ZNF212	ENC1	ACVRL1	RSPO1	ST8SIA6
GSE29617_CTRL_VS_DAY3_TIV_FLU_VACCINE_PBMC_2008_UP	PARGP1	NECAP1	PI3	DDX24	PTBP2	RICTOR	YTHDC1	SLIT2	MARCHF6	PHF3	GNE	CREBRF	C16orf71	CHD2	TBC1D25	ZBTB5	ZFP28	CFAP20	DYNC1LI2	PDE4B	PHF1	ZNF529	RBP1	ICOS	FOXJ3	PRRC2C	ZFYVE27	USP36	RBM25	WHAMM	IST1	CMPK1	CEP95	AKAP17A	EIF4A2	C1orf52	DCP1A	FERMT2	TSKU	TASOR2	DHX15	TAF11	SREK1	EML4	PRDM2	SILC1	DUSP4	CHRNA9	MIR622
GSE39820_CTRL_VS_TGFBETA3_IL6_IL23A_CD4_TCELL_DN	PARP16	GCNT1	CDIPT	ORAI3	OCEL1	UBE2Q2	PPP1R14C	RNF220	SMPD1	ARFIP2	DACH2	UBQLN1	NR1H2	FABP1	ARHGEF10	PC	TAF6L	CXXC1	GPR180	MTSS1	GPR108	ITGA7	MEN1	RHOQ	VARS1	HNRNPL	RUVBL2	CCNI	FASTK	SMIM14	MEX3D	CPT1A	TXNIP	RPS18	ACVRL1	IBA57	DNAJA4	OGG1	GLA	UCP2	MED19	ATF5	C19orf12	USP5	CAVIN2	NINJ1	PRMT5	RARA	SYPL1
GSE17721_CPG_VS_GARDIQUIMOD_6H_BMDC_DN	PDE8A	KCTD12	PCNX3	FGF13	SMC2	NRDE2	UTP20	MVP	CIAO3	RDH10	TRMT2A	TPP2	SNRK	KLHL42	TMEM185A	USP34	MIA3	PRKAG2	POFUT2	TSPAN13	ABHD4	PRAF2	NUMB	PYCR1	SIRPA	FICD	TLR2	IMP4	LPGAT1	MPND	MED24	SNX18	GCLC	SRP54	MET	MAP2K3	CEP55	DERL2	TP53RK	MFSD1	UCK2	KCTD1	COL8A1	TRMT44	GK	NFYA	SEC11A	THAP12	CRY1
GSE12707_AT16L1_HYPOMORPH_VS_WT_THYMUS_UP	PDK3	RNASEH2B	CEACAM5	INTS4	CD14	PGD	TCEAL8	TXNL4B	SARNP	SNX1	ASB2	HOXC6	FTO	PES1	BTBD10	GUCY1B2	NASP	GJA1	PEX2	GJA4	SEPTIN2	TMEM198	TMPRSS13	GRIA3	CLDN1	TMEM165	CRHR1	NT5C1B	BRCA2	OXSM	ATP6V1A	GALNT6	UCHL5	SLC16A11	RAP2A	DNAJB11	NGRN	TMX1	AMPH	PEX11A	ACSF3	CSF2	RCL1	THNSL2	NF2	JAG1	POLA1	ANK2	SCARNA13
GSE34156_UNTREATED_VS_6H_NOD2_LIGAND_TREATED_MONOCYTE_DN	PHLPP1	GBP5	DYNC1I2	MTMR11	ZDHHC5	CDS1	TMBIM4	NMI	ANKS1A	ISOC1	DAXX	IL22RA2	USP18	PHF11	IKZF5	IFI16	ZEB1	TOR1AIP2	GADD45G	ZNFX1	ST6GAL1	MEF2C	MAFK	MTHFR	STAT3	ENDOD1	ALDH1B1	AHCYL2	LIPE	CDK14	SENP1	ABI3BP	HELZ2	RBM43	C19orf38	LEPROT	ZP2	CNP	PRNP	PTPRO	RTN1	NUDT13	TNFSF8	RMDN3	SP100	IFI35	IFIT3	AXL	DBNL
GSE29614_DAY3_VS_DAY7_TIV_FLU_VACCINE_PBMC_UP	PKHD1	C4orf46	ADAM3A	SSTR2	FGF19	SHISA6	SNORA17B	FSD2	MOBP	HOXB5	CRB2	LPO	C6orf62	PDCD1LG2	MED9	GPT	GRIK1	PDHA2	HGFAC	GSTA3	LINC00705	SMTNL2	PANX3	ZNF576	TOR1AIP2	CCL13	GDF9	RBP3	CCER1	LRRN4	TAS2R38	GUCY2F	PCGEM1	TAS2R41	ELOVL2	RAB40AL	C1QC	MIR30C2	CCDC87	AC083805.1	IHH	C1orf127	GDF5	BRINP2	FRK	SORBS2	AL359924.1	EHD2	SCTR
GSE22886_CTRL_VS_LPS_24H_DC_DN	PMAIP1	SLAMF7	RASGRP1	IFI35	BST2	IRF7	IFIT5	IFI44L	JPT1	HERC5	ICAM1	H2BC5	NCF1C	TBC1D13	ISG15	XPO6	IFITM1	MX2	APOBEC3A	CCL5	BTG3	RSAD2	BTG1	LGALS3BP	NFIL3	DDX60	PIM2	H2BC21	GCH1	TAP1	OAS2	IFIH1	IL2RA	STK4	HLA-F	DUSP1	GBP1	HERC6	SAMSN1	TPD52	OAS3	TNFAIP6	IFI6	IL15RA	IFI27	H2BC9	H2AC6	SQSTM1	TGIF1
GSE34156_NOD2_LIGAND_VS_TLR1_TLR2_LIGAND_6H_TREATED_MONOCYTE_UP	PML	NMI	TCIRG1	OTUD5	IFIH1	TWIST1	TERF1	CMTR1	LGALS9B	TAP2	ADAR	DAXX	MYD88	PCNT	HLA-B	MX2	TRAFD1	ISG15	CXCL10	IRGM	IFIT3	STAT1	ANKFY1	TRIM25	IRF9	PNP	SOCS1	HLA-C	GBP7	TOR1AIP2	ZNFX1	MX1	LGALS3BP	TXNIP	MAFK	GADD45G	APOD	GBP2	USP18	GBP4	OGFR	IFIT1B	TRIM21	PSME1	IFIT2	UBA7	UBE2L6	IRF1	RNF19B
GSE6259_FLT3L_INDUCED_DEC205_POS_DC_VS_CD8_TCELL_DN	POLDIP3	CACNB3	DDX58	RILPL1	IL15	STAT3	NOL9	STOML1	RNF19B	CNP	CTSZ	PARP14	TRIM25	DNASE1L3	PSME2	POLR1C	KEAP1	MLKL	RTP4	TBC1D8	ZBTB32	STAT1	PLIN2	HERC3	PIGU	PDE7B	SLCO3A1	SAMHD1	CD274	ABTB2	ASPRV1	SBNO2	ECE2	ACOD1	THEMIS2	PPA1	NUPR1	PSME1	ANXA4	SERPINB9	AOAH	ATF4	MYD88	SDC3	TOR1AIP2	CMPK2	SND1	LRP8	PML
GSE17721_CTRL_VS_POLYIC_12H_BMDC_UP	POLG	PIMREG	CD81	ELMO2	ARHGDIB	SCAMP1	GSTM3	WDR45	ARHGAP21	CDK5	TMEM79	NDUFC2	HPCAL1	AUH	FBXO8	C2CD2L	PDE8A	SEPTIN2	WDR54	KLRD1	TM9SF2	CDC42SE1	ANGPTL4	RAMP1	TECR	TOPBP1	DHX16	SKI	EMC2	HEBP1	NUCB1	POU2F2	MKNK2	FDPS	MBP	BAZ1B	CCAR2	TFRC	ZNF841	PRXL2A	PIK3CG	ADK	GTF2H4	NCBP1	CROT	MDH1	CDC23	HMBS	FANCG
GSE29618_PRE_VS_DAY7_POST_TIV_FLU_VACCINE_BCELL_DN	PPP2CA	ARFIP2	MUC16	HECTD3	DNAJC10	POLD4	CPA2	FBXO22	FUBP3	TASOR	SLFN12	MAST2	SMUG1	YARS1	RPL23AP53	PAFAH1B3	C11orf24	RPN2	LRRC1	CEACAM1	STN1	ZNF207	RCN2	ENY2	UQCR10	ZNF408	IKBKB	IRF3	RYBP	SERPINI2	PTTG1	CFAP94	ARHGAP35	PAK1IP1	CTAGE1	UQCRQ	CYFIP2	PDE5A	MTRF1L	C10orf88	H2BC4	MGST3	TAF1D	CCNG1	SCFD1	TOR1B	PFDN4	OSGIN2	SLC16A3
GSE21033_3H_VS_12H_POLYIC_STIM_DC_UP	PPT2	CECR2	MATN2	PPP1R16B	NUP155	CD2BP2	CTNND2	RNF157	CSNK2B	CDCA7	SF3A1	ZFAND4	MEF2A	ICAM2	CYFIP2	RAI1	CSNK1E	FBXO48	CNOT9	CIB3	SMARCB1	MTBP	FBXO15	GTF2F1	ARL6	KAT7	HDAC2	DAB2IP	CSRNP1	FOXI1	HIRA	TMEM25	ITPRID1	FBXL19	MYO1C	TAP2	MAP3K1	CD6	ZDHHC14	CRIP1	SLC16A1	SOCS1	MYO10	RBM15B	PTPN7	LANCL2	ATP13A3	PPEF1	SENP1
GSE16385_MONOCYTE_VS_12H_ROSIGLITAZONE_IL4_TREATED_MACROPHAGE_DN	PRCP	TMEM106C	NCSTN	RNF167	UTP15	SLC25A51	LMNB1	PRKCH	UNKL	TSC22D3	ELK4	CAPN10	B4GALNT1	GTF2H3	UGCG	KLHL42	QRICH1	MAPK6	RHOA	PRCC	LYRM4	AP2B1	TCEAL1	ELF4	GNGT2	HM13	ZC3H14	GM2A	ASH2L	CCDC43	SLC9A9	DDOST	CARD6	MYB	DUSP22	GPATCH2L	PDZD11	EIF2AK3	ITFG2	KIF13A	ST6GAL1	TM4SF20	PARP3	FAM102A	CAB39	DDX21	FBL	HIPK1	SERTAD4
GSE30971_WBP7_HET_VS_KO_MACROPHAGE_2H_LPS_STIM_UP	PRCP	STK38L	CD84	CLEC5A	DENND1B	CD9	IL1R2	IRGQ	DOCK10	ZNF281	TXNIP	FOS	NDUFA4	CD101	RBPJ	FBP1	DCSTAMP	SLC37A2	CASS4	COX7B	PLXDC2	LINC02035	SKAP2	GABARAPL1	PGD	RASSF5	DISP1	RGCC	FPR3	SLC16A6	AURKA	RAB7B	VSIG4	LSM12	CD1E	MITF	FGL2	TXNDC12	LIPA	GFOD1	CEP20	ALDH3A2	PINLYP	SCG5	NCEH1	TMEM45B	PAPSS1	FCN1	SPP1
GSE17721_CTRL_VS_POLYIC_1H_BMDC_UP	PRXL2A	TMEM38B	SOCS6	CEP104	PTPRJ	HES5	NAMPT	CACNA1B	BRD3	ZNF235	CCNB2	VRK2	GRP	MRPL48	RPLP1	SERTAD1	MT3	EVI5	TAF13	MDH2	HSPBP1	QRSL1	PSMB2	HOXB3	SQOR	TXNDC5	RNF34	SEPTIN7	CHCHD1	NPDC1	AKAP8	UBA1	PLA2G15	MSL1	BLCAP	CARHSP1	IREB2	KRT34	CIDEB	UBN1	MRPL11	OCEL1	METTL6	ZNF574	ASGR2	CD300C	C14orf119	FKBP7	SH3BGR
GSE12845_IGD_NEG_BLOOD_VS_DARKZONE_GC_TONSIL_BCELL_UP	PSME2	ARID3A	ITGA4	TIMP1	VIM	RETSAT	HAX1	SUB1	C11orf80	IGHM	GSE1	TMEM184B	FKBP11	CNPY2	CFLAR	DNAJC3	RSAD1	ADAM28	PPIB	NXPH4	NTAN1	BAIAP3	SSR4	CERS6	CENPB	DYRK4	IER2	DIPK1A	HSPA1L	ITPK1	RNPEPL1	PCDH9	RAP1GDS1	THAP11	ATXN7L1	BCKDHA	UBA7	HCK	UNC93B1	FHL1	RPS6KB2	IMPDH1	LAMC1	HINT1	ALDOB	CD63	FNDC3A	LITAF	APH1B
GSE29618_PRE_VS_DAY7_POST_LAIV_FLU_VACCINE_BCELL_UP	PSMG2	ETHE1	ICE1	SGPL1	BCL3	USP3	ATAD2B	ROGDI	ARHGEF26	TSG101	DEFA6	PES1	NLRP1	GNS	PTK7	TNPO1	SLC16A8	NXT1	CPZ	HOXC13	TERF1	DAZAP1	FAM89B	SGSM2	HECA	AIFM1	TMEM11	CLMN	RRNAD1	XKR8	SP3	VPS4B	RNASEH1	AOPEP	PRPF3	ADNP2	PPP5C	WDR45B	MAST4	S100A5	NAA60	TBL1XR1	MYBBP1A	NOC3L	HTATIP2	PARP11	MSX2	RPLP0	TBL1X
GSE2770_TGFB_AND_IL4_VS_TGFB_AND_IL12_TREATED_ACT_CD4_TCELL_48H_DN	PTPN22	FAM118A	BPI	LENG8	SLC18B1	TPBGL	AKT1	ARMH1	RNF126P1	DCPS	NREP	PCIF1	TMEM14C	INPP5K	SIN3B	MPPE1	PEBP1	VAMP5	HMGB2	VSIG4	LAS1L	ALDH3B1	MTX1	ZNF865	SLC9A9	COQ8A	ANP32A	KBTBD11	AL359924.1	ZNF91	IGFBP7	EIF2AK1	SNTB1	PPT1	LRP5L	CAMK2D	NAPSB	TMC8	TMEM39B	FAF1	POLB	REPS2	DENND1C	RASGRP2	GALK2	ALAD	MAP4K1	ZBED6CL	ARPIN
GSE18791_CTRL_VS_NEWCASTLE_VIRUS_DC_14H_UP	PXMP4	MTX3	NINJ2	ROGDI	TMEM273	PCYOX1	JTB	SCRIB	PLEKHO2	TMEM45B	SIK2	TACO1	NF2	C12orf29	TNRC18	RNF44	AP3D1	IPO11	ASL	COA5	UBXN2B	MRPS9	ALAD	ZYG11B	RPAP2	DELE1	DCAF13	MRI1	ACOT7	TRMT12	ATP11A	ZNF641	TM6SF1	MRPL4	FRMD4A	TARDBP	FA2H	MCUR1	ZNF319	PRPS2	FAM78A	ZNHIT6	MADD	MICOS10	CIAPIN1	PTCD3	PIK3R1	URB2	FAM172A
GSE2770_IL12_AND_TGFB_VS_IL4_TREATED_ACT_CD4_TCELL_48H_UP	QPRT	CHST12	DAD1	DYRK2	GPATCH2	RFTN2	RIPOR1	ZBTB10	ESRP2	TNFRSF1B	ZFP28	PATJ	TRIP11	IP6K1	AFP	GSAP	CD2	ARRB1	ABHD17B	IL6R	ETV3	PTPN14	CAPN7	MEIS3	DENND6B	FAM241A	C1orf54	C4orf47	ACY1	IRF9	FCHO2	PPCDC	POLR3A	RELCH	COQ10B	DIXDC1	SETD4	DENND2D	HPS1	ATG4D	SPAG9	TCF4	DNAH17	CDK10	HUWE1	SMPDL3A	IPCEF1	AKT3	COMMD3
GSE4748_LPS_VS_LPS_AND_CYANOBACTERIUM_LPSLIKE_STIM_DC_3H_UP	RAB5B	KDM5A	DUSP6	WTAP	TMEM106A	ATP2B1	FANCL	CTSL	CFL1	ANKRD17	CYP1B1	RHOU	UPP1	EIF1	KRT8P12	ZBED6	LILRB1	CERT1	ZNF518A	LINC02724	ZEB2	NEK1	MKNK2	SMURF2	MBD3L1	NUAK1	TNRC6B	IRAK4	BHLHE40	PGP	C1orf21	GPATCH2	SNX18	CEP350	THUMPD3	RNF115	GOLIM4	GDAP2	NUDT18	BATF3	FCER1G	GZMB	CCL4	TRA2A	NKG7	LARS1	RBBP5	MORN2	SNORA28
GSE18893_TCONV_VS_TREG_24H_TNF_STIM_DN	RAD1	ZBED5	SLC30A3	EBPL	SESN1	MRPL39	TLR7	FAM13B	OMA1	ZNF317	HEXA	WDR92	RAMP1	KCNQ1OT1	HIVEP3	EEF1AKMT1	SMG1	ZNF862	BIVM	FAM162A	TSPAN32	MPP1	DPM3	EIF4EBP1	RAD9A	TACC2	MGA	RPS25	DHRS7	CUTA	GPRASP2	NUDT16L1	DNAJC14	MPC2	ANKRD26	MRPS33	ATG5	B3GALNT2	PRR13	DNAH7	NBDY	FOXO1	TIMM21	MTSS1	TSN	TOP2B	PTPN5	MOB1A	SCGN
GSE6674_UNSTIM_VS_ANTI_IGM_AND_CPG_STIM_BCELL_UP	RBM10	EZH1	METTL7A	ARHGEF18	TRIM59	MTMR14	STX5	MAP2K6	TOB1	RNASEH2A	ADCY7	SKA1	IKBIP	TTLL1	ARRB1	EID1	BCL2L11	LRR1	CHST12	MXI1	MFSD11	KIF3C	HLA-A	RIPOR1	TCF19	PKP2	OXLD1	BCL6	KIF18A	KIF2C	WDR45	CEP128	GPANK1	PAPSS1	ZNF260	DAPK2	ATG9A	MAF1	CRYZ	GMNN	PDE3B	FBXL20	SNX1	NGLY1	TTC9C	RRAS	FAM114A1	MLLT3	KCNN4
GSE3982_DC_VS_MAC_LPS_STIM_DN	RGS16	FCAR	VWA8	TRIM25	PSENEN	LAT2	STARD5	PLA2G1B	OPCML	FCN1	IFIT2	KCTD20	GRM6	RND1	ADAM10	PANX1	GRIN2A	CD36	DLGAP5	CUBN	RABGEF1	NCF4	STIMATE	PLS3	LTA4H	CTSG	TAS2R1	SHCBP1	SYTL2	SEPTIN9	ALOX5	NDUFA4	AMN	PFKFB3	UCHL3	PRPF3	STK10	KIF18B	MAFB	UBE2H	EZR	HPSE	ASRGL1	PLEK2	NDST2	ZNF426	TENT5A	SEZ6L2	RHBG
GSE29618_LAIV_VS_TIV_FLU_VACCINE_DAY7_MONOCYTE_DN	RIPOR1	SAP30BP	CIB1	TXN2	POLR3K	OS9	GPI	CD151	NTN1	RNASE2	STRN4	ACO2	BTNL2	NRBP1	NDUFB1	SMOX	MUC5B	GOLT1B	MTMR14	AK5	OR10H3	IL16	FAM155B	RAF1	ATP9A	ASGR1	SCAF4	STK10	DRD1	DDX23	ACAP1	PSG11	OR12D3	TTLL3	SPINK4	ADRA2A	DGUOK	RAB4B	C2orf27A	BEX4	MTMR9	RIC8A	SGCE	ACTL6B	SDC2	SLC4A2	SEL1L3	CEACAM6	ZNHIT1
GSE18791_UNSTIM_VS_NEWCATSLE_VIRUS_DC_1H_DN	RNASEL	GIP	ACVR2B-AS1	ZNF620	CSGALNACT1	CKMT2-AS1	BAP1	SENP2	ZW10	PRPF3	LINC00955	SLC30A7	C6orf141	MBIP	PAFAH1B2	ARHGAP27	TTC8	FNBP4	ALKBH1	TMEM72-AS1	EMC2	TFAP2C	IRAK1BP1	CRYBB2P1	BNIP1	TEX43	GRAMD1C	ZSCAN23	PCDH11X	DPF3	PTGFR	DHX57	CCDC122	PKN3	OR3A2	LRRC19	TRIM23	SLIT2-IT1	MED7	NAA35	MECOM	C8orf31	ACADL	CTXN3	FAM168B	BACH1	DHFR2	CENPQ	TSIX
GSE18281_SUBCAPSULAR_VS_CENTRAL_CORTICAL_REGION_OF_THYMUS_DN	RNF114	SOS1	CHI3L1	PSMB10	MARCHF5	GNG12	FOS	MYC	RRS1	S100A9	THEMIS2	HCAR2	CLIC4	HDC	ALAS1	DDX60	IFIT3	BATF	LIPG	OASL	DHX58	CSTB	MOV10	NTS	ITGA5	GK	UBA7	SOWAHC	TMEM39A	EEF1E1	MIF	OGFR	NT5C3A	CASP4	USB1	HP	TMEM140	TAPBPL	NR1H3	RRP12	TAP1	NOC4L	SOCS3	NFKBIZ	CMPK2	SPRED1	PUS7	SRM	CD86
GSE14386_UNTREATED_VS_IFNA_TREATED_ACT_PBMC_MS_PATIENT_DN	RNF125	CCR9	IRF7	PMF1	ISOC1	RSAD2	MXD1	OCIAD2	CXCR4	ITIH5	IFIT3	MS4A3	SAA3P	MT2A	FGL2	SLC25A36	P2RY13	FPR1	VCAN	MYB	CPT1A	DUSP16	XCL1	SYT11	SRGAP3	CAPG	TPD52	FAM3C	ITM2A	CCRL2	TNFRSF9	ZC3H12C	PLIN2	TRPS1	MAFF	TOX	PRTN3	KLHDC2	SKAP2	HIF1A	TFDP2	RGS16	ORC1	ARHGAP21	RTP4	CD44	CTLA4	ADAM9	SYCE2
GSE26669_CTRL_VS_COSTIM_BLOCK_MLR_CD8_TCELL_UP	RNF19B	TARS1	PSMA2	VIM	HPRT1	PPP3CC	CYP11A1	TIAM1	TAP2	GATAD1	AQP9	MOV10	PSMB4	ERCC6L	UBXN2A	PPP6C	ADGRG3	CHAF1B	SLC25A13	HSD17B7	PGM5	ALG14	DYNLL1	GNPNAT1	TOMM7	IDI1	IL15	RBM14	VMA21	CCN3	RBL1	NDUFC1	NCOA7	TIMM22	CD86	ELAVL2	OTULIN	ACOT11	GPT	MED24	EIF5A	E2F8	TAPBP	RABEPK	MRPL48	ELMO2	LMAN1	TACC3	LANCL2
GSE38681_WT_VS_LYL1_KO_LYMPHOID_PRIMED_MULTIPOTENT_PROGENITOR_DN	RNF19B	RNF114	CD274	OAS2	ISG15	OAS1	IFIT2	GPR65	NOC4L	GBP7	ZBP1	TOR1AIP2	IRF1	CCRL2	TRIM21	MX1	USP18	PIGA	STAT2	PML	KPNA1	PTPRE	SYNE2	FNBP4	LGALS3BP	PARP14	IFIT1B	HELZ2	APOBEC3B	IRF9	MORC3	PIK3C2A	SLFN13	ARID5A	STAT1	CMPK2	IFIT3	SFT2D2	PIM2	SH3BGRL2	CXCL10	DAXX	IRF7	PARP9	MX2	GCH1	FAM111A	TMEM184B	CASP8
GSE6092_B_BURGDOFERI_VS_B_BURGDORFERI_AND_IFNG_STIM_ENDOTHELIAL_CELL_DN	RNF19B	APPL1	RMDN3	FAM20B	BCORL1	MVP	DYNC1I2	MOCS1	TAPT1	HSD17B12	HEG1	PRKCD	CLINT1	N4BP1	LZTFL1	CALHM6	IL12B	NCOA5	F3	CPEB4	SDAD1	PTPN12	USP42	KCNE5	SPACA6	BRAF	DUSP8	DDX54	NCK1	SYNCRIP	GTPBP2	WDR1	CS	SAMSN1	SPATA13	MKI67	USP39	EIF1AX	HTRA4	MTDH	RELB	UBE2Z	GPHN	GRAMD1A	PRPF38A	MIER3	VTA1	AEBP2	EIF3D
GSE32255_UNSTIM_VS_4H_LPS_STIM_DC_DN	RNF212	GRAP	TST	CALM1	PAICS	RFK	MANSC1	NDUFAF3	IFI30	ARNT2	TMED7	MPP2	TAGAP	GTPBP10	RORC	HEXB	GLRX	CDK2AP1	MYADM	CANX	PIM2	BATF	ECH1	TXLNB	SMARCE1	DDR1	ATP1B3	GDPD1	ARL5A	CNKSR2	PLCD1	TNFAIP8L2	PARVG	TMSB4X	ACADS	CPNE4	CD22	ATG12	STX6	CKB	IRF5	MAVS	NUDC	TRIML2	PTPN7	RAB5A	CCND3	ICOS	CCNJL
GSE2585_THYMIC_DC_VS_MTEC_DN	RNMT	UTP6	KCNJ3	ZNF253	LRRC61	DSTYK	TRPM1	CYP7A1	IL36RN	CLEC2D	NCAPG2	MRPL44	MAFB	REL	TNN	BTF3	CDC37L1	DNASE1L1	STRN3	PPFIBP2	BARX2	KRT14	GFM1	ATP6V1B2	PLAC8	STOML1	IFI6	DDIT3	SIRT5	IQSEC1	CLEC4E	CD247	STK4	KDM4D	IFITM3	CCR7	PITRM1	DEDD	MAP3K7	ACSBG2	KIR2DL1	ZNF195	HECTD3	PTGDR	AQP9	EIF4G3	POLR2A	CNGB1	TNFRSF21
GSE2826_WT_VS_XID_BCELL_UP	ROCK1	CX3CL1	CCR1	SRPRA	CD38	MS4A6A	POLD4	RC3H2	CDIPT	C9orf78	ISG15	EIF3G	EDN3	SNX2	GIMAP4	BCL2L13	SMYD5	PRPF38B	ESRRA	SFT2D1	SIPA1L2	PPIB	BCL2A1	RCBTB1	SPA17	TPI1	SLC19A1	RECQL5	DHRS3	GUCY2C	STAG1	TNFAIP8	ACKR2	ID3	TK1	KLHDC4	SLC25A19	ST3GAL6	CASP7	CASP1	LMO7	HDAC3	IL2RG	EPHX1	ASB6	SPNS1	GCSH	PDGFRB	ATP5F1D
GSE40274_IRF4_VS_FOXP3_AND_IRF4_TRANSDUCED_ACTIVATED_CD4_TCELL_UP	RPL5	ETS1	JOSD1	RRP36	KPNA4	SPRYD4	TMEM256	ALDOA	GNB1	PHF8	DOCK8	MTA2	CETN2	XPOT	TWF2	BET1L	VAPB	IQGAP1	SPATA13	TSPO	CD163L1	DDX54	SNAP29	DCTN1	WASHC5	BSDC1	PPP1R10	ERAP1	PRAME	POLR1C	AP2M1	HDAC4	LHPP	TBL1X	HCLS1	MYO1F	SIAE	UGGT1	CLDN12	TMEM41B	DHX8	MID1IP1	CAP1	CCRL2	ZBTB8A	C11orf68	RORA	VIPR1	CBY1
GSE24081_CONTROLLER_VS_PROGRESSOR_HIV_SPECIFIC_CD8_TCELL_DN	RSAD2	IFI44	OAS3	CHI3L2	GBP2	MLANA	XAF1	EIF2AK2	OAS1	IFI27	CPS1	RLN2	UNG	IFI44L	CD38	HILPDA	MAGIX	MYO1B	USP18	TRGV5	AP1S1	PHF14	IFNAR1	CEP55	CEACAM8	GZMB	TTC38	TMEM243	PCOLCE2	H2AC6	IFI35	MYLK	SPIN2A	DSP	MAST4	PRSS23	PRF1	TNFAIP6	AFM	LY96	ATG3	SMC6	TAS2R4	CYP4F12	MSX2	TSHR	AIM2	IKZF3	C1GALT1
GSE17721_PAM3CSK4_VS_GADIQUIMOD_8H_BMDC_UP	RTL8C	GLRX3	RWDD3	CRISP2	PDIA6	DNAJC5	PAICS	HVCN1	ALDH9A1	ST6GAL1	PYCR2	FUCA2	C9orf16	HERC1	RETREG1	TNFRSF19	COA6	GPAM	AHCYL1	AQP4	COMTD1	KLHL36	CD1D	EMILIN1	CD80	KLF7	ARPC1A	GSS	FBP1	NXT1	CDK2AP1	RPL14	COX19	SLC11A1	TMEM268	FBXO33	IMPDH2	MCM7	EVI5	ITGB1BP1	MRPL41	NEAT1	CAMK1D	BDH1	HERPUD1	UBALD1	SS18	PSMA7	INTS6L
GSE18791_CTRL_VS_NEWCASTLE_VIRUS_DC_1H_UP	RUNDC1	ZNF691	PARS2	KLHL13	GLYATL1	SDCBP2-AS1	KAZALD1	TRIM67-AS1	DIPK1C	PART1	EVC2	PLA2G2A	P2RY13	TLR7	CELA1	ATP8B5P	SPATA17	SDK2	UGT3A1	ZNF234	ANKRD33	ASIC2	FOS	FANCB	EMID1	ADCYAP1	FER1L4	AP2A1	ITM2A	ZNF302	SSR4P1	BRS3	ARMC2	NCDN	PFN4	GSTA1	PAX7	HGFAC	BATF2	TDRD12	WFDC10B	EFNA5	MRPS31	ZNF460	SKIV2L	HAO2	PARD6G	RGS11	PRKAG3
GSE34156_NOD2_LIGAND_VS_TLR1_TLR2_LIGAND_6H_TREATED_MONOCYTE_DN	SAT1	LINC01016	ZNF385A	ABCD1	SLC25A37	KCNQ3	NRP2	ANPEP	CD151	SLC8A1-AS1	MARCKS	CYBB	ZNF697	IL13RA1	ACOT6	KIF13A	CHST15	NCOA4	TFE3	OPTC	RIN2	PPARG	SLAMF9	ANO6	IL31RA	BCAT1	CCR1	FANCL	GNB4	FCAR	SIRPA	NCF4	CTSL	PTPN12	GASK1B	MYOF	MBOAT7	NDST3	GBAP1	TMCC3	DOK3	NCF1C	EPB41L3	FERMT3	WARS1	LILRB2	GRN	MAFB	TMEM158
GSE44955_MCSF_VS_MCSF_AND_IL27_STIM_MACROPHAGE_DN	SBF1	ANO7L1	CCDC88B	TP53I11	CNPPD1	TTPA	STAC	BRD9	TUBA4A	CMPK2	GPD1L	SMG7	PHTF2	HELZ2	CST4	INTS3	SH3BP4	CABIN1	KCTD10	HOXA4	SLC9A5	SCFD2	DHRS12	REEP6	FKBP5	BMP8B	FAM110A	VASP	RAB7A	GLIPR2	LY6E	DAG1	NAAA	NMB	UBN1	MPZL3	CAPN2	WDFY4	ZNF555	PXDC1	FHOD1	KATNB1	LRRC8C	PLEC	SSR3	NEU4	MAN1C1	MAD1L1	SHC1
GSE22196_HEALTHY_VS_OBESE_MOUSE_SKIN_GAMMADELTA_TCELL_UP	SDHB	TFCP2	CXCL9	PIM1	IFI44	PCK2	IL10RA	KDM3B	RERE	STOM	PSMB9	C1S	HMGCL	PLPP3	XPO6	PTPN2	P2RY14	CD38	PLAAT4	NAA80	FAM168A	RBCK1	WDR7	RIDA	FGL2	DDB2	PEX14	MPO	TMEM131L	NDUFS2	ABHD5	NR1H3	PTK2B	MTHFD1	FIG4	TRIO	SASH3	IVD	CXCL10	IRF1	TNFSF10	POM121L6P	COG5	OGT	GBP1	ALAS1	TNFAIP2	WARS1	VPS9D1
GSE16385_UNTREATED_VS_12H_ROSIGLITAZONE_IL4_TREATED_MACROPHAGE_DN	SEC61B	SLIRP	P2RX2	SDSL	FGFR2	BDNF	CEP19	TM9SF2	WDR11	UGT3A2	MSI1	FANCB	MYCBP2	LMOD3	RBX1	OSTC	TXNDC9	SCAPER	ZADH2	WNT1	LRR1	APPL1	NEIL3	GNAQ	MED13	AGTPBP1	SUCO	NMD3	TMC5	PPP1R13L	CHRAC1	PREX2	URI1	RPF2	CRP	EIF3E	TENT5B	NDUFA12	RGS4	DCTPP1	SRP14	GNG10	ADAMTS9	SNW1	PSMD14	TM4SF4	TTC1	RTRAF	MYL4
GSE16451_CTRL_VS_WEST_EQUINE_ENC_VIRUS_IMMATURE_NEURON_CELL_LINE_UP	SGK3	MYO10	CERS6	CARD19	PIK3R5	MBP	MRPL30	SMURF2	ACVR1B	MTFR1L	EEF1G	DAAM1	CLIP1	GPR180	TCF7	METTL9	DOP1A	PIM2	PIK3IP1	ACTN1	PCYOX1	MPHOSPH9	RAB11FIP4	PCCB	PAQR7	OSTF1	NME4	CD2AP	DZIP1	MRPL11	RNF32	DSE	ATP1B1	CEP164	C19orf38	GNG8	ACP3	SLC30A5	MACROD1	UTP14A	FAM117B	GGT5	CNGA1	POU2AF1	POLR3E	POLR1G	RNF122	RCC1L	SCP2
GSE30083_SP2_VS_SP4_THYMOCYTE_UP	SLC12A5	HIVEP3	EPHX4	ZNF286A	MMP9	LZTFL1	MAPK12	CCR9	REC8	ARR3	DUSP26	REG3A	F13A1	TENM4	HHAT	CLEC2L	ELF3	SLC16A10	CMYA5	ANK2	TNK2	AMIGO1	KCNA6	PEX13	CRISPLD2	HIF3A	TUBA4A	BLMH	ASB2	TMEM132A	PLCH2	ZCCHC12	ZNF467	PRAMEF25	NEO1	SARM1	ARHGAP20	CNN3	MCU	ASPDH	CARNMT1	BBS1	PIK3R3	AK7	C1QTNF12	ALDH7A1	TMOD4	CACNG6	DMWD
GSE6259_33D1_POS_DC_VS_CD4_TCELL_UP	SMC4	AP1S3	H2AC15	EZH2	F2RL2	IARS1	KNL1	MCM7	FLT3	STRIP2	ARFGEF1	PLAC8	BTLA	PTK2	H4C4	NUP210	CCND3	CACNB3	POMP	CENPE	SINHCAF	PA2G4	DPP4	KLRD1	DPY19L1	ERH	FAM149A	NUCKS1	SUV39H1	CCDC88A	CLEC2L	WDFY4	TUBA1A	CD24	LRRK2	CYFIP2	KDM5A	POLR2M	CDK14	MAP4K1	ITGAE	LY75	FUS	FNBP1	ARHGEF9	ITPR1	POLD1	CDC42EP3	ESYT1
GSE6269_FLU_VS_E_COLI_INF_PBMC_UP	SPATS2L	RUSF1	MARK2	USP18	BRD2	GMIP	SIGLEC1	IFITM2	CNOT3	LGALS3BP	OGDH	EIF4G1	RNF40	IFITM3	MIR3648-1	MLEC	CALR	MX1	IFI44	WAS	IFI16	IFITM1	SZT2	CMTR1	RPN2	IFI44L	COPS7A	TMBIM6	CXXC1	KDELR1	PHACTR2	SH2B2	HESX1	GOLGA2	ZYX	TLN1	TMEM255A	EIF2AK2	ACTN4	ATP13A1	SHC1	TIAF1	TRIM38	ARHGDIA	SART3	XAF1	PKM	PSME3	IFI6
GSE2585_THYMIC_MACROPHAGE_VS_MTEC_UP	SPTAN1	PFDN5	CDK14	MMP20	FAM171A1	RPL10	SPOCK2	GRHPR	CLTA	XCL1	MAPK1	IGBP1	CTSS	CAPG	SSUH2	GPX4	SLC25A20	NOC4L	PMM2	FGF8	PPCDC	NFATC3	HS6ST1	THEMIS2	ECI2	ABCA7	SART1	GPR6	MICU1	MTMR14	MT1M	SELENBP1	BIN1	TCF20	ZNHIT1	STEAP4	MAD1L1	LCK	VPS13D	ARRB1	ABHD14A	MRPS34	ATP5MF	PNN	SLC22A4	VIM	TESPA1	NFIC	AKR1A1
GSE42021_TCONV_PLN_VS_CD24INT_TCONV_THYMUS_DN	SREBF1	TIPARP	CBX4	UNC45A	TCF7	ODC1	ADA	TEAD1	IKZF2	TPM3	AP5S1	GGPS1	IGHM	ARHGDIB	RPS27	MEMO1	FGF4	KHDC1L	TRPC5	MFSD1	OR4E2	ACTR3	TMEM38B	GRINA	FOSB	COPS6	ELOF1	SERPINA6	UBA3	ADGRB1	DNM1	CYBA	RGS14	RTN1	RPIA	MYLPF	ITK	PRPF31	F2RL2	LIFR	POLE3	KLRG1	BCL2L2	COTL1	KDELR2	TOMM40	LTF	HCN1	PTPRK
GSE21033_1H_VS_24H_POLYIC_STIM_DC_DN	SRPX	ATP5MPL	CYTH4	SUCLG2	IL7R	IFT22	FXYD5	BRI3BP	PSMB3	MYO1G	ZIC3	LCP1	MRPS9	FBXO31	GBP2	ABHD14A	ITM2B	GID4	VAMP8	MLEC	EYA2	PDE3B	LTB	NME2	SLC25A5	ALAS1	WDR59	MRPL23	GSTP1	PSMA7	TAGLN2	XYLB	SHISA5	POLRMT	LY9	IFI35	NUP210L	RPL29	SBSN	OSTF1	ALDOA	TEX43	PSMB1	ARHGAP25	DDX51	CCR4	TMEM25	IPO4	PIGX
GSE10239_MEMORY_VS_DAY4.5_EFF_CD8_TCELL_UP	SUGT1	CBX7	NSFL1C	ZNF335	DBNDD2	ARHGAP45	PLAAT3	ZFP36	CNRIP1	RPL36	COX20	COL9A3	YPEL3	TRAF3IP3	SMIM8	POU6F1	DDIT3	ZNF740	IL10RB	RNF167	CARD6	PARP8	KLK8	SLC17A9	KAT2A	CHD3	IGFALS	EVL	ARAP1	KCNMA1	LTB	IKBKE	RNF166	GPR18	ATG13	UBXN11	RHCG	TDRP	U2AF1	TCN2	ZNF777	DACT2	NFE2L1	RAMAC	PLCD1	PARP16	JUN	NSA2	UQCR10
GSE46606_UNSTIM_VS_CD40L_IL2_IL5_1DAY_STIMULATED_IRF4MID_SORTED_BCELL_DN	SUN2	CPM	SPPL3	AKAIN1	ACP6	RIMBP3C	EHD2	COPZ1	NECTIN3	NOP53	SPRING1	MEIOB	ALKBH4	CLEC1A	SYT11	SOWAHA	TGFB1I1	TMEM114	ITGB6	NOL4	CES3	SCAI	SH3RF2	STX4	SUPT4H1	MNX1	UROC1	DAB1	SAP30BP	GBA	NPEPL1	SMDT1	ITGA3	PDHA2	MACROH2A2	PCDHB14	PIK3IP1	GMPR	ZMYND12	CCN3	KITLG	COX4I1	ASB5	EARS2	LHCGR	ABHD17A	EOLA1	TSEN34	ARIH2OS
GSE18791_UNSTIM_VS_NEWCATSLE_VIRUS_DC_10H_UP	SURF6	MED8	ZCCHC17	TIMM21	VASH1	DSTYK	EXO5	SFN	ZNF251	FBXO33	TRMT1	FAM78A	RUNX1	KLHL21	ASB1	NME3	FBXO21	KAT14	PMS2P9	PNP	HRAS	CXXC1	BLMH	SPDL1	TMEM273	FRAT2	TNFSF14	ATPAF2	DOK2	RNF7	TP53RK	ATP2A3	CDK4	PTPDC1	IGF1R	COQ9	PHF13	KCTD12	CMTM4	NUDT16	TAF4	NTMT1	ACAD8	LRR1	AKTIP	ENC1	IRF5	YOD1	SLC19A2
GSE20754_WT_VS_TCF1_KO_MEMORY_CD8_TCELL_UP	SWAP70	EPHA2	NFKBIB	HSPA1B	ERCC1	ARID5A	FRS2	RAB1A	ATP6V1C1	MRPL32	CWC25	BCL2L11	SRC	KLHL26	AMHR2	WBP2	PDRG1	ATF5	VAMP2	MAIP1	DUSP1	PPP1R15A	TBC1D12	NR4A1	C3AR1	UBE2B	CDIP1	ABL2	ZEB1	ADNP2	TNIP1	TIMM10	SQSTM1	ATF3	CCDC86	RASSF8	ASB1	HBS1L	RAB20	KCMF1	NOCT	BTG3	ZNF830	ZBTB39	CHD2	SERTAD1	PTPN2	SMG5	CHTOP
GSE22140_HEALTHY_VS_ARTHRITIC_GERMFREE_MOUSE_CD4_TCELL_UP	TAPBP	BTN3A1	HSD11B1	PRMT3	FCER1G	CHI3L1	SART1	HSF2	HYAL2	PHB2	CAPG	CTSH	C11orf72	CD33	PRKX	CASP9	ITGB3BP	BCKDK	PEX7	PSME2	DGCR2	SLC6A12	C1QB	TARBP1	S100A8	MDM1	CFB	SCAMP3	CD38	AFG3L2	FARSA	CSK	DIAPH2	PIK3CG	RDH11	POLRMT	NDUFS2	STOM	HAX1	ARF3	SYT11	TREX1	JUND	PLCL2	MT1G	MGAT1	POLB	PRIM2	AKAP9
GSE37534_UNTREATED_VS_PIOGLITAZONE_TREATED_CD4_TCELL_PPARG1_AND_FOXP3_TRASDUCED_DN	TDRD7	PARP12	BAG1	HERC6	DDX58	IFI44L	USP18	ATF3	THEMIS2	IFIT1	UBE2L6	RSAD2	TRIM38	PTPRA	TRAFD1	IFI44	GMPR	ELF1	IRF1	MT1M	MX2	STAT2	TMEM140	TRIM14	SECTM1	SLC25A28	PSMB8	IFITM1	APOL2	RAB20	ISG20	APOL6	BST2	EIF2AK2	PSMB10	SHFL	IRF7	HLA-J	IFI27	TRIM25	IFIT2	HLA-F	OASL	MX1	DENND3	FGF1	IFIT3	TAP1	OAS2
GSE17721_PAM3CSK4_VS_GADIQUIMOD_4H_BMDC_UP	TEAD2	TUBB2A	MCOLN2	JDP2	EVI5	BUD31	MCM3AP	ZNF274	FEN1	C9orf16	CDC42SE2	TMEM120B	AATK	COX17	SERPINE1	FOXD3	RANBP10	CPS1	MFSD14A	CCDC115	LIMD1	TCF3	ALPG	MAP3K11	SPIC	CAMK2B	POLR2I	SERPINC1	SRM	GATC	TAF1C	SLC25A10	TMEM143	PLA2G15	BMP7	BLMH	ITSN1	DHPS	SPTAN1	CYP7B1	ORMDL1	TPM3	PCDH20	DSCAM	CDCA4	SF3A2	FANK1	RBMX	UBE2Z
GSE360_L_DONOVANI_VS_T_GONDII_MAC_DN	TEX30	H2AZ2	PC	GAS6	EZR	LPAR2	SNRPA	TYMP	NAP1L4	SGTA	IER2	HEG1	NDUFS3	TRAP1	ACD	ZBTB24	SRRD	PRKN	TOMM34	SRP19	PLCB1	CREM	FLII	BYSL	ALDH1A2	LCOR	EEF1B2	DNAJC9	NRG1	MX1	TIMP3	MRPL23	IQSEC2	NCK2	ANK1	FKBP9	REM1	GAL	GNA11	ILF3	CPNE1	TRAF5	FEN1	ADRM1	CDKN1C	RBL1	TYMS	POLD2	SECISBP2L
GSE24671_CTRL_VS_BAKIMULC_INFECTED_MOUSE_SPLENOCYTES_UP	TFEB	RPL18A	PPP1CB	CELF2	CCNI	AFF3	TLN1	CYBB	PSTPIP1	AZI2	BCL7B	RAD18	MTA3	DYNLT3	MTMR12	TAOK3	NCF2	GRIA3	E4F1	SF1	HPSE	SBNO2	TTC7A	DFFA	VPREB3	CEPT1	SARAF	UBXN2A	UBL3	BCL10	CDS2	CRTC3	CLINT1	CACUL1	BSDC1	COQ10A	TTC19	SGMS1	SLC66A2	PIKFYVE	NHLRC2	RABGEF1	MACIR	TPRA1	TAB2	ZNF395	PWWP2A	DUSP5	SF3B1
GSE6674_PL2_3_VS_ANTI_IGM_AND_CPG_STIM_BCELL_UP	TM6SF1	RTF1	RAPSN	HRC	AK2	RAB19	SMIM15	PROS1	PAG1	SNX9	SNX17	C9orf152	ZNF207	TMC6	PXYLP1	ACBD4	INTS5	CHST14	LFNG	CD82	LCP2	SLBP	ELMO2	SYNCRIP	ASB2	TUBB4B	GOSR2	SEMA4A	RASSF5	FHL2	CPSF3	EYA2	SLC37A3	UNKL	SGK1	IL12RB1	ARMCX4	S100A5	RPS6KA5	NT5C2	LMNB1	AKR1C3	GCM2	RNF166	OLFM1	FNBP1	PARVG	UQCR11	IFI30
[truncated: 30 more rows]
[truncated: 151 more columns]

## Sheet: supplementary file X
Gene	gene_1	gene_2	gene_3	gene_4	gene_5	gene_6	gene_7	gene_8	gene_9	gene_10	gene_11	gene_12	gene_13	gene_14	gene_15	gene_16	gene_17	gene_18	gene_19	gene_20	gene_21	gene_22	gene_23	gene_24	gene_25	gene_26	gene_27	gene_28	gene_29	gene_30	gene_31	gene_32	gene_33	gene_34	gene_35	gene_36	gene_37	gene_38	gene_39	gene_40	gene_41	gene_42	gene_43	gene_44	gene_45	gene_46	gene_47	gene_48	gene_49
[truncated: 5 more rows]
[truncated: 151 more columns]
